# Supplementary material for: Macrophage Paired Immunoglobulin-Like Receptor B Deficiency Promotes Peripheral Atherosclerosis in Apolipoprotein E–Deficient Mice
Source: Front Cell Dev Biol. 2022 Mar 7;9:783954. doi: 10.3389/fcell.2021.783954 (PMC8936951; doi:10.3389/fcell.2021.783954)
Supplement: Supplementary file 1 [file DataSheet4.XLSX]

## Sheet: Summary
	Top-ranked PPI hub nodes by edge count	PPI cluster	Turqoise module member	Pink module member
	ITGAM (MAC-1 subunit)	Cluster 2	Yes	No
	ITGB2 (MAC-1 subunit)	Cluster 2	Yes	No
	FPR2	Cluster 1	No	No
	PTPRC	Cluster 8	Yes	No
	SYK	Cluster 5	Yes	No
	Top MAC-1 interactors in cluster 2	Combined score
	LILRB2	0.9645
	ITGAL	0.9565
	CYBB	0.9545
	CD53	0.952
	CD300A	0.9435
	MCEMP1	0.93

## Sheet: PPI network members (ranked)
SUID	Gene symbol	AverageShortestPathLength	BetweennessCentrality	ClosenessCentrality	ClusteringCoefficient	Eccentricity	EdgeCount	FC	Indegree	IsSingleNode	MCODE_Cluster	MCODE_Node_Status	MCODE_Score	NeighborhoodConnectivity	Outdegree	PartnerOfMultiEdgedNodePairs	selected	SelfLoops	shared name	Stress
149	ITGAM	2.11814	0.00270009	0.472112	0.107143	5	64	1.67607	6	FALSE	Cluster 2	Clustered	17	24.8594	58	0	FALSE	0	ITGAM	1438
86	ITGB2	2.01587	0.0059707	0.496063	0.117767	4	59	1.71464	13	FALSE	Cluster 2	Seed	17	25.339	46	0	FALSE	0	ITGB2	2751
267	FPR2	2.31557	0.00339202	0.431858	0.192532	5	56	1.54596	4	FALSE	Cluster 1	Clustered	27	28.8214	52	0	FALSE	0	FPR2	1599
131	PTPRC	2.25532	0.00452162	0.443396	0.104706	5	51	1.5673	9	FALSE	Cluster 8	Clustered	4.70769	24.6078	42	0	FALSE	0	PTPRC	2176
84	SYK	2.375	0.011134	0.421053	0.0857143	7	50	1.77188	20	FALSE	Cluster 5	Clustered	6.66667	18.6	30	0	FALSE	0	SYK	3751
107	C3	1	0.00298194	1	0.173469	1	50	-1.50519	46	FALSE	Cluster 1	Clustered	27	25.74	4	0	FALSE	0	C3	998
105	TYROBP	1	0.00483243	1	0.0797101	1	46	1.65576	38	FALSE		Unclustered	3.17029	18.6957	8	0	FALSE	0	TYROBP	1642
348	GNG12	2.21505	0.00680556	0.451456	0.195455	4	45	-1.53666	14	FALSE	Cluster 1	Clustered	27	23.8	31	0	FALSE	0	GNG12	2139
132	LCK	2.58333	0.00875394	0.387097	0.120507	6	44	1.79335	30	FALSE	Cluster 9	Seed	6.58009	20.6591	14	0	FALSE	0	LCK	3252
214	CCR7	1.5	0.00217571	0.666667	0.242072	2	44	1.78835	38	FALSE	Cluster 1	Clustered	27	30.7727	6	0	FALSE	0	CCR7	1115
82	CCR5	2	0.00535125	0.5	0.247508	3	43	1.88686	34	FALSE	Cluster 1	Clustered	27	31.4651	9	0	FALSE	0	CCR5	1835
127	CXCL1	2.26718	0.00336787	0.441077	0.253194	5	42	1.79132	9	FALSE	Cluster 1	Clustered	27	29.8333	33	0	FALSE	0	CXCL1	1388
98	ITGAX	2.35417	0.00073	0.424779	0.163415	5	41	1.96694	2	FALSE	Cluster 2	Clustered	17	28.0244	39	0	FALSE	0	ITGAX	503
159	TNF	2.64151	0.00723413	0.378571	0.0951219	7	41	1.93693	10	FALSE		Unclustered	6.08824	21.3171	31	0	FALSE	0	TNF	3100
161	PPBP	2.43137	0.00369209	0.41129	0.261538	4	40	1.69139	28	FALSE	Cluster 1	Clustered	27	28.4	12	0	FALSE	0	PPBP	1865
103	CXCL10	2.18182	0.00371922	0.458333	0.278677	4	39	1.68885	23	FALSE	Cluster 1	Clustered	27	31.1026	16	0	FALSE	0	CXCL10	1600
108	LCP2	0	0	0	0.131579	0	39	1.71423	39	FALSE	Cluster 9	Clustered	6.41176	23.7949	0	0	FALSE	0	LCP2	0
319	PTAFR	2.31193	0.00471629	0.43254	0.180654	5	38	1.86674	18	FALSE	Cluster 2	Clustered	17	25.1579	20	0	FALSE	0	PTAFR	1653
190	HLA-DRB1	2.57143	0.00626559	0.388889	0.138138	5	37	1.71906	22	FALSE	Cluster 3	Clustered	13	20.8649	15	0	FALSE	0	HLA-DRB1	2136
102	CXCR3	2.48936	0.00148923	0.401709	0.319048	5	36	1.99081	10	FALSE	Cluster 1	Clustered	27	30.1111	26	0	FALSE	0	CXCR3	782
81	CCL5	2.6	0.000237	0.384615	0.334454	6	35	1.80172	1	FALSE	Cluster 1	Seed	27	33.3429	34	0	FALSE	0	CCL5	144
83	VAV1	2.43023	0.000186	0.411483	0.166387	5	35	1.74695	1	FALSE	Cluster 5	Clustered	7	24.8286	34	0	FALSE	0	VAV1	147
169	LYN	2.49603	0.000468	0.400636	0.136134	5	35	1.84773	4	FALSE	Cluster 5	Seed	8.31818	22.0571	31	0	FALSE	0	LYN	286
176	CXCR1	2.68571	0.00025	0.37234	0.329412	4	35	1.66339	29	FALSE	Cluster 1	Clustered	27	30.6286	6	0	FALSE	0	CXCR1	177
182	CD3G	2.43307	0.00135347	0.411003	0.163866	5	35	1.69511	3	FALSE	Cluster 5	Clustered	7.64706	23.9429	32	0	FALSE	0	CD3G	818
128	CXCR2	2.33929	0.000345	0.427481	0.352941	4	34	1.57028	19	FALSE	Cluster 1	Clustered	27	30.5294	15	0	FALSE	0	CXCR2	325
162	VAMP8	1.78571	0.00149058	0.56	0.217469	3	34	1.72969	27	FALSE	Cluster 2	Clustered	17	24.8529	7	0	FALSE	0	VAMP8	443
172	PTPN6	2.35981	0.00486513	0.423762	0.135472	5	34	1.66724	8	FALSE		Unclustered	3.25123	23.3235	26	0	FALSE	0	PTPN6	1759
207	CD53	2.08333	0.00213459	0.48	0.214795	4	34	1.66275	25	FALSE	Cluster 2	Clustered	17	26.8529	9	0	FALSE	0	CD53	633
143	CCR1	2.49057	0.000252	0.401515	0.36553	4	33	1.98789	21	FALSE	Cluster 1	Clustered	27	32.5758	12	0	FALSE	0	CCR1	154
91	CYBB	2.48529	0.00271936	0.402367	0.229839	6	32	1.73065	13	FALSE	Cluster 2	Clustered	17	26	19	0	FALSE	0	CYBB	1009
115	CXCL9	2.22581	0.000839	0.449275	0.386089	4	32	1.68641	12	FALSE	Cluster 1	Clustered	27	31.6875	20	0	FALSE	0	CXCL9	504
154	PF4	2.44231	0.00175773	0.409449	0.36996	4	32	1.60397	21	FALSE	Cluster 1	Clustered	27	30.8125	11	0	FALSE	0	PF4	1163
109	CD28	2.61224	0.00408999	0.382812	0.186022	5	31	1.59342	22	FALSE	Cluster 8	Clustered	4.62462	28.9677	9	0	FALSE	0	CD28	1612
139	CXCL5	2.4186	0.00119388	0.413462	0.401075	4	31	1.60398	21	FALSE	Cluster 1	Clustered	27	32.3548	10	0	FALSE	0	CXCL5	844
177	MMP9	2.47706	0.00607983	0.403704	0.104301	5	31	3.40337	11	FALSE	Cluster 5	Clustered	8	22.5161	20	0	FALSE	0	MMP9	2180
186	CD33	2.3	0.00150902	0.434783	0.248387	4	31	1.699	27	FALSE	Cluster 2	Clustered	17	27	4	0	FALSE	0	CD33	384
203	LILRB2	2.44134	0.00242973	0.409611	0.193548	5	31	1.73653	8	FALSE	Cluster 2	Clustered	17	27.0645	23	0	FALSE	0	LILRB2	959
254	CXCR6	2.66667	0.000458	0.375	0.396774	6	31	1.64485	4	FALSE	Cluster 1	Clustered	27	31.3226	27	0	FALSE	0	CXCR6	169
150	CD2	2.56436	0.00408231	0.389961	0.136782	7	30	1.70543	11	FALSE	Cluster 5	Clustered	7.27273	25.6333	19	0	FALSE	0	CD2	1599
165	CSF1R	2.04545	0.00604034	0.488889	0.121921	4	29	1.72557	21	FALSE	Cluster 8	Clustered	4.22059	22.7241	8	0	FALSE	0	CSF1R	1605
166	SPI1	1	0.000306	1	0.091133	1	29	1.89959	28	FALSE		Unclustered	3.89011	21.8621	1	0	FALSE	0	SPI1	81
198	CCL13	0	0	0	0.449507	0	29	2.09943	29	FALSE	Cluster 1	Clustered	27	34.3448	0	0	FALSE	0	CCL13	0
280	HLA-DPB1	2.58447	0.00138039	0.386926	0.182266	5	29	1.65378	3	FALSE	Cluster 3	Clustered	13	22.2069	26	0	FALSE	0	HLA-DPB1	690
97	CYBA	1.77778	0.00150493	0.5625	0.297619	3	28	1.65078	24	FALSE	Cluster 2	Clustered	17	28.9643	4	0	FALSE	0	CYBA	437
110	CD80	2.06667	0.00118442	0.483871	0.169312	3	28	1.56358	25	FALSE	Cluster 8	Clustered	4.38095	27.6429	3	0	FALSE	0	CD80	485
173	CXCL3	2.47619	0.000901	0.403846	0.470899	4	28	1.66609	20	FALSE	Cluster 1	Clustered	27	34.1429	8	0	FALSE	0	CXCL3	686
197	HCK	2.42802	0.000385	0.411859	0.167989	5	28	1.55216	2	FALSE	Cluster 9	Clustered	5.64706	27.75	26	0	FALSE	0	HCK	247
215	S1PR4	1.6	3.45e-05	0.625	0.464286	2	28	1.57257	26	FALSE	Cluster 1	Clustered	27	33.3571	2	0	FALSE	0	S1PR4	9
232	ADORA3	2.22222	0.000744	0.45	0.464286	4	28	1.67457	8	FALSE	Cluster 1	Clustered	27	33.3929	20	0	FALSE	0	ADORA3	188
271	HLA-DQB2	2.97895	0.00316511	0.335689	0.185185	6	28	1.84212	7	FALSE	Cluster 3	Clustered	13	22.1786	21	0	FALSE	0	HLA-DQB2	1386
87	ITGAL	2.67857	0.00123606	0.373333	0.254986	5	27	1.88342	16	FALSE	Cluster 2	Clustered	16	29.2593	11	0	FALSE	0	ITGAL	508
135	RAC2	1.4	0.0025776	0.714286	0.0612536	2	27	1.78213	24	FALSE	Cluster 9	Clustered	6	14.1481	3	0	FALSE	0	RAC2	836
233	P2RY13	2.33333	0	0.428571	0.5	4	27	1.57642	12	FALSE	Cluster 1	Clustered	27	34.5556	15	0	FALSE	0	P2RY13	0
279	PNOC	2.48148	0	0.402985	0.5	4	27	1.6585	15	FALSE	Cluster 1	Clustered	27	34.5556	12	0	FALSE	0	PNOC	0
286	PTGER3	2.26667	0	0.441176	0.5	4	27	-1.53968	9	FALSE	Cluster 1	Clustered	27	34.5556	18	0	FALSE	0	PTGER3	0
305	FPR3	2.31034	0	0.432836	0.5	4	27	2.11732	11	FALSE	Cluster 1	Clustered	27	34.5556	16	0	FALSE	0	FPR3	0
326	SSTR1	1.92308	0	0.52	0.5	3	27	-1.74269	23	FALSE	Cluster 1	Clustered	27	34.5556	4	0	FALSE	0	SSTR1	0
340	APLNR	2.94309	0	0.339779	0.5	6	27	1.65163	0	FALSE	Cluster 1	Clustered	27	34.5556	27	0	FALSE	0	APLNR	0
343	GPR18	2.28814	0	0.437037	0.5	4	27	1.55033	10	FALSE	Cluster 1	Clustered	27	34.5556	17	0	FALSE	0	GPR18	0
244	CTSS	2.36735	0.00515103	0.422414	0.143333	5	25	1.83733	12	FALSE	Cluster 5	Clustered	8	25.72	13	0	FALSE	0	CTSS	2002
273	ADAM8	2.59833	9.4e-05	0.384863	0.345	5	25	1.8992	2	FALSE	Cluster 2	Clustered	17	28.32	23	0	FALSE	0	ADAM8	37
116	IL1B	1.57143	0.00357858	0.636364	0.125	3	24	1.61604	17	FALSE	Cluster 8	Clustered	4.90909	21.2917	7	0	FALSE	0	IL1B	1782
151	CD247	2.74725	0.00226331	0.364	0.230072	6	24	1.618	12	FALSE	Cluster 5	Clustered	7.79412	25.2083	12	0	FALSE	0	CD247	771
163	SNAP25	1	6.84e-05	1	0.367754	1	24	-1.50814	22	FALSE	Cluster 2	Clustered	17	29	2	0	FALSE	0	SNAP25	37
218	FGR	2.43333	0.00275189	0.410959	0.148551	6	24	1.77745	13	FALSE	Cluster 5	Clustered	6.80556	24.0833	11	0	FALSE	0	FGR	1018
249	SIRPA	2.51579	0.00139639	0.39749	0.300395	5	23	1.53903	6	FALSE	Cluster 2	Clustered	17	32.1304	17	0	FALSE	0	SIRPA	571
315	MCEMP1	2.52	0.000167	0.396825	0.399209	5	23	1.63128	16	FALSE	Cluster 2	Clustered	17	29.7826	7	0	FALSE	0	MCEMP1	51
89	IL2RB	1	8.49e-05	1	0.177489	1	22	1.77653	21	FALSE	Cluster 5	Clustered	8	22.2273	1	0	FALSE	0	IL2RB	49
145	APOE	1.8	0.00072	0.555556	0.0974026	2	22	2.22059	21	FALSE	Cluster 5	Clustered	7	13.5	1	0	FALSE	0	APOE	179
148	BTK	2.7722	0	0.360724	0.199134	5	22	1.79694	0	FALSE	Cluster 5	Clustered	6.87179	23.1364	22	0	FALSE	0	BTK	0
171	VAV3	2.6747	0.00173632	0.373874	0.194805	7	22	1.75723	10	FALSE	Cluster 5	Clustered	7.56364	28.5909	12	0	FALSE	0	VAV3	651
251	LAIR1	2.90511	0.000332	0.344221	0.437229	7	22	1.8917	10	FALSE	Cluster 2	Clustered	17	31.1364	12	0	FALSE	0	LAIR1	180
277	PTPRJ	2.6555	0.00125245	0.376577	0.285714	5	22	1.59568	5	FALSE	Cluster 2	Clustered	16	32.1818	17	0	FALSE	0	PTPRJ	500
301	GZMB	1	0.000978	1	0.175325	1	22	1.77847	19	FALSE		Unclustered	6.23636	23.3636	3	0	FALSE	0	GZMB	446
371	RAB37	3.14483	0.00143734	0.317982	0.307359	7	22	1.86183	7	FALSE	Cluster 2	Clustered	16	26.7727	15	0	FALSE	0	RAB37	442
117	CD8A	2.74453	0.000332	0.364362	0.240476	7	21	1.75084	4	FALSE	Cluster 5	Clustered	7.05	25.619	17	0	FALSE	0	CD8A	222
119	IRF7	2.70588	0.00290283	0.369565	0.254762	5	21	1.533	5	FALSE	Cluster 3	Clustered	13	19.9524	16	0	FALSE	0	IRF7	935
274	IRF4	2.64035	0.000797	0.378738	0.235714	5	21	1.5266	6	FALSE	Cluster 3	Clustered	13	20.3333	15	0	FALSE	0	IRF4	324
383	CD163	2.46875	0.00187361	0.405063	0.119048	5	21	1.71957	9	FALSE	Cluster 9	Clustered	6	18.7619	12	0	FALSE	0	CD163	610
411	PLEK	1	0.000443	1	0.147619	1	21	1.92111	19	FALSE	Cluster 8	Clustered	4.45455	23.9524	2	0	FALSE	0	PLEK	114
189	IL7R	2.2	0.00148684	0.454545	0.178947	4	20	2.02833	12	FALSE	Cluster 5	Clustered	6.80556	25.45	8	0	FALSE	0	IL7R	448
272	CD36	2.76963	0.000266	0.361059	0.323684	5	20	2.32649	4	FALSE	Cluster 2	Clustered	16	28.45	16	0	FALSE	0	CD36	107
96	OASL	2.2	0.000396	0.454545	0.350877	4	19	1.81197	17	FALSE	Cluster 3	Seed	13	20.6842	2	0	FALSE	0	OASL	124
120	ITK	2.51825	0.000103	0.397101	0.266082	6	19	1.51078	5	FALSE	Cluster 9	Clustered	5.86667	28.9474	14	0	FALSE	0	ITK	110
122	TBX21	0	0	0	0.163743	0	19	1.60877	19	FALSE	Cluster 5	Clustered	7.64444	25.0526	0	0	FALSE	0	TBX21	0
146	DOCK2	1.78571	0.00126851	0.56	0.19883	3	19	1.59357	13	FALSE	Cluster 5	Clustered	8	27.6316	6	0	FALSE	0	DOCK2	378
152	OAS2	2.7193	0.00222355	0.367742	0.350877	5	19	1.66823	13	FALSE	Cluster 3	Clustered	13	20.6842	6	0	FALSE	0	OAS2	737
160	OAS1	3.11111	0.000219	0.321429	0.350877	6	19	1.63609	3	FALSE	Cluster 3	Clustered	13	20.6842	16	0	FALSE	0	OAS1	212
242	IRF8	1.58333	0.00137237	0.631579	0.260234	2	19	1.75055	14	FALSE	Cluster 3	Clustered	12	24.8947	5	0	FALSE	0	IRF8	432
374	CD68	1.5	0.000362	0.666667	0.152047	2	19	1.95611	18	FALSE	Cluster 5	Clustered	7	24.5263	1	0	FALSE	0	CD68	77
123	SELL	1.2	0.00112247	0.833333	0.254902	2	18	1.50239	14	FALSE	Cluster 5	Clustered	7.15152	32.0556	4	0	FALSE	0	SELL	507
164	OAS3	0	0	0	0.379085	0	18	1.52386	18	FALSE	Cluster 3	Clustered	13	19.7222	0	0	FALSE	0	OAS3	0
195	SPP1	2.61589	0.00533544	0.382278	0.111111	6	18	1.88486	5	FALSE	Cluster 5	Clustered	7	16.4444	13	0	FALSE	0	SPP1	1326
202	PDGFB	2.58333	0.00587357	0.387097	0.0882353	5	18	1.67325	12	FALSE	Cluster 9	Clustered	6	19.5556	6	0	FALSE	0	PDGFB	2531
252	CD300A	2.35484	9.86e-05	0.424658	0.460784	5	18	1.73382	10	FALSE	Cluster 2	Clustered	17	34.8889	8	0	FALSE	0	CD300A	66
73	BUB1	1.33333	8.46e-05	0.75	0.323529	2	17	1.53114	13	FALSE	Cluster 4	Clustered	9.48718	11.5882	4	0	FALSE	0	BUB1	20
74	CCNB2	1	0.000167	1	0.319853	1	17	1.59883	12	FALSE	Cluster 4	Clustered	9.48718	11.4706	5	0	FALSE	0	CCNB2	35
80	C1QB	2.33333	0.00199123	0.428571	0.172794	4	17	1.65571	9	FALSE	Cluster 9	Clustered	5.33333	17.8235	8	0	FALSE	0	C1QB	642
99	CDCA8	1.0625	1.99e-05	0.941176	0.327206	2	17	1.52464	2	FALSE	Cluster 4	Clustered	9.48718	11.5882	15	0	FALSE	0	CDCA8	8
213	BST2	1.75	0.000333	0.571429	0.202206	3	17	1.59285	15	FALSE	Cluster 5	Clustered	8	15.8235	2	0	FALSE	0	BST2	118
261	KIT	3.09091	0.00104093	0.323529	0.121324	5	17	1.54631	16	FALSE	Cluster 8	Clustered	4.7619	23.7647	1	0	FALSE	0	KIT	252
278	SLC11A1	0	0	0	0.5	0	17	1.53632	17	FALSE	Cluster 2	Clustered	17	34.2941	0	0	FALSE	0	SLC11A1	0
350	FRK	2.94009	6.47e-05	0.340125	0.224265	6	17	-1.51406	1	FALSE		Unclustered	4.41176	18.5294	16	0	FALSE	0	FRK	14
79	C1QA	2.73913	0.00185834	0.365079	0.2	6	16	1.76275	4	FALSE		Unclustered	4.69091	17.9375	12	0	FALSE	0	C1QA	698
194	CD40LG	3.37313	0.00120908	0.29646	0.145833	7	16	1.5451	9	FALSE	Cluster 8	Clustered	4.7619	25	7	0	FALSE	0	CD40LG	411
222	CTSD	1	0.000258	1	0.254167	1	16	1.53099	15	FALSE	Cluster 5	Clustered	7.0303	23.125	1	0	FALSE	0	CTSD	122
228	ARRB1	2.88125	0.000263	0.347072	0.195833	7	16	1.52835	3	FALSE		Unclustered	3.05	26.9375	13	0	FALSE	0	ARRB1	230
276	GBP5	2.68478	0.000505	0.37247	0.391667	5	16	1.92576	8	FALSE	Cluster 3	Clustered	13	24	8	0	FALSE	0	GBP5	316
375	STK10	0	0	0	0.5	0	16	1.56253	16	FALSE	Cluster 2	Clustered	16	32.6875	0	0	FALSE	0	STK10	0
379	LAPTM5	2.34375	0.00127239	0.426667	0.120833	5	16	1.77983	8	FALSE		Unclustered	5	18.625	8	0	FALSE	0	LAPTM5	375
88	IL2RG	3.02128	0.000956	0.330986	0.204762	7	15	1.85645	7	FALSE	Cluster 5	Clustered	8	26.1333	8	0	FALSE	0	IL2RG	362
104	TREM2	2.68817	0.0018457	0.372	0.157143	7	15	1.6952	5	FALSE	Cluster 9	Clustered	6	25.1333	10	0	FALSE	0	TREM2	588
153	NUSAP1	1.16667	0	0.857143	0.409524	2	15	1.54911	0	FALSE	Cluster 4	Clustered	9.48718	12.9333	15	0	FALSE	0	NUSAP1	0
167	TLR7	2.85833	0.00249946	0.349854	0.152381	6	15	1.66781	7	FALSE	Cluster 8	Clustered	4.28571	27.5333	8	0	FALSE	0	TLR7	966
200	CD5	2.98684	0.000646	0.334802	0.195238	7	15	1.58992	8	FALSE		Unclustered	5.57143	25.6667	7	0	FALSE	0	CD5	370
225	PRKCQ	1	9.39e-05	1	0.271429	1	15	1.50459	14	FALSE	Cluster 5	Clustered	7.41818	29.8	1	0	FALSE	0	PRKCQ	29
227	MNDA	1.86207	0.00149465	0.537037	0.171429	3	15	1.68697	5	FALSE	Cluster 5	Clustered	8	18.7333	10	0	FALSE	0	MNDA	349
229	ARRB2	2.9434	0.000233	0.339744	0.180952	7	15	1.61426	4	FALSE	Cluster 9	Clustered	6	24.0667	11	0	FALSE	0	ARRB2	178
245	SERPINA1	3.21429	0.000137	0.311111	0.2	7	15	1.51128	1	FALSE	Cluster 5	Clustered	7	17.2667	14	0	FALSE	0	SERPINA1	52
270	CIITA	3.02727	0	0.33033	0.428571	6	15	1.53931	0	FALSE	Cluster 3	Clustered	13	21.9333	15	0	FALSE	0	CIITA	0
275	IFI30	3.21809	5.55e-05	0.310744	0.428571	6	15	1.84915	4	FALSE	Cluster 3	Clustered	13	24	11	0	FALSE	0	IFI30	34
311	CFP	1.66667	0.000398	0.6	0.252381	2	15	1.89343	13	FALSE	Cluster 5	Clustered	7.0303	21.4	2	0	FALSE	0	CFP	91
322	TRIM14	3.44068	0.000212	0.29064	0.42381	6	15	1.62315	10	FALSE	Cluster 3	Clustered	13	21.3333	5	0	FALSE	0	TRIM14	73
90	CENPF	1.33333	1.91e-05	0.75	0.428571	2	14	1.59846	6	FALSE	Cluster 4	Clustered	9.48718	13.2857	8	0	FALSE	0	CENPF	10
113	BLNK	1	6.5e-06	1	0.340659	1	14	1.63864	13	FALSE	Cluster 5	Clustered	6.87179	26.7857	1	0	FALSE	0	BLNK	4
118	CD8B	3.39216	0.000227	0.294798	0.357143	6	14	1.65159	8	FALSE	Cluster 9	Clustered	6.50549	28.5	6	0	FALSE	0	CD8B	103
133	DLGAP5	0	0	0	0.423077	0	14	1.61724	14	FALSE	Cluster 4	Clustered	9.48718	13.2143	0	0	FALSE	0	DLGAP5	0
138	ASPM	1.30769	2.3e-05	0.764706	0.417582	2	14	1.7037	5	FALSE	Cluster 4	Seed	10	13.1429	9	0	FALSE	0	ASPM	9
174	CD14	2.58333	0.00086	0.387097	0.175824	5	14	1.6296	10	FALSE	Cluster 9	Clustered	6	25.7143	4	0	FALSE	0	CD14	258
206	CEP55	1.26667	3.16e-06	0.789474	0.423077	2	14	1.5345	3	FALSE	Cluster 4	Clustered	9.48718	13.2143	11	0	FALSE	0	CEP55	3
304	OSCAR	2.71364	0	0.368509	0.274725	6	14	1.71165	0	FALSE	Cluster 5	Clustered	7.0303	25.6429	14	0	FALSE	0	OSCAR	0
339	GZMA	1	0.00083	1	0.153846	1	14	1.64545	6	FALSE		Unclustered	2.47273	18	8	0	FALSE	0	GZMA	377
369	VNN1	1.95238	0.00047	0.512195	0.230769	4	14	1.74841	5	FALSE		Unclustered	3.73333	12.4286	9	0	FALSE	0	VNN1	113
92	NCF2	1.77778	0.000755	0.5625	0.205128	2	13	1.70522	9	FALSE	Cluster 9	Clustered	6	27.7692	4	0	FALSE	0	NCF2	240
111	FYB	2.7479	0.000151	0.363914	0.192308	5	13		2	FALSE	Cluster 8	Clustered	4.8	27.3846	11	0	FALSE	0	FYB	97
239	INPP5D	3.17512	0.00131489	0.314949	0.134615	6	13	1.63796	3	FALSE		Unclustered	3.73333	19.4615	10	0	FALSE	0	INPP5D	430
247	CTSC	1	0.000161	1	0.211538	1	13	1.61819	11	FALSE	Cluster 5	Clustered	8	18.8462	2	0	FALSE	0	CTSC	74
248	CTSG	1	3.9e-05	1	0.198718	1	13	2.09767	12	FALSE	Cluster 5	Clustered	8	14.5385	1	0	FALSE	0	CTSG	23
308	PLCB2	0	0	0	0.217949	0	13	1.68428	13	FALSE	Cluster 6	Seed	8	18.4615	0	0	FALSE	0	PLCB2	0
373	FERMT3	1.57143	0.00176211	0.636364	0.147436	2	13	1.63474	10	FALSE	Cluster 9	Clustered	6	20.6154	3	0	FALSE	0	FERMT3	654
101	PYCARD	1.2	0.000213	0.833333	0.242424	2	12	1.68055	8	FALSE	Cluster 5	Clustered	8	14.75	4	0	FALSE	0	PYCARD	65
140	CDCA5	1	9.8e-07	1	0.454545	1	12	1.51602	11	FALSE	Cluster 4	Clustered	8.30769	13.8333	1	0	FALSE	0	CDCA5	1
181	PPARG	2.26667	0.000751	0.441176	0.128788	4	12	1.65089	9	FALSE		Unclustered	3.73333	14.9167	3	0	FALSE	0	PPARG	165
246	RRM2	1.28571	3.85e-06	0.777778	0.469697	2	12	1.9693	7	FALSE	Cluster 4	Clustered	9.48718	13.9167	5	0	FALSE	0	RRM2	4
321	CHIT1	3.11111	0.000161	0.321429	0.356061	5	12	1.98128	7	FALSE	Cluster 5	Clustered	7.0303	22.6667	5	0	FALSE	0	CHIT1	51
330	CD52	3.17431	0.00131088	0.315029	0.219697	8	12	2.19347	4	FALSE	Cluster 5	Clustered	7	16.8333	8	0	FALSE	0	CD52	433
415	MS4A6A	3.20661	0.000712	0.311856	0.113636	7	12	1.60095	1	FALSE		Unclustered	3.73333	14.6667	11	0	FALSE	0	MS4A6A	220
77	LY86	3.04274	0.00176842	0.328652	0.218182	6	11	1.68004	2	FALSE	Cluster 9	Clustered	6	17	9	0	FALSE	0	LY86	608
112	SPC25	1	1.97e-06	1	0.454545	1	11	1.60242	9	FALSE	Cluster 4	Clustered	8.83636	13.9091	2	0	FALSE	0	SPC25	2
142	CSF3	0	0	0	0.227273	0	11	-1.61419	11	FALSE		Unclustered	5.33333	31	0	0	FALSE	0	CSF3	0
183	HMMR	1.41176	0	0.708333	0.472727	2	11	1.6573	1	FALSE	Cluster 4	Clustered	10	14	10	0	FALSE	0	HMMR	0
187	HCLS1	2.55882	0.000367	0.390805	0.2	5	11	1.58571	6	FALSE		Unclustered	2.48889	27.8182	5	0	FALSE	0	HCLS1	145
191	MKI67	1.57143	8.4e-07	0.636364	0.481818	3	11	1.51893	4	FALSE	Cluster 4	Clustered	10	14.1818	7	0	FALSE	0	MKI67	1
237	BDNF	2.99398	0.000608	0.334004	0.0636364	8	11	-1.55506	1	FALSE	Cluster 8	Clustered	4	14.9091	10	0	FALSE	0	BDNF	159
253	MS4A2	1	7.87e-06	1	0.263636	1	11	1.85056	10	FALSE	Cluster 9	Clustered	6	22.2727	1	0	FALSE	0	MS4A2	2
262	PIK3CG	3.40984	0.0013806	0.293269	0.136364	6	11	1.62278	8	FALSE	Cluster 8	Clustered	4	25	3	0	FALSE	0	PIK3CG	543
287	CCL8	3.03125	2.66e-05	0.329897	0.409091	6	11	1.94703	1	FALSE		Unclustered	10	33.5455	10	0	FALSE	0	CCL8	7
298	RUNX2	2.40909	0.00175303	0.415094	0.1	5	11	1.54101	4	FALSE		Unclustered	2	8.72727	7	0	FALSE	0	RUNX2	450
381	PLCB4	2.59091	4.87e-05	0.385965	0.290909	5	11	-1.65816	2	FALSE	Cluster 6	Clustered	8	22.0909	9	0	FALSE	0	PLCB4	24
418	CDCA2	1.375	3.35e-05	0.727273	0.409091	2	11	1.59258	6	FALSE	Cluster 4	Clustered	9	13.3636	5	0	FALSE	0	CDCA2	8
72	CASC5	1.4	7.09e-06	0.714286	0.433333	2	10		4	FALSE	Cluster 4	Clustered	8	13.7	6	0	FALSE	0	CASC5	2
85	C1QC	2.80702	0.000588	0.35625	0.333333	6	10	1.80977	3	FALSE	Cluster 9	Clustered	5.33333	19.3	7	0	FALSE	0	C1QC	238
95	MX2	2.15385	2.54e-05	0.464286	0.444444	3	10	1.54842	6	FALSE	Cluster 5	Clustered	8	17	4	0	FALSE	0	MX2	19
100	CASP1	2.64975	0	0.377395	0.111111	5	10	1.56758	0	FALSE		Unclustered	2.14286	19.6	10	0	FALSE	0	CASP1	0
136	GPIHBP1	3.58475	0	0.27896	0.266667	7	10	1.8052	0	FALSE	Cluster 5	Clustered	7	10.2	10	0	FALSE	0	GPIHBP1	0
137	LPL	2.8125	0.000387	0.355556	0.133333	5	10	2.13453	8	FALSE	Cluster 7	Seed	4	8.8	2	0	FALSE	0	LPL	75
168	XAF1	3.43103	2.54e-05	0.291457	0.444444	6	10	1.55968	4	FALSE	Cluster 5	Clustered	8	17	6	0	FALSE	0	XAF1	19
170	PTPN22	3.47297	0.0010309	0.287938	0.211111	7	10	1.5313	7	FALSE		Unclustered	4.7619	25.7	3	0	FALSE	0	PTPN22	355
204	DAPP1	3.0438	8.98e-05	0.328537	0.344444	7	10	1.82223	5	FALSE	Cluster 5	Clustered	6.80556	28.6	5	0	FALSE	0	DAPP1	54
297	CD48	2.74167	0	0.364742	0.155556	5	10	1.63778	0	FALSE		Unclustered	3.73333	26.1	10	0	FALSE	0	CD48	0
317	GRN	0	0	0	0.322222	0	10	1.60858	10	FALSE	Cluster 5	Clustered	8	15.5	0	0	FALSE	0	GRN	0
364	KLRG1	2.78125	0.000211	0.359551	0.211111	5	10	1.66425	4	FALSE		Unclustered	5	21.7	6	0	FALSE	0	KLRG1	107
421	CCL18	3.14483	0	0.317982	0.322222	6	10	3.31244	0	FALSE		Unclustered	8	32.1	10	0	FALSE	0	CCL18	0
224	ITGB7	2.82353	0.000271	0.354167	0.291667	4	9	1.92663	7	FALSE		Unclustered	7	29.4444	2	0	FALSE	0	ITGB7	110
266	TACC3	1.57143	9.8e-07	0.636364	0.458333	2	9	1.5251	6	FALSE	Cluster 4	Clustered	8	14.3333	3	0	FALSE	0	TACC3	1
289	HMHA1	2.32258	8.86e-06	0.430556	0.388889	4	9		1	FALSE	Cluster 5	Clustered	8	18.3333	8	0	FALSE	0	HMHA1	3
329	PAK3	3.10959	0.00188167	0.321586	0.180556	7	9	-1.65814	4	FALSE		Unclustered	3.2381	30.3333	5	0	FALSE	0	PAK3	603
334	CHI3L1	2.14286	0	0.466667	0.472222	3	9	2.39275	7	FALSE	Cluster 5	Clustered	8	22.2222	2	0	FALSE	0	CHI3L1	0
356	PROK2	1	7.14e-05	1	0.388889	1	9	1.77887	6	FALSE	Cluster 6	Clustered	8	22.1111	3	0	FALSE	0	PROK2	32
361	CYSLTR1	3.16194	0	0.316261	0.388889	6	9	1.67779	0	FALSE	Cluster 6	Clustered	8	21.2222	9	0	FALSE	0	CYSLTR1	0
377	FOLR2	1	0.000179	1	0.305556	1	9	1.79292	8	FALSE	Cluster 5	Clustered	7	11.3333	1	0	FALSE	0	FOLR2	44
221	CTSB	1.33333	0.000554	0.75	0.214286	2	8	1.87571	6	FALSE		Unclustered	5	20.125	2	0	FALSE	0	CTSB	180
268	LCP1	2.93158	1.88e-05	0.341113	0.125	5	8	1.57999	1	FALSE		Unclustered	2.7	19.25	7	0	FALSE	0	LCP1	12
316	MAN2B1	2.6	0	0.384615	0.5	4	8	1.50846	2	FALSE	Cluster 5	Clustered	8	17.375	6	0	FALSE	0	MAN2B1	0
331	VNN2	1	0.000284	1	0.375	1	8	1.5358	6	FALSE	Cluster 5	Clustered	7	10.125	2	0	FALSE	0	VNN2	56
341	ANPEP	2.91667	0.000146	0.342857	0.357143	5	8	1.89134	6	FALSE		Unclustered	5.57143	27.25	2	0	FALSE	0	ANPEP	29
344	GPR65	1	0	1	0.5	1	8	1.75455	7	FALSE	Cluster 6	Clustered	8	23.625	1	0	FALSE	0	GPR65	0
349	MMP13	1	0.000617	1	0.25	1	8	2.98646	7	FALSE		Unclustered	3.2381	17.5	1	0	FALSE	0	MMP13	361
352	PTGFR	1.25	0	0.8	0.5	2	8	-1.50483	5	FALSE	Cluster 6	Clustered	8	23.625	3	0	FALSE	0	PTGFR	0
387	NFAM1	2.33333	0.000147	0.428571	0.375	4	8	1.7437	5	FALSE	Cluster 5	Clustered	7	21.25	3	0	FALSE	0	NFAM1	67
425	CXCL14	2.7193	0	0.367742	0.5	5	8	-2.12844	2	FALSE		Unclustered	8	36	6	0	FALSE	0	CXCL14	0
121	GATA3	1.2	0.000396	0.833333	0.166667	2	7	1.61668	3	FALSE		Unclustered	2.4	12.2857	4	0	FALSE	0	GATA3	115
157	MAP4K1	3.26275	0	0.30649	0.333333	6	7	1.5545	0	FALSE		Unclustered	5	29	7	0	FALSE	0	MAP4K1	0
180	ITGAD	3.07018	0	0.325714	0.5	5	7	1.81128	3	FALSE		Unclustered	7	37	4	0	FALSE	0	ITGAD	0
192	SNAP91	2.54545	9.84e-06	0.392857	0.380952	4	7	-1.66635	3	FALSE	Cluster 9	Clustered	6	21.5714	4	0	FALSE	0	SNAP91	4
193	AMPH	2.59375	3.9e-05	0.385542	0.357143	4	7	-1.66374	4	FALSE	Cluster 9	Clustered	6	18.8571	3	0	FALSE	0	AMPH	11
231	VSIG4	3.2931	0	0.303665	0.357143	7	7	1.54689	0	FALSE	Cluster 9	Clustered	6	27	7	0	FALSE	0	VSIG4	0
264	TLR1	2.60976	0.000267	0.383178	0.238095	4	7	1.64455	4	FALSE		Unclustered	2.14286	26.7143	3	0	FALSE	0	TLR1	82
288	FAM20A	3.43226	0	0.291353	0.5	7	7	1.68023	0	FALSE	Cluster 5	Clustered	7	18	7	0	FALSE	0	FAM20A	0
299	SNCA	3.50685	0.000158	0.285156	0.238095	7	7	1.54076	5	FALSE		Unclustered	5	29.2857	2	0	FALSE	0	SNCA	65
303	IFI44	3.57627	0	0.279621	0.5	6	7	1.57889	2	FALSE	Cluster 5	Clustered	7	16.5714	5	0	FALSE	0	IFI44	0
318	IGFBP1	1.57143	0	0.636364	0.5	2	7	1.72882	4	FALSE	Cluster 5	Clustered	7	18	3	0	FALSE	0	IGFBP1	0
324	MME	3.16456	0	0.316	0.357143	6	7	1.9665	0	FALSE	Cluster 8	Clustered	4.7619	22.1429	7	0	FALSE	0	MME	0
327	CD83	4.04286	0.000254	0.24735	0.261905	8	7	1.68721	2	FALSE		Unclustered	3.73333	25.2857	5	0	FALSE	0	CD83	55
338	COL1A1	0	0	0	0.0952381	0	7	1.79585	7	FALSE		Unclustered	1.2	11.5714	0	0	FALSE	0	COL1A1	0
365	CNTN4	4.03636	0	0.247748	0.5	9	7	-1.7064	1	FALSE	Cluster 5	Clustered	7	9.57143	6	0	FALSE	0	CNTN4	0
366	NEGR1	1	0	1	0.5	1	7	-1.56721	4	FALSE	Cluster 5	Clustered	7	9.57143	3	0	FALSE	0	NEGR1	0
376	GZMK	1.83333	0.000142	0.545455	0.261905	3	7	1.68961	4	FALSE		Unclustered	4	16.1429	3	0	FALSE	0	GZMK	93
378	MGST1	4.03425	0	0.247878	0.5	8	7	-1.56472	0	FALSE	Cluster 5	Clustered	7	17.2857	7	0	FALSE	0	MGST1	0
380	CNTN3	0	0	0	0.5	0	7	-1.959	7	FALSE	Cluster 5	Clustered	7	9.57143	0	0	FALSE	0	CNTN3	0
386	CHRDL1	1.5	0	0.666667	0.5	2	7	-2.03471	3	FALSE	Cluster 5	Clustered	7	18	4	0	FALSE	0	CHRDL1	0
389	HRC	1.66667	0	0.6	0.5	2	7	-1.53304	5	FALSE	Cluster 5	Clustered	7	18	2	0	FALSE	0	HRC	0
391	LRMP	2.25	0	0.444444	0.5	4	7	1.63899	3	FALSE	Cluster 5	Clustered	7	17.2857	4	0	FALSE	0	LRMP	0
405	GZMH	0	0	0	0.357143	0	7	1.63621	7	FALSE		Unclustered	3.14286	14.8571	0	0	FALSE	0	GZMH	0
434	EOMES	4.10256	0	0.24375	0.142857	8	7	1.64764	0	FALSE		Unclustered	3	10.1429	7	0	FALSE	0	EOMES	0
440	AIF1	2.09524	0.000128	0.477273	0.190476	3	7	1.50221	4	FALSE		Unclustered	2.4	34.8571	3	0	FALSE	0	AIF1	68
442	HMOX1	0	0	0	0.190476	0	7	2.08173	7	FALSE		Unclustered	4	23.5714	0	0	FALSE	0	HMOX1	0
114	NLRC4	2.97674	7.87e-06	0.335938	0.2	5	6	1.78845	1	FALSE		Unclustered	2.7	14	5	0	FALSE	0	NLRC4	2
144	APOC2	2.90476	2.36e-05	0.344262	0.366667	6	6	1.59777	1	FALSE	Cluster 7	Clustered	3.73333	9.66667	5	0	FALSE	0	APOC2	4
175	C2	1.8	0.000149	0.555556	0.133333	2	6	1.96961	5	FALSE		Unclustered	3	16.3333	1	0	FALSE	0	C2	41
188	CEBPA	3.50625	0.000945	0.285205	0.166667	8	6	1.94026	1	FALSE		Unclustered	3	16.5	5	0	FALSE	0	CEBPA	423
205	TRAT1	0	0	0	0.333333	0	6	1.71337	6	FALSE		Unclustered	5	26.5	0	0	FALSE	0	TRAT1	0
223	CD72	3.27007	6e-05	0.305804	0.333333	8	6	1.90805	3	FALSE		Unclustered	5	28.3333	3	0	FALSE	0	CD72	34
238	RUNX3	3.29677	0.000802	0.303327	0.1	7	6	1.58889	1	FALSE		Unclustered	1.4	17.8333	5	0	FALSE	0	RUNX3	192
250	MMP1	2.06667	3.74e-05	0.483871	0.3	4	6	2.63338	2	FALSE		Unclustered	4	20.3333	4	0	FALSE	0	MMP1	24
260	GAD1	1.4	8.61e-05	0.714286	0.1	2	6	-1.80844	3	FALSE		Unclustered	3	15.5	3	0	FALSE	0	GAD1	18
285	NCKAP1L	2.16667	5.91e-06	0.461538	0.333333	3	6	1.52561	5	FALSE		Unclustered	3.73333	30.8333	1	0	FALSE	0	NCKAP1L	3
320	APBB1IP	3.28986	0.000618	0.303965	0.0666667	8	6	1.73576	3	FALSE		Unclustered	1.2	18.5	3	0	FALSE	0	APBB1IP	153
347	CD209	2.9375	9.31e-05	0.340426	0.233333	4	6	1.54901	5	FALSE		Unclustered	2.4	27.1667	1	0	FALSE	0	CD209	28
353	FASLG	3.48	4.46e-05	0.287356	0.233333	6	6	1.79698	3	FALSE		Unclustered	2.7	26.6667	3	0	FALSE	0	FASLG	36
393	TOR4A	2.93443	0	0.340782	0.5	5	6	1.54171	2	FALSE	Cluster 9	Clustered	6	20.6667	4	0	FALSE	0	TOR4A	0
397	LEFTY2	2.90323	0	0.344444	0.5	5	6	-1.84518	1	FALSE	Cluster 9	Clustered	6	20.6667	5	0	FALSE	0	LEFTY2	0
406	NKG7	1.5	3.25e-05	0.666667	0.266667	2	6	1.78282	4	FALSE		Unclustered	4	9.33333	2	0	FALSE	0	NKG7	7
408	PLA2G7	2.28571	9.45e-05	0.4375	0.233333	3	6	2.7193	4	FALSE	Cluster 7	Clustered	4	7.5	2	0	FALSE	0	PLA2G7	16
417	SHC4	3.83333	7.05e-05	0.26087	0.133333	6	6	-1.71859	5	FALSE		Unclustered	3	24.5	1	0	FALSE	0	SHC4	37
430	ABCA7	2.77778	0.000343	0.36	0.1	5	6	1.5443	3	FALSE		Unclustered	1.4	12	3	0	FALSE	0	ABCA7	64
452	IGSF6	1.88889	0	0.529412	0.333333	2	6	1.87254	5	FALSE		Unclustered	4	29.3333	1	0	FALSE	0	IGSF6	0
93	TNFSF13B	4.27536	0.000165	0.233898	0.3	8	5	1.51158	3	FALSE	Cluster 8	Clustered	4	14	2	0	FALSE	0	TNFSF13B	36
147	APOC1	3	0	0.333333	0.45	6	5	2.03141	1	FALSE	Cluster 7	Clustered	3.73333	9.8	4	0	FALSE	0	APOC1	0
196	MMP7	0	0	0	0.3	0	5	2.57128	5	FALSE		Unclustered	2.7	14.8	0	0	FALSE	0	MMP7	0
211	SLC2A4	2.88889	0.000254	0.346154	0.2	5	5	-1.67224	2	FALSE		Unclustered	3	14	3	0	FALSE	0	SLC2A4	53
219	FZD3	3.05263	0	0.327586	0.2	5	5	-1.58201	0	FALSE		Unclustered	3	18	5	0	FALSE	0	FZD3	0
226	LAT2	3.2971	3.54e-05	0.303297	0.4	8	5	1.61837	1	FALSE		Unclustered	4	28.2	4	0	FALSE	0	LAT2	6
235	PLTP	3.10526	0	0.322034	0.45	6	5	1.60683	2	FALSE	Cluster 7	Clustered	3.73333	9.8	3	0	FALSE	0	PLTP	0
255	ADAMTS14	2	1.18e-05	0.5	0.2	3	5	1.83625	1	FALSE	Cluster 10|Cluster 11	Seed	3	6.4	4	0	FALSE	0	ADAMTS14	2
265	SLA	2.96703	8.38e-06	0.337037	0.3	7	5	1.51	2	FALSE		Unclustered	4	29.4	3	0	FALSE	0	SLA	8
269	BIN2	0	0	0	0.15	0	5	1.74784	5	FALSE		Unclustered	3	15	0	0	FALSE	0	BIN2	0
282	TNFRSF11A	3.53704	0.00033	0.282723	0.3	8	5	1.54781	1	FALSE	Cluster 8	Clustered	4	14.4	4	0	FALSE	0	TNFRSF11A	97
296	LTB	3.54658	1.18e-05	0.281961	0.3	8	5	1.97369	1	FALSE	Cluster 8	Clustered	4	13.6	4	0	FALSE	0	LTB	2
422	CORO1A	0	0	0	0.15	0	5	1.61809	5	FALSE		Unclustered	1.4	11	0	0	FALSE	0	CORO1A	0
427	CD300C	1.72727	0.00021	0.578947	0.1	2	5	1.63475	2	FALSE		Unclustered	1.2	23	3	0	FALSE	0	CD300C	54
444	ACP5	3.35025	0	0.298485	0.15	7	5	3.35382	0	FALSE		Unclustered	3	13.6	5	0	FALSE	0	ACP5	0
124	SELPLG	0	0	0	0.333333	0	4	1.72474	4	FALSE		Unclustered	3	47.75	0	0	FALSE	0	SELPLG	0
125	TDO2	1	1.18e-05	1	0.166667	1	4	1.89383	1	FALSE		Unclustered	1.2	2.25	3	0	FALSE	0	TDO2	2
126	SKAP1	3.53425	4.12e-05	0.282946	0.25	7	4	1.659	2	FALSE		Unclustered	1.4	25.5	2	0	FALSE	0	SKAP1	37
129	ADCYAP1	3.49405	0	0.286201	0.25	9	4	1.55078	0	FALSE	Cluster 11|Cluster 10	Seed	3	15.5	4	0	FALSE	0	ADCYAP1	0
134	NOX4	2.45455	9.5e-05	0.407407	0.333333	4	4	-1.51345	2	FALSE		Unclustered	3	20	2	0	FALSE	0	NOX4	18
199	HLA-DMB	3.90576	0	0.256032	0.5	7	4	1.61584	1	FALSE		Unclustered	4	24.5	3	0	FALSE	0	HLA-DMB	0
220	WNT11	2	5.64e-05	0.5	0.333333	3	4	-1.63963	2	FALSE		Unclustered	3	22.5	2	0	FALSE	0	WNT11	34
234	HLA-DOA	0	0	0	0.5	0	4	1.53268	4	FALSE		Unclustered	4	24.5	0	0	FALSE	0	HLA-DOA	0
240	TNNI2	4.85897	0	0.205805	0.0833333	9	4	1.50946	0	FALSE	Cluster 14|Cluster 13	Seed	2	1.75	4	0	FALSE	0	TNNI2	0
300	GNLY	1.4	0	0.714286	0.5	2	4	1.51457	1	FALSE		Unclustered	4	12.25	3	0	FALSE	0	GNLY	0
302	SIRPG	1.88889	0	0.529412	0.5	2	4	1.96172	3	FALSE		Unclustered	4	33.5	1	0	FALSE	0	SIRPG	0
337	COL10A1	1.25	0.00036	0.8	0.25	2	4	1.72854	1	FALSE		Unclustered	1.4	7.25	3	0	FALSE	0	COL10A1	88
345	IL10RA	0	0	0	0.25	0	4	1.74978	4	FALSE		Unclustered	1.4	39	0	0	FALSE	0	IL10RA	0
362	SEMA5B	2	0	0.5	0.25	3	4	1.57588	0	FALSE	Cluster 10|Cluster 11	Clustered	3	6	4	0	FALSE	0	SEMA5B	0
403	CD6	1	0.000357	1	0.166667	1	4	1.68806	2	FALSE		Unclustered	1.66667	21.25	2	0	FALSE	0	CD6	132
407	PLA2G2A	2.6	5.32e-05	0.384615	0.166667	4	4	-2.98762	1	FALSE	Cluster 12|Cluster 14	Clustered	1.66667	3.5	3	0	FALSE	0	PLA2G2A	9
412	KLRB1	1.75	8.86e-06	0.571429	0.416667	2	4	1.63314	3	FALSE		Unclustered	2.7	18.25	1	0	FALSE	0	KLRB1	3
416	ERBB4	3.5	0.000399	0.285714	0	6	4	-1.72426	2	FALSE		Unclustered	0.4	9	2	0	FALSE	0	ERBB4	134
441	CYTH4	1.33333	0	0.75	0.5	2	4	1.78584	2	FALSE		Unclustered	4	38.75	2	0	FALSE	0	CYTH4	0
488	STAB1	3.48	0.00031	0.287356	0.416667	6	4	1.83109	3	FALSE		Unclustered	2.7	17	1	0	FALSE	0	STAB1	64
94	TNFRSF17	0	0	0	0	0	3	1.65819	3	FALSE		Unclustered	0.5	2.66667	0	0	FALSE	0	TNFRSF17	0
106	CR1	1.66667	2.83e-05	0.6	0.333333	2	3	1.61158	1	FALSE		Unclustered	1.66667	40	2	0	FALSE	0	CR1	11
130	VIPR2	0	0	0	0.5	0	3	-1.5296	3	FALSE	Cluster 11|Cluster 10	Clustered	3	17.3333	0	0	FALSE	0	VIPR2	0
178	HCST	0	0	0	0.333333	0	3	1.76744	3	FALSE		Unclustered	1.66667	43.6667	0	0	FALSE	0	HCST	0
179	KCNJ2	1	0.000396	1	0	1	3	1.6486	2	FALSE		Unclustered	0.5	16	1	0	FALSE	0	KCNJ2	114
184	TMEM176A	4.28571	8.86e-06	0.233333	0	7	3	1.55374	1	FALSE		Unclustered	0.5	2	2	0	FALSE	0	TMEM176A	2
208	PMAIP1	1	0.166667	1	0.166667	1	3	1.60754	1	FALSE	Cluster 13|Cluster 12	Seed	2	1.66667	2	0	FALSE	0	PMAIP1	1
210	TIAM1	2.16667	3.28e-05	0.461538	0	3	3	1.52005	2	FALSE		Unclustered	0.5	24.3333	1	0	FALSE	0	TIAM1	11
212	DOK2	1.5	0	0.666667	0.5	2	3	1.51688	2	FALSE		Unclustered	3	27	1	0	FALSE	0	DOK2	0
216	ALOX5	1	1.77e-05	1	0	1	3	1.70786	2	FALSE		Unclustered	0.5	5	1	0	FALSE	0	ALOX5	3
256	COL5A3	1	0	1	0.333333	1	3	1.67865	2	FALSE		Unclustered	1.66667	5.33333	1	0	FALSE	0	COL5A3	0
263	MATK	3.83333	1.48e-06	0.26087	0.333333	6	3	1.54784	2	FALSE		Unclustered	1.66667	26	1	0	FALSE	0	MATK	1
312	ADM	3.18085	0	0.314381	0.5	5	3	-1.59197	1	FALSE	Cluster 11|Cluster 10	Clustered	3	17.3333	2	0	FALSE	0	ADM	0
325	DPP4	3.69231	8.27e-05	0.270833	0.166667	6	3	2.0606	2	FALSE		Unclustered	2	6	1	0	FALSE	0	DPP4	14
355	ADA	3.18056	0.000425	0.31441	0	5	3	1.51063	1	FALSE		Unclustered	0.5	10.6667	2	0	FALSE	0	ADA	103
372	ADAMTS8	2.42857	0	0.411765	0.5	3	3	-1.62473	2	FALSE	Cluster 10|Cluster 11	Clustered	3	8	1	0	FALSE	0	ADAMTS8	0
388	IL4I1	1.9	0	0.526316	0.166667	3	3	1.86578	0	FALSE		Unclustered	2	4	3	0	FALSE	0	IL4I1	0
396	PLA2G15	0	0	0	0.333333	0	3	1.59523	3	FALSE	Cluster 12|Cluster 14	Clustered	1.66667	4	0	0	FALSE	0	PLA2G15	0
428	LILRB1	0	0	0	0.333333	0	3	1.81072	3	FALSE		Unclustered	1.66667	29.6667	0	0	FALSE	0	LILRB1	0
429	MYO1F	3.06061	0	0.326733	0.5	6	3	1.92342	1	FALSE		Unclustered	3	40.3333	2	0	FALSE	0	MYO1F	0
431	EVI2B	2.69697	8.58e-06	0.370787	0.333333	5	3	1.79552	1	FALSE		Unclustered	1.66667	33.6667	2	0	FALSE	0	EVI2B	8
436	DOK3	1.88889	0	0.529412	0.5	2	3	1.67685	2	FALSE		Unclustered	3	27	1	0	FALSE	0	DOK3	0
438	DCSTAMP	1	1.18e-05	1	0	1	3	2.66361	2	FALSE		Unclustered	0.5	6.66667	1	0	FALSE	0	DCSTAMP	2
454	HAVCR2	1	1.77e-05	1	0.166667	1	3	1.73942	2	FALSE		Unclustered	2	34.6667	1	0	FALSE	0	HAVCR2	13
461	MS4A7	1.88889	5.32e-05	0.529412	0.166667	2	3	1.6862	2	FALSE		Unclustered	2	22.6667	1	0	FALSE	0	MS4A7	9
464	ACKR1	1	0.000198	1	0	1	3	-1.64883	2	FALSE		Unclustered	0.5	19	1	0	FALSE	0	ACKR1	39
470	SIGLEC1	0	0	0	0.5	0	3	2.00599	3	FALSE		Unclustered	3	42	0	0	FALSE	0	SIGLEC1	0
476	CDCA7	2.14286	0	0.466667	0.5	3	3	1.51603	2	FALSE		Unclustered	3	15	1	0	FALSE	0	CDCA7	0
477	GMFG	2.62857	0	0.380435	0.5	5	3	1.70972	0	FALSE		Unclustered	3	20.3333	3	0	FALSE	0	GMFG	0
487	S100A9	3.13433	0	0.319048	0.166667	6	3	1.68405	0	FALSE		Unclustered	2	17.6667	3	0	FALSE	0	S100A9	0
503	NME8	0	0	0	0.166667	0	3	1.63207	3	FALSE		Unclustered	2	10.3333	0	0	FALSE	0	NME8	0
508	MS4A4A	3.63158	0.000112	0.275362	0.166667	6	3	1.84527	2	FALSE		Unclustered	2	7	1	0	FALSE	0	MS4A4A	19
75	KMO	1	0	1	0.5	1	2	1.60477	1	FALSE		Unclustered	2	3	1	0	FALSE	0	KMO	0
76	KYNU	0	0	0	0.5	0	2	1.50211	2	FALSE		Unclustered	2	3	0	0	FALSE	0	KYNU	0
78	CD180	0	0	0	0.5	0	2	1.81397	2	FALSE		Unclustered	2	12.5	0	0	FALSE	0	CD180	0
141	CSF3R	1.33333	0	0.75	0	2	2	1.81268	0	FALSE		Unclustered	0.666667	20	2	0	FALSE	0	CSF3R	0
156	KCNQ1	0	0	0	0	0	2	1.60935	2	FALSE		Unclustered	0.666667	2	0	0	FALSE	0	KCNQ1	0
158	TREM1	0	0	0	0.5	0	2	1.99559	2	FALSE		Unclustered	2	30.5	0	0	FALSE	0	TREM1	0
209	BCL2A1	0	0	0	0.5	0	2	1.55995	2	FALSE	Cluster 13|Cluster 12	Clustered	2	2.5	0	0	FALSE	0	BCL2A1	0
217	COTL1	0	0	0	0	0	2	1.51972	2	FALSE		Unclustered	0.666667	2	0	0	FALSE	0	COTL1	0
236	TPH1	0	0	0	0.5	0	2	-1.6221	2	FALSE		Unclustered	2	3.5	0	0	FALSE	0	TPH1	0
241	MYL2	0	0	0	0.5	0	2	-1.54659	2	FALSE	Cluster 14|Cluster 13	Clustered	2	3	0	0	FALSE	0	MYL2	0
243	ARHGAP9	1.66667	0	0.6	0.5	2	2	1.79979	0	FALSE		Unclustered	2	24	2	0	FALSE	0	ARHGAP9	0
257	MAFB	1.33333	0	0.75	0	2	2	1.71096	0	FALSE		Unclustered	0.666667	15	2	0	FALSE	0	MAFB	0
281	NLRP12	2	0	0.5	0.5	3	2	1.75922	1	FALSE		Unclustered	2	9	1	0	FALSE	0	NLRP12	0
292	NR1H3	3.29412	0	0.303571	0.5	6	2	1.59605	0	FALSE		Unclustered	2	16	2	0	FALSE	0	NR1H3	0
307	ARHGAP30	2	0	0.5	0.5	3	2	1.83731	0	FALSE		Unclustered	2	16	2	0	FALSE	0	ARHGAP30	0
313	ARHGAP4	2	0	0.5	0.5	3	2	1.54122	0	FALSE		Unclustered	2	16	2	0	FALSE	0	ARHGAP4	0
314	FGD3	3.09574	0	0.323024	0	5	2	1.74818	0	FALSE		Unclustered	0.666667	36	2	0	FALSE	0	FGD3	0
328	ACTA1	4.06757	0.000437	0.245847	0	8	2	-1.71187	1	FALSE		Unclustered	0.666667	6.5	1	0	FALSE	0	ACTA1	124
335	FCN1	2.5	2.48e-05	0.4	0	3	2	1.96986	1	FALSE		Unclustered	0.666667	18.5	1	0	FALSE	0	FCN1	12
336	IBSP	0	0	0	0.5	0	2	2.78824	2	FALSE		Unclustered	2	14.5	0	0	FALSE	0	IBSP	0
346	LSP1	3.11111	0	0.321429	0	5	2	1.70988	0	FALSE		Unclustered	0.666667	4	2	0	FALSE	0	LSP1	0
351	DES	1	0	1	0.5	1	2	-1.81831	1	FALSE	Cluster 14|Cluster 13	Clustered	2	3	1	0	FALSE	0	DES	0
354	RASGRP1	1.5	1.18e-05	0.666667	0	2	2	1.61161	1	FALSE		Unclustered	0.666667	8	1	0	FALSE	0	RASGRP1	2
358	DLX5	0	0	0	0	0	2	1.61248	2	FALSE		Unclustered	0.666667	6	0	0	FALSE	0	DLX5	0
370	BMF	1.33333	0	0.75	0.5	2	2	1.71441	0	FALSE	Cluster 13|Cluster 12	Clustered	2	2.5	2	0	FALSE	0	BMF	0
385	AOX1	1	0.5	1	0	1	2	-2.06174	1	FALSE		Unclustered	0.666667	1	1	0	FALSE	0	AOX1	1
394	NUP210	0	0	0	0.5	0	2	1.64852	2	FALSE		Unclustered	2	17	0	0	FALSE	0	NUP210	0
395	PNPLA7	3.27273	0	0.305556	0.5	5	2	-1.50229	0	FALSE	Cluster 12|Cluster 14	Seed	2	3.5	2	0	FALSE	0	PNPLA7	0
398	PTPRCAP	0	0	0	0.5	0	2	1.54615	2	FALSE		Unclustered	2	47.5	0	0	FALSE	0	PTPRCAP	0
399	DEPDC7	0	0	0	0	0	2	1.50763	2	FALSE		Unclustered	0.666667	14	0	0	FALSE	0	DEPDC7	0
402	LILRA4	2.4	5.76e-05	0.416667	0	4	2	1.83786	1	FALSE		Unclustered	0.666667	33.5	1	0	FALSE	0	LILRA4	32
409	CD300LF	4.12385	0	0.242492	0.5	7	2	1.84628	0	FALSE		Unclustered	2	29.5	2	0	FALSE	0	CD300LF	0
410	SCARB1	2.5	0.00039	0.4	0	3	2	1.50495	1	FALSE		Unclustered	0.666667	25.5	1	0	FALSE	0	SCARB1	87
413	RPS6KA1	2	0	0.5	0	3	2	1.66203	0	FALSE		Unclustered	0.666667	13.5	2	0	FALSE	0	RPS6KA1	0
424	POU2AF1	3.34058	0	0.299349	0	8	2	2.53653	0	FALSE		Unclustered	0.666667	26.5	2	0	FALSE	0	POU2AF1	0
426	MS4A14	4.1371	0	0.241715	0	8	2	1.78863	0	FALSE		Unclustered	0.666667	7.5	2	0	FALSE	0	MS4A14	0
437	SCIN	1.8	2.95e-05	0.555556	0	2	2	1.58281	1	FALSE		Unclustered	0.666667	26	1	0	FALSE	0	SCIN	5
445	DOCK8	1	0.000106	1	0	1	2	1.66417	1	FALSE		Unclustered	0.666667	26	1	0	FALSE	0	DOCK8	27
453	CST7	2	0	0.5	0	3	2	1.59937	0	FALSE		Unclustered	0.666667	9.5	2	0	FALSE	0	CST7	0
455	TNFRSF25	3.51163	0	0.284768	0	6	2	1.86657	0	FALSE		Unclustered	0.666667	19	2	0	FALSE	0	TNFRSF25	0
459	CPA3	1.33333	0	0.75	0	2	2	1.86315	0	FALSE		Unclustered	0.666667	7	2	0	FALSE	0	CPA3	0
469	DEF6	0	0	0	0	0	2	1.57191	2	FALSE		Unclustered	0.666667	32.5	0	0	FALSE	0	DEF6	0
472	AMICA1	2.33333	2.17e-05	0.428571	0	3	2		1	FALSE		Unclustered	0.666667	29.5	1	0	FALSE	0	AMICA1	11
478	NFIL3	0	0	0	0.5	0	2	-1.52424	2	FALSE		Unclustered	2	7	0	0	FALSE	0	NFIL3	0
479	BCL11B	0	0	0	0.5	0	2	1.67864	2	FALSE		Unclustered	2	7	0	0	FALSE	0	BCL11B	0
482	ACKR4	0	0	0	0	0	2	-1.51955	2	FALSE		Unclustered	0.666667	7	0	0	FALSE	0	ACKR4	0
493	SLCO2B1	0	0	0	0.5	0	2	1.67115	2	FALSE		Unclustered	2	16.5	0	0	FALSE	0	SLCO2B1	0
495	THEMIS	3.53425	0	0.282946	0.5	7	2	1.74383	0	FALSE		Unclustered	2	41.5	2	0	FALSE	0	THEMIS	0
498	CLEC4A	0	0	0	0.5	0	2	1.5321	2	FALSE		Unclustered	2	29	0	0	FALSE	0	CLEC4A	0
509	WDFY4	1.66667	2.87e-05	0.6	0	2	2	1.54225	1	FALSE		Unclustered	0.666667	15.5	1	0	FALSE	0	WDFY4	12
155	KCNE3	1	0	1	0	1	1	1.57918	0	FALSE		Unclustered	0	2	1	0	FALSE	0	KCNE3	0
185	TMEM176B	0	0	0	0	0	1	1.67098	1	FALSE		Unclustered	0	3	0	0	FALSE	0	TMEM176B	0
201	PDGFD	3.54098	0	0.282407	0	6	1	-1.56238	0	FALSE		Unclustered	0	18	1	0	FALSE	0	PDGFD	0
230	CARD9	0	0	0	0	0	1	1.68713	1	FALSE		Unclustered	0	50	0	0	FALSE	0	CARD9	0
258	EGR2	0	0	0	0	0	1	1.91293	1	FALSE		Unclustered	0	2	0	0	FALSE	0	EGR2	0
259	IL21R	0	0	0	0	0	1	1.60476	1	FALSE		Unclustered	0	15	0	0	FALSE	0	IL21R	0
283	CLDN23	1	0	1	0	1	1	1.59662	0	FALSE		Unclustered	0	1	1	0	FALSE	0	CLDN23	0
284	CLDN11	0	0	0	0	0	1	-1.50085	1	FALSE		Unclustered	0	1	0	0	FALSE	0	CLDN11	0
290	HSD11B1	3.125	0	0.32	0	5	1	-1.5807	0	FALSE		Unclustered	0	12	1	0	FALSE	0	HSD11B1	0
291	SMPD3	0	0	0	0	0	1	1.63455	1	FALSE		Unclustered	0	41	0	0	FALSE	0	SMPD3	0
293	ARHGAP25	2.16667	0	0.461538	0	3	1	1.85292	0	FALSE		Unclustered	0	27	1	0	FALSE	0	ARHGAP25	0
294	FBP1	1	0	1	0	1	1	1.91196	0	FALSE		Unclustered	0	1	1	0	FALSE	0	FBP1	0
295	HK3	0	0	0	0	0	1	1.74613	1	FALSE		Unclustered	0	1	0	0	FALSE	0	HK3	0
306	ACAP1	0	0	0	0	0	1	1.5121	1	FALSE		Unclustered	0	5	0	0	FALSE	0	ACAP1	0
309	MARCO	1	0	1	0	1	1	1.98871	0	FALSE		Unclustered	0	1	1	0	FALSE	0	MARCO	0
310	SCGB3A2	0	0	0	0	0	1	-1.51746	1	FALSE		Unclustered	0	1	0	0	FALSE	0	SCGB3A2	0
323	FGD2	2.16667	0	0.461538	0	3	1	1.5152	0	FALSE		Unclustered	0	27	1	0	FALSE	0	FGD2	0
332	REEP1	1	0	1	0	1	1	-1.5629	0	FALSE		Unclustered	0	1	1	0	FALSE	0	REEP1	0
333	OR51E2	0	0	0	0	0	1	-1.52125	1	FALSE		Unclustered	0	1	0	0	FALSE	0	OR51E2	0
342	E2F2	1.5	0	0.666667	0	2	1	1.66609	0	FALSE		Unclustered	0	29	1	0	FALSE	0	E2F2	0
357	HIVEP3	1	0	1	0	1	1	1.52191	0	FALSE		Unclustered	0	2	1	0	FALSE	0	HIVEP3	0
359	NFE2	1	0	1	0	1	1	1.82769	0	FALSE		Unclustered	0	1	1	0	FALSE	0	NFE2	0
360	HBD	0	0	0	0	0	1	2.26536	1	FALSE		Unclustered	0	1	0	0	FALSE	0	HBD	0
363	PLXNC1	0	0	0	0	0	1	1.72404	1	FALSE		Unclustered	0	4	0	0	FALSE	0	PLXNC1	0
367	NRXN3	1	0	1	0	1	1	-1.64713	0	FALSE		Unclustered	0	1	1	0	FALSE	0	NRXN3	0
368	HOMER2	0	0	0	0	0	1		1	FALSE		Unclustered	0	1	0	0	FALSE	0	HOMER2	0
382	2019-03-01	3.54118	0	0.282392	0	6	1	1.54875	0	FALSE		Unclustered	0	37	1	0	FALSE	0	2019-03-01	0
384	DHRS9	1.5	0	0.666667	0	2	1	2.19565	0	FALSE		Unclustered	0	2	1	0	FALSE	0	DHRS9	0
390	CYP2S1	0	0	0	0	0	1	1.54423	1	FALSE		Unclustered	0	2	0	0	FALSE	0	CYP2S1	0
392	RASGRP3	2	0	0.5	0	3	1	1.59866	0	FALSE		Unclustered	0	2	1	0	FALSE	0	RASGRP3	0
400	PPAPDC1A	3.64706	0	0.274194	0	6	1		0	FALSE		Unclustered	0	10	1	0	FALSE	0	PPAPDC1A	0
401	KCNJ5	3.19149	0	0.313333	0	5	1	1.84658	0	FALSE		Unclustered	0	45	1	0	FALSE	0	KCNJ5	0
404	KIAA1549L	1	0	1	0	1	1	1.70017	0	FALSE		Unclustered	0	2	1	0	FALSE	0	KIAA1549L	0
414	SOST	0	0	0	0	0	1	-1.81888	1	FALSE		Unclustered	0	11	0	0	FALSE	0	SOST	0
419	IGJ	1	0	1	0	1	1		0	FALSE		Unclustered	0	3	1	0	FALSE	0	IGJ	0
420	GADD45G	0	0	0	0	0	1	-1.5304	1	FALSE		Unclustered	0	17	0	0	FALSE	0	GADD45G	0
423	PPP2R2B	0	0	0	0	0	1	-1.5339	1	FALSE		Unclustered	0	15	0	0	FALSE	0	PPP2R2B	0
432	HSPB7	1	0	1	0	1	1	-1.845	0	FALSE		Unclustered	0	1	1	0	FALSE	0	HSPB7	0
433	HSPB3	0	0	0	0	0	1	-1.68566	1	FALSE		Unclustered	0	1	0	0	FALSE	0	HSPB3	0
435	LILRA2	0	0	0	0	0	1	1.55114	1	FALSE		Unclustered	0	5	0	0	FALSE	0	LILRA2	0
439	ATP6V0D2	0	0	0	0	0	1	1.8754	1	FALSE		Unclustered	0	3	0	0	FALSE	0	ATP6V0D2	0
443	AQP9	0	0	0	0	0	1	2.13329	1	FALSE		Unclustered	0	15	0	0	FALSE	0	AQP9	0
446	LRCH2	0	0	0	0	0	1	-1.50195	1	FALSE		Unclustered	0	2	0	0	FALSE	0	LRCH2	0
447	RASSF2	1	0	1	0	1	1	1.51547	0	FALSE		Unclustered	0	1	1	0	FALSE	0	RASSF2	0
448	RASSF4	0	0	0	0	0	1	1.60326	1	FALSE		Unclustered	0	1	0	0	FALSE	0	RASSF4	0
449	SASH3	0	0	0	0	0	1	1.7816	1	FALSE		Unclustered	0	15	0	0	FALSE	0	SASH3	0
450	PSTPIP1	3.53922	0	0.282548	0	8	1	1.54839	0	FALSE		Unclustered	0	30	1	0	FALSE	0	PSTPIP1	0
451	UCP2	3.125	0	0.32	0	5	1	1.72886	0	FALSE		Unclustered	0	12	1	0	FALSE	0	UCP2	0
456	TNFRSF21	0	0	0	0	0	1	1.70564	1	FALSE		Unclustered	0	2	0	0	FALSE	0	TNFRSF21	0
457	CMTM7	1	0	1	0	1	1	1.61781	0	FALSE		Unclustered	0	1	1	0	FALSE	0	CMTM7	0
458	CMTM2	0	0	0	0	0	1	1.8705	1	FALSE		Unclustered	0	1	0	0	FALSE	0	CMTM2	0
460	HDC	0	0	0	0	0	1	1.99741	1	FALSE		Unclustered	0	2	0	0	FALSE	0	HDC	0
462	AMPD3	4.13699	0	0.241722	0	6	1	1.78034	0	FALSE		Unclustered	0	3	1	0	FALSE	0	AMPD3	0
463	RNASE6	0	0	0	0	0	1	1.5802	1	FALSE		Unclustered	0	11	0	0	FALSE	0	RNASE6	0
465	MT1A	1	0	1	0	1	1	-1.54146	0	FALSE		Unclustered	0	1	1	0	FALSE	0	MT1A	0
466	MT1X	0	0	0	0	0	1	-1.54608	1	FALSE		Unclustered	0	1	0	0	FALSE	0	MT1X	0
467	NRROS	0	0	0	0	0	1	1.79212	1	FALSE		Unclustered	0	32	0	0	FALSE	0	NRROS	0
468	DISC1	4.44444	0	0.225	0	7	1	1.61311	0	FALSE		Unclustered	0	4	1	0	FALSE	0	DISC1	0
471	P2RX7	0	0	0	0	0	1	1.56195	1	FALSE		Unclustered	0	10	0	0	FALSE	0	P2RX7	0
473	CD84	0	0	0	0	0	1	1.89174	1	FALSE		Unclustered	0	10	0	0	FALSE	0	CD84	0
474	MS4A1	2.7	0	0.37037	0	3	1	1.53395	0	FALSE		Unclustered	0	3	1	0	FALSE	0	MS4A1	0
475	PARVG	3.66667	0	0.272727	0	5	1	1.70521	0	FALSE		Unclustered	0	9	1	0	FALSE	0	PARVG	0
480	DCANP1	2	0	0.5	0	3	1	1.58741	0	FALSE		Unclustered	0	19	1	0	FALSE	0	DCANP1	0
481	SLC15A3	0	0	0	0	0	1	1.67334	1	FALSE		Unclustered	0	4	0	0	FALSE	0	SLC15A3	0
483	MYBL1	4.48447	0	0.222992	0	9	1	-1.68382	0	FALSE		Unclustered	0	6	1	0	FALSE	0	MYBL1	0
484	CST6	0	0	0	0	0	1	-1.56967	1	FALSE		Unclustered	0	8	0	0	FALSE	0	CST6	0
485	MYOZ1	0	0	0	0	0	1	-1.62087	1	FALSE		Unclustered	0	4	0	0	FALSE	0	MYOZ1	0
486	LST1	0	0	0	0	0	1	1.61964	1	FALSE		Unclustered	0	5	0	0	FALSE	0	LST1	0
489	SLAMF7	0	0	0	0	0	1	1.99504	1	FALSE		Unclustered	0	10	0	0	FALSE	0	SLAMF7	0
490	APOD	3.28261	0	0.304636	0	5	1	-1.97895	0	FALSE		Unclustered	0	17	1	0	FALSE	0	APOD	0
491	CELSR1	0	0	0	0	0	1	1.68745	1	FALSE		Unclustered	0	5	0	0	FALSE	0	CELSR1	0
492	ADAP2	2.95652	0	0.338235	0	5	1	1.94463	0	FALSE		Unclustered	0	29	1	0	FALSE	0	ADAP2	0
494	HSH2D	3.30612	0	0.302469	0	6	1	1.78862	0	FALSE		Unclustered	0	56	1	0	FALSE	0	HSH2D	0
496	RASAL3	3.42308	0	0.292135	0	6	1	1.64022	0	FALSE		Unclustered	0	23	1	0	FALSE	0	RASAL3	0
497	CAPG	1	0	1	0	1	1	1.53533	0	FALSE		Unclustered	0	2	1	0	FALSE	0	CAPG	0
499	HTRA4	1	0	1	0	1	1	1.72458	0	FALSE		Unclustered	0	1	1	0	FALSE	0	HTRA4	0
500	TM4SF19	0	0	0	0	0	1	1.99314	1	FALSE		Unclustered	0	1	0	0	FALSE	0	TM4SF19	0
501	MMP12	3.625	0	0.275862	0	8	1	3.26988	0	FALSE		Unclustered	0	41	1	0	FALSE	0	MMP12	0
502	FCRL3	4.42667	0	0.225904	0	8	1	1.85509	0	FALSE		Unclustered	0	10	1	0	FALSE	0	FCRL3	0
504	PLN	3.63158	0	0.275362	0	6	1	-1.61607	0	FALSE		Unclustered	0	6	1	0	FALSE	0	PLN	0
505	SLC4A8	1	0	1	0	1	1	1.62678	0	FALSE		Unclustered	0	1	1	0	FALSE	0	SLC4A8	0
506	CA2	0	0	0	0	0	1	1.7814	1	FALSE		Unclustered	0	1	0	0	FALSE	0	CA2	0
507	RGS18	1.66667	0	0.6	0	2	1	1.77953	0	FALSE		Unclustered	0	21	1	0	FALSE	0	RGS18	0
510	CYTIP	0	0	0	0	0	1	1.51829	1	FALSE		Unclustered	0	51	0	0	FALSE	0	CYTIP	0
511	LAMP3	0	0	0	0	0	1	2.20974	1	FALSE		Unclustered	0	7	0	0	FALSE	0	LAMP3	0
512	AOAH	3.42778	0	0.291734	0	6	1	1.80482	0	FALSE		Unclustered	0	31	1	0	FALSE	0	AOAH	0
513	CASQ2	1.5	0	0.666667	0	2	1	-1.51645	0	FALSE		Unclustered	0	3	1	0	FALSE	0	CASQ2	0
514	MYCN	0	0	0	0	0	1	1.58647	1	FALSE		Unclustered	0	3	0	0	FALSE	0	MYCN	0
515	GIG25	1.5	0	0.666667	0	2	1		0	FALSE		Unclustered	0	13	1	0	FALSE	0	GIG25	0

## Sheet: Full list of interactions
Interactions
GIG25 (pp) CTSG
CASQ2 (pp) KCNJ2
AOAH (pp) LILRB2
WDFY4 (pp) PLEK
MS4A4A (pp) ABCA7
RGS18 (pp) PLEK
SLC4A8 (pp) CA2
PLN (pp) ABCA7
FCRL3 (pp) PTPN22
MMP12 (pp) TNF
HTRA4 (pp) TM4SF19
CAPG (pp) COTL1
RASAL3 (pp) MCEMP1
THEMIS (pp) LCP2
THEMIS (pp) LCK
HSH2D (pp) FPR2
ADAP2 (pp) CSF1R
APOD (pp) C1QB
STAB1 (pp) CD14
S100A9 (pp) CD68
S100A9 (pp) CD163
S100A9 (pp) NCF2
MYBL1 (pp) CEBPA
DCANP1 (pp) CD68
GMFG (pp) HCLS1
GMFG (pp) CD53
GMFG (pp) LAPTM5
CDCA7 (pp) BUB1
PARVG (pp) ITGB7
MS4A1 (pp) MS4A7
AMICA1 (pp) S1PR4
DISC1 (pp) ERBB4
MT1A (pp) MT1X
ACKR1 (pp) ACKR4
AMPD3 (pp) ADA
MS4A7 (pp) TYROBP
CPA3 (pp) CTSG
CPA3 (pp) HDC
CMTM7 (pp) CMTM2
TNFRSF25 (pp) HLA-DRB1
TNFRSF25 (pp) TNFRSF21
HAVCR2 (pp) TBX21
CST7 (pp) NKG7
CST7 (pp) CTSC
IGSF6 (pp) TYROBP
UCP2 (pp) PPARG
PSTPIP1 (pp) CD2
RASSF2 (pp) RASSF4
DOCK8 (pp) LRCH2
ACP5 (pp) RUNX2
ACP5 (pp) MMP9
ACP5 (pp) TNFRSF11A
ACP5 (pp) DCSTAMP
ACP5 (pp) SPP1
CYTH4 (pp) SPI1
CYTH4 (pp) PLEK
AIF1 (pp) IL1B
AIF1 (pp) TYROBP
AIF1 (pp) CD68
DCSTAMP (pp) ATP6V0D2
SCIN (pp) C3
DOK3 (pp) TYROBP
EOMES (pp) BCL11B
EOMES (pp) KLRG1
EOMES (pp) NFIL3
EOMES (pp) RUNX3
EOMES (pp) GATA3
EOMES (pp) IL2RB
EOMES (pp) GZMB
HSPB7 (pp) HSPB3
EVI2B (pp) LAPTM5
EVI2B (pp) CD53
ABCA7 (pp) NME8
ABCA7 (pp) APOE
ABCA7 (pp) CD33
MYO1F (pp) LAPTM5
MYO1F (pp) TYROBP
CD300C (pp) TYROBP
CD300C (pp) LILRA2
CD300C (pp) LILRB1
MS4A14 (pp) TMEM176A
MS4A14 (pp) MS4A6A
CXCL14 (pp) CCR5
CXCL14 (pp) CXCR1
CXCL14 (pp) CCR1
CXCL14 (pp) CXCL5
CXCL14 (pp) CXCR2
CXCL14 (pp) CCR7
POU2AF1 (pp) SYK
POU2AF1 (pp) TNFRSF17
CCL18 (pp) CXCR6
CCL18 (pp) CXCL9
CCL18 (pp) CHIT1
CCL18 (pp) CD163
CCL18 (pp) CXCR2
CCL18 (pp) CXCR1
CCL18 (pp) CXCR3
CCL18 (pp) CCR7
CCL18 (pp) CCR1
CCL18 (pp) CCR5
IGJ (pp) TNFRSF17
CDCA2 (pp) CCNB2
CDCA2 (pp) CDCA7
CDCA2 (pp) DLGAP5
CDCA2 (pp) CDCA5
CDCA2 (pp) BUB1
SHC4 (pp) KIT
ERBB4 (pp) PDGFB
ERBB4 (pp) SHC4
MS4A6A (pp) MS4A4A
MS4A6A (pp) IGSF6
MS4A6A (pp) CLEC4A
MS4A6A (pp) LY86
MS4A6A (pp) CSF1R
MS4A6A (pp) C1QA
MS4A6A (pp) NME8
MS4A6A (pp) CD33
MS4A6A (pp) CD163
MS4A6A (pp) ABCA7
MS4A6A (pp) TYROBP
RPS6KA1 (pp) GRN
RPS6KA1 (pp) BUB1
KLRB1 (pp) GZMB
PLEK (pp) SPI1
PLEK (pp) LCP2
SCARB1 (pp) APOE
CD300LF (pp) INPP5D
CD300LF (pp) TYROBP
PLA2G7 (pp) PLA2G15
PLA2G7 (pp) APOE
PLA2G2A (pp) PLA2G15
PLA2G2A (pp) ALOX5
PLA2G2A (pp) PLA2G7
NKG7 (pp) GZMH
NKG7 (pp) GZMB
KIAA1549L (pp) DEPDC7
CD6 (pp) SLC15A3
CD6 (pp) LCP2
LILRA4 (pp) BST2
KCNJ5 (pp) GNG12
PPAPDC1A (pp) LPL
LEFTY2 (pp) FERMT3
LEFTY2 (pp) PPBP
LEFTY2 (pp) PF4
LEFTY2 (pp) TOR4A
LEFTY2 (pp) PDGFB
PNPLA7 (pp) PLA2G2A
PNPLA7 (pp) PLA2G15
TOR4A (pp) PDGFB
TOR4A (pp) PF4
TOR4A (pp) PPBP
TOR4A (pp) FERMT3
RASGRP3 (pp) RASGRP1
LRMP (pp) VAMP8
LRMP (pp) BST2
LRMP (pp) CD68
LRMP (pp) NFAM1
HRC (pp) C3
HRC (pp) APOE
IL4I1 (pp) GAD1
IL4I1 (pp) TDO2
IL4I1 (pp) TPH1
NFAM1 (pp) VAMP8
NFAM1 (pp) BST2
NFAM1 (pp) CD68
CHRDL1 (pp) HRC
CHRDL1 (pp) C3
CHRDL1 (pp) IGFBP1
CHRDL1 (pp) APOE
AOX1 (pp) CYP2S1
DHRS9 (pp) AOX1
CD163 (pp) FOLR2
CD163 (pp) CD209
CD163 (pp) STAB1
CD163 (pp) CCR5
CD163 (pp) HMOX1
CD163 (pp) SIGLEC1
CD163 (pp) MS4A7
CD163 (pp) TYROBP
CD163 (pp) C1QB
CD163 (pp) CD14
CD163 (pp) CSF1R
CD163 (pp) CD68
MARCH1 (pp) HLA-DRB1
PLCB4 (pp) CSF1R
PLCB4 (pp) PIK3CG
PLCB4 (pp) KIT
PLCB4 (pp) PROK2
PLCB4 (pp) GPR65
PLCB4 (pp) PLCB2
PLCB4 (pp) PTGFR
PLCB4 (pp) PTAFR
PLCB4 (pp) GNG12
LAPTM5 (pp) RAC2
LAPTM5 (pp) IL10RA
LAPTM5 (pp) NCKAP1L
LAPTM5 (pp) PLEK
LAPTM5 (pp) CORO1A
LAPTM5 (pp) TYROBP
LAPTM5 (pp) CD53
LAPTM5 (pp) SPI1
MGST1 (pp) LRMP
MGST1 (pp) RAB37
MGST1 (pp) NFAM1
MGST1 (pp) CD68
MGST1 (pp) BST2
MGST1 (pp) VAMP8
MGST1 (pp) VNN1
FOLR2 (pp) CNTN3
GZMK (pp) NKG7
GZMK (pp) GZMH
GZMK (pp) KLRB1
CD68 (pp) SPI1
FERMT3 (pp) RAC2
FERMT3 (pp) PLEK
FERMT3 (pp) BIN2
ADAMTS8 (pp) CFP
RAB37 (pp) VNN1
RAB37 (pp) CYBA
RAB37 (pp) CD33
RAB37 (pp) SNAP25
RAB37 (pp) BST2
RAB37 (pp) STK10
RAB37 (pp) MCEMP1
RAB37 (pp) CD68
RAB37 (pp) LAIR1
RAB37 (pp) NFAM1
RAB37 (pp) CYBB
RAB37 (pp) LRMP
RAB37 (pp) CD53
RAB37 (pp) ITGAL
RAB37 (pp) VAMP8
BMF (pp) PMAIP1
BMF (pp) BCL2A1
VNN1 (pp) CNTN3
VNN1 (pp) NEGR1
VNN1 (pp) BST2
VNN1 (pp) FOLR2
VNN1 (pp) VAMP8
VNN1 (pp) LRMP
VNN1 (pp) NFAM1
VNN1 (pp) CD68
VNN1 (pp) VNN2
NRXN3 (pp) HOMER2
NEGR1 (pp) VNN2
NEGR1 (pp) FOLR2
NEGR1 (pp) CNTN3
CNTN4 (pp) CD52
CNTN4 (pp) VNN2
CNTN4 (pp) FOLR2
CNTN4 (pp) VNN1
CNTN4 (pp) CNTN3
CNTN4 (pp) NEGR1
KLRG1 (pp) IL2RB
KLRG1 (pp) GZMB
KLRG1 (pp) TBX21
KLRG1 (pp) SELL
KLRG1 (pp) IL7R
KLRG1 (pp) MS4A2
SEMA5B (pp) ADAMTS14
SEMA5B (pp) CFP
SEMA5B (pp) ADAMTS8
SEMA5B (pp) PLXNC1
CYSLTR1 (pp) ALOX5
CYSLTR1 (pp) PLCB4
CYSLTR1 (pp) GNG12
CYSLTR1 (pp) PROK2
CYSLTR1 (pp) PLCB2
CYSLTR1 (pp) GPR65
CYSLTR1 (pp) PTGFR
CYSLTR1 (pp) FPR2
CYSLTR1 (pp) PTAFR
NFE2 (pp) HBD
HIVEP3 (pp) DLX5
PROK2 (pp) CSF3
PROK2 (pp) GPR65
PROK2 (pp) PLCB2
ADA (pp) ADORA3
ADA (pp) DPP4
RASGRP1 (pp) PRKCQ
FASLG (pp) TBX21
FASLG (pp) CD28
FASLG (pp) GZMB
PTGFR (pp) GPR65
PTGFR (pp) PROK2
PTGFR (pp) PLCB2
DES (pp) MYL2
FRK (pp) FGR
FRK (pp) CHI3L1
FRK (pp) PYCARD
FRK (pp) GRN
FRK (pp) CTSG
FRK (pp) CFP
FRK (pp) CHIT1
FRK (pp) CTSC
FRK (pp) MNDA
FRK (pp) CXCL1
FRK (pp) MAN2B1
FRK (pp) CTSD
FRK (pp) HMHA1
FRK (pp) DOCK2
FRK (pp) C3
FRK (pp) PTPN6
MMP13 (pp) MMP7
GNG12 (pp) PAK3
GNG12 (pp) PNOC
GNG12 (pp) KCNJ2
GNG12 (pp) CXCL5
GNG12 (pp) CXCL9
GNG12 (pp) CXCL3
GNG12 (pp) P2RY13
GNG12 (pp) PF4
GNG12 (pp) CXCL10
GNG12 (pp) PPBP
GNG12 (pp) CCL13
GNG12 (pp) WNT11
GNG12 (pp) PROK2
GNG12 (pp) CCR7
GNG12 (pp) S1PR4
GNG12 (pp) PRKCQ
GNG12 (pp) C3
GNG12 (pp) PIK3CG
GNG12 (pp) GPR18
GNG12 (pp) CXCR1
GNG12 (pp) CXCR2
GNG12 (pp) FPR3
GNG12 (pp) GPR65
GNG12 (pp) CCR5
GNG12 (pp) ADORA3
GNG12 (pp) VIPR2
GNG12 (pp) CCR1
GNG12 (pp) PTGER3
GNG12 (pp) SSTR1
GNG12 (pp) PTGFR
GNG12 (pp) PLCB2
CD209 (pp) CD80
LSP1 (pp) SCIN
LSP1 (pp) CD209
GPR65 (pp) PLCB2
GPR18 (pp) CCL13
GPR18 (pp) SSTR1
GPR18 (pp) PF4
GPR18 (pp) CXCL3
GPR18 (pp) CXCL5
GPR18 (pp) CXCR2
GPR18 (pp) CXCR1
GPR18 (pp) C3
GPR18 (pp) PNOC
GPR18 (pp) CCR1
GPR18 (pp) PPBP
GPR18 (pp) CXCL10
GPR18 (pp) P2RY13
GPR18 (pp) CCR5
GPR18 (pp) FPR3
GPR18 (pp) S1PR4
GPR18 (pp) CCR7
E2F2 (pp) SPI1
ANPEP (pp) KIT
ANPEP (pp) CD33
APLNR (pp) CXCL3
APLNR (pp) S1PR4
APLNR (pp) CCL13
APLNR (pp) PF4
APLNR (pp) P2RY13
APLNR (pp) PPBP
APLNR (pp) CXCR1
APLNR (pp) CXCR2
APLNR (pp) CXCL1
APLNR (pp) CXCL5
APLNR (pp) CXCL10
APLNR (pp) CXCR3
APLNR (pp) CCR7
APLNR (pp) PNOC
APLNR (pp) C3
APLNR (pp) FPR3
APLNR (pp) SSTR1
APLNR (pp) CCL5
APLNR (pp) GPR18
APLNR (pp) CXCL9
APLNR (pp) FPR2
APLNR (pp) CCR1
APLNR (pp) GNG12
APLNR (pp) CCR5
APLNR (pp) CXCR6
APLNR (pp) PTGER3
APLNR (pp) ADORA3
GZMA (pp) TBX21
GZMA (pp) IL2RB
GZMA (pp) GZMB
GZMA (pp) GZMH
GZMA (pp) NKG7
GZMA (pp) KLRB1
GZMA (pp) GZMK
GZMA (pp) GNLY
COL10A1 (pp) MMP13
COL10A1 (pp) COL5A3
COL10A1 (pp) COL1A1
FCN1 (pp) C2
CHI3L1 (pp) CFP
CHI3L1 (pp) CTSD
REEP1 (pp) OR51E2
VNN2 (pp) CNTN3
VNN2 (pp) FOLR2
CD52 (pp) CD5
CD52 (pp) CD53
CD52 (pp) CD2
CD52 (pp) NEGR1
CD52 (pp) CNTN3
CD52 (pp) VNN1
CD52 (pp) FOLR2
CD52 (pp) VNN2
PAK3 (pp) CD28
PAK3 (pp) CD80
PAK3 (pp) LCP2
PAK3 (pp) LCK
PAK3 (pp) RAC2
ACTA1 (pp) PAK3
CD83 (pp) LAMP3
CD83 (pp) CD209
CD83 (pp) CCR7
CD83 (pp) CD40LG
CD83 (pp) CD80
SSTR1 (pp) CCL13
SSTR1 (pp) S1PR4
SSTR1 (pp) C3
SSTR1 (pp) CCR7
DPP4 (pp) ANPEP
MME (pp) KIT
MME (pp) CD2
MME (pp) PTPRC
MME (pp) CD33
MME (pp) ANPEP
MME (pp) CD5
MME (pp) DPP4
FGD2 (pp) RAC2
TRIM14 (pp) TRAT1
TRIM14 (pp) IRF8
TRIM14 (pp) OAS3
TRIM14 (pp) OASL
TRIM14 (pp) OAS2
CHIT1 (pp) PPBP
CHIT1 (pp) DOCK2
CHIT1 (pp) CFP
CHIT1 (pp) CHI3L1
CHIT1 (pp) CTSD
APBB1IP (pp) FERMT3
APBB1IP (pp) SKAP1
APBB1IP (pp) SYK
PTAFR (pp) TRIM14
PTAFR (pp) SNAP25
PTAFR (pp) PTGFR
PTAFR (pp) OAS3
PTAFR (pp) CYBA
PTAFR (pp) VAMP8
PTAFR (pp) OASL
PTAFR (pp) HLA-DRB1
PTAFR (pp) OAS2
PTAFR (pp) CD33
PTAFR (pp) GNG12
PTAFR (pp) IRF8
PTAFR (pp) GBP5
PTAFR (pp) MCEMP1
PTAFR (pp) CD300A
PTAFR (pp) CD53
PTAFR (pp) PROK2
PTAFR (pp) PLCB2
PTAFR (pp) SLC11A1
PTAFR (pp) GPR65
IGFBP1 (pp) HRC
IGFBP1 (pp) APOE
IGFBP1 (pp) C3
MAN2B1 (pp) MNDA
MAN2B1 (pp) CTSG
MAN2B1 (pp) C3
MAN2B1 (pp) PYCARD
MAN2B1 (pp) CTSC
MAN2B1 (pp) GRN
MCEMP1 (pp) SNAP25
MCEMP1 (pp) VAMP8
MCEMP1 (pp) CYBA
MCEMP1 (pp) STK10
MCEMP1 (pp) CD33
MCEMP1 (pp) CD53
MCEMP1 (pp) SLC11A1
FGD3 (pp) GNG12
FGD3 (pp) RAC2
ARHGAP4 (pp) CORO1A
ARHGAP4 (pp) RAC2
ADM (pp) GNG12
ADM (pp) VIPR2
CFP (pp) CTSD
CFP (pp) C3
MARCO (pp) SCGB3A2
ARHGAP30 (pp) CORO1A
ARHGAP30 (pp) RAC2
FPR3 (pp) PNOC
FPR3 (pp) SSTR1
FPR3 (pp) PF4
FPR3 (pp) S1PR4
FPR3 (pp) CXCL5
FPR3 (pp) CXCL3
FPR3 (pp) CXCR2
FPR3 (pp) CCR7
FPR3 (pp) C3
FPR3 (pp) CXCR1
FPR3 (pp) PPBP
FPR3 (pp) P2RY13
FPR3 (pp) CXCL10
FPR3 (pp) CCL13
FPR3 (pp) CCR1
FPR3 (pp) CCR5
OSCAR (pp) TYROBP
OSCAR (pp) DCSTAMP
OSCAR (pp) SYK
OSCAR (pp) FRK
OSCAR (pp) CTSD
OSCAR (pp) CHI3L1
OSCAR (pp) CXCL1
OSCAR (pp) CHIT1
OSCAR (pp) PTPN6
OSCAR (pp) DOCK2
OSCAR (pp) CTSS
OSCAR (pp) PPBP
OSCAR (pp) CFP
OSCAR (pp) MMP9
IFI44 (pp) MX2
IFI44 (pp) XAF1
IFI44 (pp) OAS3
IFI44 (pp) OAS2
IFI44 (pp) OASL
SIRPG (pp) TYROBP
GZMB (pp) IL2RB
GZMB (pp) GZMH
GZMB (pp) TBX21
GNLY (pp) NKG7
GNLY (pp) GZMH
GNLY (pp) GZMB
SNCA (pp) LCK
SNCA (pp) PLCB2
RUNX2 (pp) PPARG
RUNX2 (pp) COL1A1
RUNX2 (pp) SOST
RUNX2 (pp) DLX5
RUNX2 (pp) MMP13
RUNX2 (pp) COL10A1
RUNX2 (pp) IBSP
CD48 (pp) PLEK
CD48 (pp) ITGAM
CD48 (pp) MATK
CD48 (pp) SLAMF7
CD48 (pp) CD52
CD48 (pp) CD84
CD48 (pp) LCK
CD48 (pp) PTPRC
CD48 (pp) CD53
CD48 (pp) CD2
LTB (pp) LST1
LTB (pp) CD40LG
LTB (pp) TNF
LTB (pp) TNFSF13B
FBP1 (pp) HK3
ARHGAP25 (pp) RAC2
NR1H3 (pp) APOE
NR1H3 (pp) LPL
HSD11B1 (pp) PPARG
HMHA1 (pp) MNDA
HMHA1 (pp) MAN2B1
HMHA1 (pp) C3
HMHA1 (pp) GRN
HMHA1 (pp) CTSG
HMHA1 (pp) CTSC
HMHA1 (pp) PYCARD
HMHA1 (pp) RAC2
FAM20A (pp) HRC
FAM20A (pp) SERPINA1
FAM20A (pp) APOE
FAM20A (pp) C3
FAM20A (pp) CHRDL1
FAM20A (pp) IGFBP1
FAM20A (pp) SPP1
CCL8 (pp) ACKR4
CCL8 (pp) PPBP
CCL8 (pp) CCR7
CCL8 (pp) CXCR1
CCL8 (pp) CXCR2
CCL8 (pp) CXCR3
CCL8 (pp) CXCL9
CCL8 (pp) CXCL10
CCL8 (pp) CCR1
CCL8 (pp) CCR5
PTGER3 (pp) GPR18
PTGER3 (pp) PNOC
PTGER3 (pp) CCL13
PTGER3 (pp) FPR3
PTGER3 (pp) CXCL3
PTGER3 (pp) CXCR1
PTGER3 (pp) PPBP
PTGER3 (pp) PF4
PTGER3 (pp) CXCL5
PTGER3 (pp) C3
PTGER3 (pp) CXCR2
PTGER3 (pp) CCR1
PTGER3 (pp) S1PR4
PTGER3 (pp) CCR5
PTGER3 (pp) P2RY13
PTGER3 (pp) SSTR1
PTGER3 (pp) CXCL10
PTGER3 (pp) CCR7
NCKAP1L (pp) RAC2
CLDN23 (pp) CLDN11
TNFRSF11A (pp) TNFSF13B
TNFRSF11A (pp) CD40LG
TNFRSF11A (pp) LTB
TNFRSF11A (pp) TNF
NLRP12 (pp) PYCARD
HLA-DPB1 (pp) CD247
HLA-DPB1 (pp) OASL
HLA-DPB1 (pp) PTPRJ
HLA-DPB1 (pp) CTSD
HLA-DPB1 (pp) TRIM14
HLA-DPB1 (pp) OAS3
HLA-DPB1 (pp) OAS1
HLA-DPB1 (pp) CTSC
HLA-DPB1 (pp) PTAFR
HLA-DPB1 (pp) PRKCQ
HLA-DPB1 (pp) PTPN6
HLA-DPB1 (pp) HLA-DQB2
HLA-DPB1 (pp) GBP5
HLA-DPB1 (pp) IRF7
HLA-DPB1 (pp) CTSB
HLA-DPB1 (pp) LCK
HLA-DPB1 (pp) OAS2
HLA-DPB1 (pp) IRF4
HLA-DPB1 (pp) LCP2
HLA-DPB1 (pp) IFI30
HLA-DPB1 (pp) CTSS
HLA-DPB1 (pp) HLA-DRB1
HLA-DPB1 (pp) IRF8
HLA-DPB1 (pp) HLA-DOA
HLA-DPB1 (pp) PTPN22
HLA-DPB1 (pp) HLA-DMB
PNOC (pp) CCL13
PNOC (pp) CXCL5
PNOC (pp) PPBP
PNOC (pp) CXCL3
PNOC (pp) PF4
PNOC (pp) C3
PNOC (pp) CXCR1
PNOC (pp) CCR1
PNOC (pp) CCR7
PNOC (pp) S1PR4
PNOC (pp) CCR5
PNOC (pp) SSTR1
PTPRJ (pp) MCEMP1
PTPRJ (pp) SNAP25
PTPRJ (pp) HLA-DRB1
PTPRJ (pp) RAB37
PTPRJ (pp) CD33
PTPRJ (pp) HLA-DQB2
PTPRJ (pp) CD36
PTPRJ (pp) STK10
PTPRJ (pp) PDGFB
PTPRJ (pp) CD53
PTPRJ (pp) CYBA
PTPRJ (pp) LAIR1
PTPRJ (pp) ITGB2
PTPRJ (pp) CYBB
PTPRJ (pp) VAMP8
PTPRJ (pp) ITGAL
PTPRJ (pp) LCK
GBP5 (pp) CXCL9
GBP5 (pp) CXCL10
GBP5 (pp) HLA-DRB1
GBP5 (pp) TRIM14
GBP5 (pp) OAS3
GBP5 (pp) IRF8
GBP5 (pp) OASL
GBP5 (pp) OAS2
IFI30 (pp) TYROBP
IFI30 (pp) TRIM14
IFI30 (pp) GBP5
IFI30 (pp) PTAFR
IFI30 (pp) OAS3
IFI30 (pp) HLA-DRB1
IFI30 (pp) IRF7
IFI30 (pp) OAS2
IFI30 (pp) OASL
IFI30 (pp) IRF4
IFI30 (pp) IRF8
IRF4 (pp) TBX21
IRF4 (pp) CCR7
IRF4 (pp) DEF6
IRF4 (pp) GATA3
IRF4 (pp) TRIM14
IRF4 (pp) XAF1
IRF4 (pp) PTAFR
IRF4 (pp) GBP5
IRF4 (pp) HLA-DRB1
IRF4 (pp) OASL
IRF4 (pp) OAS2
IRF4 (pp) OAS3
IRF4 (pp) BST2
IRF4 (pp) SPI1
IRF4 (pp) MX2
ADAM8 (pp) BIN2
ADAM8 (pp) LCP1
ADAM8 (pp) FERMT3
ADAM8 (pp) SNAP25
ADAM8 (pp) RAB37
ADAM8 (pp) PTPRJ
ADAM8 (pp) CD36
ADAM8 (pp) CD33
ADAM8 (pp) VAMP8
ADAM8 (pp) SIRPA
ADAM8 (pp) LAIR1
ADAM8 (pp) STK10
ADAM8 (pp) MCEMP1
ADAM8 (pp) PTAFR
ADAM8 (pp) CYBA
ADAM8 (pp) SLC11A1
ADAM8 (pp) CYBB
ADAM8 (pp) CD53
ADAM8 (pp) CD300A
ADAM8 (pp) ITGAL
ADAM8 (pp) LILRB2
ADAM8 (pp) ITGAM
ADAM8 (pp) ITGB2
CD36 (pp) LPL
CD36 (pp) RAB37
CD36 (pp) CYBA
CD36 (pp) STK10
CD36 (pp) SNAP25
CD36 (pp) VAMP8
CD36 (pp) CD53
CD36 (pp) MCEMP1
CD36 (pp) LAIR1
CD36 (pp) ITGB2
CD36 (pp) ITGAL
CD36 (pp) GZMA
CD36 (pp) CD33
CD36 (pp) CYBB
CD36 (pp) CD14
CD36 (pp) PPARG
HLA-DQB2 (pp) TRIM14
HLA-DQB2 (pp) PRKCQ
HLA-DQB2 (pp) OAS1
HLA-DQB2 (pp) OASL
HLA-DQB2 (pp) CTSD
HLA-DQB2 (pp) OAS2
HLA-DQB2 (pp) OAS3
HLA-DQB2 (pp) PTAFR
HLA-DQB2 (pp) IRF7
HLA-DQB2 (pp) CTSC
HLA-DQB2 (pp) CTSB
HLA-DQB2 (pp) IRF4
HLA-DQB2 (pp) GBP5
HLA-DQB2 (pp) LCP2
HLA-DQB2 (pp) LCK
HLA-DQB2 (pp) PTPN22
HLA-DQB2 (pp) IFI30
HLA-DQB2 (pp) IRF8
HLA-DQB2 (pp) CTSS
HLA-DQB2 (pp) HLA-DRB1
HLA-DQB2 (pp) HLA-DOA
CIITA (pp) TLR7
CIITA (pp) TRIM14
CIITA (pp) OAS3
CIITA (pp) PTAFR
CIITA (pp) OAS2
CIITA (pp) OASL
CIITA (pp) GBP5
CIITA (pp) IRF7
CIITA (pp) HLA-DQB2
CIITA (pp) HLA-DPB1
CIITA (pp) OAS1
CIITA (pp) IFI30
CIITA (pp) HLA-DRB1
CIITA (pp) IRF4
CIITA (pp) IRF8
LCP1 (pp) HCLS1
LCP1 (pp) CORO1A
LCP1 (pp) ITGB2
LCP1 (pp) AIF1
LCP1 (pp) FERMT3
LCP1 (pp) SPI1
LCP1 (pp) BIN2
FPR2 (pp) CCL13
FPR2 (pp) PTPRJ
FPR2 (pp) SNAP25
FPR2 (pp) VAMP8
FPR2 (pp) PLCB4
FPR2 (pp) SSTR1
FPR2 (pp) RAB37
FPR2 (pp) STK10
FPR2 (pp) PNOC
FPR2 (pp) PTGFR
FPR2 (pp) ADAM8
FPR2 (pp) PTGER3
FPR2 (pp) CXCR3
FPR2 (pp) SIRPA
FPR2 (pp) CXCR6
FPR2 (pp) CD36
FPR2 (pp) FPR3
FPR2 (pp) LAIR1
FPR2 (pp) S1PR4
FPR2 (pp) CCR7
FPR2 (pp) CD53
FPR2 (pp) CYBA
FPR2 (pp) PLCB2
FPR2 (pp) GNG12
FPR2 (pp) GPR65
FPR2 (pp) CD33
FPR2 (pp) ITGAL
FPR2 (pp) CD300A
FPR2 (pp) CXCL9
FPR2 (pp) CXCL3
FPR2 (pp) GPR18
FPR2 (pp) PROK2
FPR2 (pp) ADORA3
FPR2 (pp) ITGB2
FPR2 (pp) CXCL5
FPR2 (pp) PF4
FPR2 (pp) P2RY13
FPR2 (pp) CCR5
FPR2 (pp) C3
FPR2 (pp) CXCL10
FPR2 (pp) PTAFR
FPR2 (pp) LILRB2
FPR2 (pp) CCR1
FPR2 (pp) PPBP
FPR2 (pp) ITGAX
FPR2 (pp) MCEMP1
FPR2 (pp) SLC11A1
FPR2 (pp) CXCL1
FPR2 (pp) CYBB
FPR2 (pp) CXCR2
FPR2 (pp) ITGAM
FPR2 (pp) CXCR1
TACC3 (pp) BUB1
TACC3 (pp) CCNB2
TACC3 (pp) DLGAP5
SLA (pp) LAPTM5
SLA (pp) LCK
SLA (pp) FGR
TLR1 (pp) CD80
TLR1 (pp) IL1B
TLR1 (pp) CD14
MATK (pp) KIT
PIK3CG (pp) KIT
PIK3CG (pp) PLCB2
PIK3CG (pp) PDGFB
KIT (pp) CD33
GAD1 (pp) MS4A2
GAD1 (pp) LCP2
GAD1 (pp) SNAP25
MAFB (pp) SPI1
MAFB (pp) EGR2
COL5A3 (pp) COL1A1
ADAMTS14 (pp) CFP
ADAMTS14 (pp) ADAMTS8
ADAMTS14 (pp) COL1A1
ADAMTS14 (pp) COL5A3
CXCR6 (pp) CCL8
CXCR6 (pp) GZMK
CXCR6 (pp) GZMA
CXCR6 (pp) PNOC
CXCR6 (pp) GNG12
CXCR6 (pp) SSTR1
CXCR6 (pp) PTGER3
CXCR6 (pp) C3
CXCR6 (pp) P2RY13
CXCR6 (pp) ADORA3
CXCR6 (pp) FPR3
CXCR6 (pp) CXCR2
CXCR6 (pp) CXCR1
CXCR6 (pp) S1PR4
CXCR6 (pp) CCR7
CXCR6 (pp) CCR1
CXCR6 (pp) GPR18
CXCR6 (pp) CXCL3
CXCR6 (pp) PF4
CXCR6 (pp) CCR5
CXCR6 (pp) CCL13
CXCR6 (pp) PPBP
CXCR6 (pp) CXCR3
CXCR6 (pp) CXCL5
CXCR6 (pp) CXCL1
CXCR6 (pp) CXCL10
CXCR6 (pp) CXCL9
MS4A2 (pp) LCP2
CD300A (pp) TYROBP
CD300A (pp) SNAP25
CD300A (pp) VAMP8
CD300A (pp) CYBA
CD300A (pp) SLC11A1
CD300A (pp) CD33
CD300A (pp) MCEMP1
CD300A (pp) CD53
LAIR1 (pp) VAMP8
LAIR1 (pp) SNAP25
LAIR1 (pp) CYBA
LAIR1 (pp) STK10
LAIR1 (pp) PTAFR
LAIR1 (pp) MCEMP1
LAIR1 (pp) SLC11A1
LAIR1 (pp) CYBB
LAIR1 (pp) CD53
LAIR1 (pp) ITGAL
LAIR1 (pp) CD33
LAIR1 (pp) CD300A
MMP1 (pp) IL1B
MMP1 (pp) MMP13
MMP1 (pp) CTSG
MMP1 (pp) MMP7
SIRPA (pp) SYK
SIRPA (pp) VAMP8
SIRPA (pp) CD53
SIRPA (pp) CYBA
SIRPA (pp) MCEMP1
SIRPA (pp) SNAP25
SIRPA (pp) PTAFR
SIRPA (pp) TREM2
SIRPA (pp) CYBB
SIRPA (pp) TYROBP
SIRPA (pp) SLC11A1
SIRPA (pp) LILRB2
SIRPA (pp) ITGB2
SIRPA (pp) LAIR1
SIRPA (pp) CD33
SIRPA (pp) CD300A
SIRPA (pp) SIRPG
CTSG (pp) GRN
CTSC (pp) GRN
CTSC (pp) CTSG
RRM2 (pp) SPC25
RRM2 (pp) CDCA5
RRM2 (pp) BUB1
RRM2 (pp) DLGAP5
RRM2 (pp) CCNB2
SERPINA1 (pp) CTSG
SERPINA1 (pp) HRC
SERPINA1 (pp) LEFTY2
SERPINA1 (pp) CHRDL1
SERPINA1 (pp) TOR4A
SERPINA1 (pp) FERMT3
SERPINA1 (pp) PDGFB
SERPINA1 (pp) PF4
SERPINA1 (pp) SPP1
SERPINA1 (pp) PPBP
SERPINA1 (pp) IGFBP1
SERPINA1 (pp) CTSC
SERPINA1 (pp) APOE
SERPINA1 (pp) C3
CTSS (pp) CD53
CTSS (pp) CSF1R
CTSS (pp) SPI1
CTSS (pp) TYROBP
CTSS (pp) LAPTM5
CTSS (pp) CTSB
CTSS (pp) CHIT1
CTSS (pp) C1QB
CTSS (pp) PPBP
CTSS (pp) IL10RA
CTSS (pp) CFP
CTSS (pp) HLA-DRB1
CTSS (pp) CTSD
ARHGAP9 (pp) PLEK
ARHGAP9 (pp) RAC2
IRF8 (pp) TYROBP
IRF8 (pp) OAS3
IRF8 (pp) BST2
IRF8 (pp) OASL
IRF8 (pp) SPI1
TNNI2 (pp) MYOZ1
TNNI2 (pp) ACTA1
TNNI2 (pp) DES
TNNI2 (pp) MYL2
INPP5D (pp) NME8
INPP5D (pp) TYROBP
INPP5D (pp) DOK3
INPP5D (pp) LCP2
INPP5D (pp) KLRG1
INPP5D (pp) IL2RG
INPP5D (pp) MS4A2
INPP5D (pp) IL2RB
INPP5D (pp) PIK3CG
INPP5D (pp) PTPN6
RUNX3 (pp) SPI1
RUNX3 (pp) GATA3
RUNX3 (pp) ITGAL
RUNX3 (pp) SPP1
RUNX3 (pp) TBX21
BDNF (pp) MMP9
BDNF (pp) SNCA
BDNF (pp) KIT
BDNF (pp) ERBB4
BDNF (pp) IL1B
BDNF (pp) GAD1
BDNF (pp) TNF
BDNF (pp) APOE
BDNF (pp) MMP7
BDNF (pp) TIAM1
PLTP (pp) PLA2G7
PLTP (pp) LPL
PLTP (pp) APOE
P2RY13 (pp) CXCL5
P2RY13 (pp) CCL13
P2RY13 (pp) CXCL3
P2RY13 (pp) SSTR1
P2RY13 (pp) C3
P2RY13 (pp) PNOC
P2RY13 (pp) CCR7
P2RY13 (pp) PF4
P2RY13 (pp) CXCL10
P2RY13 (pp) PPBP
P2RY13 (pp) CXCR2
P2RY13 (pp) S1PR4
P2RY13 (pp) CCR5
P2RY13 (pp) CCR1
P2RY13 (pp) CXCR1
ADORA3 (pp) PF4
ADORA3 (pp) CXCL3
ADORA3 (pp) CXCL5
ADORA3 (pp) C3
ADORA3 (pp) PPBP
ADORA3 (pp) S1PR4
ADORA3 (pp) SSTR1
ADORA3 (pp) CXCR2
ADORA3 (pp) CCR7
ADORA3 (pp) CCL13
ADORA3 (pp) CXCL9
ADORA3 (pp) PTGER3
ADORA3 (pp) CXCL10
ADORA3 (pp) CXCR1
ADORA3 (pp) GPR18
ADORA3 (pp) CCR1
ADORA3 (pp) FPR3
ADORA3 (pp) CCR5
ADORA3 (pp) PNOC
ADORA3 (pp) P2RY13
VSIG4 (pp) TYROBP
VSIG4 (pp) CSF1R
VSIG4 (pp) C1QC
VSIG4 (pp) CD163
VSIG4 (pp) C3
VSIG4 (pp) C1QA
VSIG4 (pp) C1QB
ARRB2 (pp) CXCR3
ARRB2 (pp) CCR5
ARRB2 (pp) PPP2R2B
ARRB2 (pp) IL7R
ARRB2 (pp) VAMP8
ARRB2 (pp) APBB1IP
ARRB2 (pp) AMPH
ARRB2 (pp) FGR
ARRB2 (pp) SNAP91
ARRB2 (pp) CXCR1
ARRB2 (pp) CXCR2
ARRB1 (pp) CCR1
ARRB1 (pp) VAMP8
ARRB1 (pp) IL7R
ARRB1 (pp) APBB1IP
ARRB1 (pp) CXCL10
ARRB1 (pp) AMPH
ARRB1 (pp) SNAP91
ARRB1 (pp) CXCR3
ARRB1 (pp) CXCR1
ARRB1 (pp) FGR
ARRB1 (pp) CXCR2
ARRB1 (pp) CCR5
ARRB1 (pp) ARRB2
MNDA (pp) VNN2
MNDA (pp) SPI1
MNDA (pp) TYROBP
MNDA (pp) NCF2
MNDA (pp) AQP9
MNDA (pp) C3
MNDA (pp) CTSC
MNDA (pp) GRN
MNDA (pp) CTSG
MNDA (pp) PYCARD
LAT2 (pp) GAD1
LAT2 (pp) MS4A2
LAT2 (pp) LCP2
LAT2 (pp) SYK
PRKCQ (pp) LCP2
ITGB7 (pp) COL1A1
ITGB7 (pp) CD80
CD72 (pp) CD5
CD72 (pp) SYK
CD72 (pp) BLNK
CTSD (pp) GRN
CTSB (pp) CST6
CTSB (pp) CTSD
WNT11 (pp) PLCB2
WNT11 (pp) RAC2
FZD3 (pp) CELSR1
FZD3 (pp) GNG12
FZD3 (pp) PLCB2
FZD3 (pp) RAC2
FZD3 (pp) WNT11
FGR (pp) SHC4
FGR (pp) PLEK
FGR (pp) MNDA
FGR (pp) HCLS1
FGR (pp) TYROBP
FGR (pp) LCK
FGR (pp) PDGFB
FGR (pp) SNCA
FGR (pp) BLNK
FGR (pp) CXCR1
FGR (pp) DOCK2
ALOX5 (pp) COTL1
S1PR4 (pp) CCL13
S1PR4 (pp) C3
CCR7 (pp) GZMB
CCR7 (pp) TBX21
CCR7 (pp) SELL
CCR7 (pp) C3
CCR7 (pp) CCL13
CCR7 (pp) S1PR4
BST2 (pp) CD68
BST2 (pp) OAS3
DOK2 (pp) IL2RB
SLC2A4 (pp) LPL
SLC2A4 (pp) ACAP1
SLC2A4 (pp) PPARG
TIAM1 (pp) RAC2
PMAIP1 (pp) MYCN
PMAIP1 (pp) BCL2A1
CD53 (pp) DOCK2
CD53 (pp) PLEK
CD53 (pp) LCP2
CD53 (pp) SNAP25
CD53 (pp) VAMP8
CD53 (pp) STK10
CD53 (pp) SLC11A1
CD53 (pp) CYBA
CD53 (pp) CD33
CEP55 (pp) TACC3
CEP55 (pp) SPC25
CEP55 (pp) CDCA2
CEP55 (pp) CDCA5
CEP55 (pp) CCNB2
CEP55 (pp) ASPM
CEP55 (pp) RRM2
CEP55 (pp) MKI67
CEP55 (pp) BUB1
CEP55 (pp) DLGAP5
CEP55 (pp) CENPF
DAPP1 (pp) RAC2
DAPP1 (pp) FGR
DAPP1 (pp) SYK
DAPP1 (pp) BLNK
DAPP1 (pp) LCK
LILRB2 (pp) CD163
LILRB2 (pp) CD14
LILRB2 (pp) SPI1
LILRB2 (pp) IGSF6
LILRB2 (pp) SYK
LILRB2 (pp) CD300C
LILRB2 (pp) FCN1
LILRB2 (pp) AMICA1
LILRB2 (pp) FGR
LILRB2 (pp) NCF2
LILRB2 (pp) CSF1R
LILRB2 (pp) SNAP25
LILRB2 (pp) VAMP8
LILRB2 (pp) CYBA
LILRB2 (pp) CD33
LILRB2 (pp) TYROBP
LILRB2 (pp) LAIR1
LILRB2 (pp) PTAFR
LILRB2 (pp) MCEMP1
LILRB2 (pp) SLC11A1
LILRB2 (pp) CD300A
LILRB2 (pp) CYBB
LILRB2 (pp) CD53
PDGFB (pp) COL1A1
PDGFB (pp) CSF1R
PDGFB (pp) KIT
PDGFB (pp) FERMT3
PDGFB (pp) PF4
PDGFB (pp) PPBP
PDGFD (pp) PDGFB
CD5 (pp) KIT
CD5 (pp) CD28
CD5 (pp) ANPEP
CD5 (pp) CD33
CD5 (pp) SELL
CD5 (pp) CD6
CD5 (pp) LCK
HLA-DMB (pp) HLA-DQB2
HLA-DMB (pp) HLA-DOA
HLA-DMB (pp) HLA-DRB1
HCK (pp) LCP2
HCK (pp) SPI1
HCK (pp) SHC4
HCK (pp) PLEK
HCK (pp) MNDA
HCK (pp) LILRB2
HCK (pp) NCF2
HCK (pp) TYROBP
HCK (pp) LCK
HCK (pp) CD3G
HCK (pp) PDGFB
HCK (pp) SNCA
HCK (pp) ARRB2
HCK (pp) ITK
HCK (pp) DAPP1
HCK (pp) PTPRC
HCK (pp) LYN
HCK (pp) CXCR1
HCK (pp) DOCK2
HCK (pp) SYK
HCK (pp) BLNK
HCK (pp) ARRB1
HCK (pp) SLA
HCK (pp) ITGAM
HCK (pp) FGR
HCK (pp) ITGB2
SPP1 (pp) IL1B
SPP1 (pp) MMP13
SPP1 (pp) MMP9
SPP1 (pp) CHRDL1
SPP1 (pp) HRC
SPP1 (pp) SYK
SPP1 (pp) IBSP
SPP1 (pp) PDGFB
SPP1 (pp) C3
SPP1 (pp) IGFBP1
SPP1 (pp) RUNX2
SPP1 (pp) APOE
SPP1 (pp) MMP7
CD40LG (pp) CCR7
CD40LG (pp) IL2RB
CD40LG (pp) GZMB
CD40LG (pp) FASLG
CD40LG (pp) CD28
CD40LG (pp) CD80
CD40LG (pp) PIK3CG
AMPH (pp) BIN2
AMPH (pp) IL7R
AMPH (pp) VAMP8
SNAP91 (pp) SNAP25
SNAP91 (pp) IL7R
SNAP91 (pp) VAMP8
SNAP91 (pp) AMPH
MKI67 (pp) SPC25
MKI67 (pp) CCNB2
MKI67 (pp) ASPM
MKI67 (pp) RRM2
MKI67 (pp) CENPF
MKI67 (pp) DLGAP5
MKI67 (pp) BUB1
HLA-DRB1 (pp) TRIM14
HLA-DRB1 (pp) OASL
HLA-DRB1 (pp) OAS3
HLA-DRB1 (pp) CTSD
HLA-DRB1 (pp) CTSC
HLA-DRB1 (pp) CTSB
HLA-DRB1 (pp) OAS2
HLA-DRB1 (pp) LCK
HLA-DRB1 (pp) LCP2
HLA-DRB1 (pp) PRKCQ
HLA-DRB1 (pp) CD28
HLA-DRB1 (pp) CD80
HLA-DRB1 (pp) HLA-DOA
HLA-DRB1 (pp) IRF8
HLA-DRB1 (pp) PTPN22
IL7R (pp) CSF3
IL7R (pp) GZMB
IL7R (pp) KIT
IL7R (pp) CCR7
IL7R (pp) TBX21
IL7R (pp) SELL
IL7R (pp) IL2RB
IL7R (pp) VAMP8
CEBPA (pp) SPI1
CEBPA (pp) RUNX2
CEBPA (pp) TNF
CEBPA (pp) SLC2A4
CEBPA (pp) PPARG
HCLS1 (pp) LCP2
HCLS1 (pp) RAC2
HCLS1 (pp) CD53
HCLS1 (pp) LAPTM5
HCLS1 (pp) MS4A2
CD33 (pp) SNAP25
CD33 (pp) STK10
CD33 (pp) CYBA
CD33 (pp) SLC11A1
TMEM176A (pp) MS4A4A
TMEM176A (pp) TMEM176B
HMMR (pp) TACC3
HMMR (pp) CDCA8
HMMR (pp) MKI67
HMMR (pp) RRM2
HMMR (pp) CCNB2
HMMR (pp) CENPF
HMMR (pp) CEP55
HMMR (pp) ASPM
HMMR (pp) DLGAP5
HMMR (pp) BUB1
CD3G (pp) CD2
CD3G (pp) AMPH
CD3G (pp) VAMP8
CD3G (pp) ARRB1
CD3G (pp) ARRB2
CD3G (pp) PTPRJ
CD3G (pp) FGR
CD3G (pp) LYN
CD3G (pp) VAV3
CD3G (pp) SNAP91
CD3G (pp) PTPN6
CD3G (pp) NCKAP1L
CD3G (pp) CD80
CD3G (pp) PTPN22
CD3G (pp) HLA-DPB1
CD3G (pp) HLA-DRB1
CD3G (pp) SYK
CD3G (pp) IL7R
CD3G (pp) HLA-DQB2
CD3G (pp) PRKCQ
CD3G (pp) FYB
CD3G (pp) IL2RB
CD3G (pp) CD28
CD3G (pp) TRAT1
CD3G (pp) IL2RG
CD3G (pp) PTPRC
CD3G (pp) LCP2
CD3G (pp) CD8A
CD3G (pp) CD8B
CD3G (pp) ITK
CD3G (pp) LCK
CD3G (pp) CD247
PPARG (pp) HMOX1
PPARG (pp) APOE
PPARG (pp) IL1B
ITGAD (pp) CD28
ITGAD (pp) ITGAL
ITGAD (pp) CD80
ITGAD (pp) ITGB7
KCNJ2 (pp) KCNQ1
MMP9 (pp) PPARG
MMP9 (pp) CHI3L1
MMP9 (pp) RUNX2
MMP9 (pp) COL1A1
MMP9 (pp) HMOX1
MMP9 (pp) CYBA
MMP9 (pp) CXCL10
MMP9 (pp) NCF2
MMP9 (pp) CXCL5
MMP9 (pp) APOE
MMP9 (pp) IL1B
MMP9 (pp) CFP
MMP9 (pp) MMP13
MMP9 (pp) CHIT1
MMP9 (pp) CTSS
MMP9 (pp) CTSD
MMP9 (pp) PPBP
MMP9 (pp) MMP7
MMP9 (pp) CTSG
MMP9 (pp) MMP1
CXCR1 (pp) SSTR1
CXCR1 (pp) C3
CXCR1 (pp) CCR7
CXCR1 (pp) S1PR4
CXCR1 (pp) CCR5
CXCR1 (pp) CCL13
C2 (pp) C3
CD14 (pp) TYROBP
CD14 (pp) CSF1R
CD14 (pp) SPI1
CD14 (pp) CD180
CXCL3 (pp) IL1B
CXCL3 (pp) SSTR1
CXCL3 (pp) S1PR4
CXCL3 (pp) C3
CXCL3 (pp) CCR7
CXCL3 (pp) CCR5
CXCL3 (pp) CCL13
CXCL3 (pp) CXCR1
PTPN6 (pp) CD300C
PTPN6 (pp) LILRB1
PTPN6 (pp) VAV3
PTPN6 (pp) CHI3L1
PTPN6 (pp) CXCL1
PTPN6 (pp) HLA-DQB2
PTPN6 (pp) CD8A
PTPN6 (pp) CHIT1
PTPN6 (pp) CTSD
PTPN6 (pp) PPBP
PTPN6 (pp) CFP
PTPN6 (pp) MMP9
PTPN6 (pp) CTSS
PTPN6 (pp) CD8B
PTPN6 (pp) DOCK2
PTPN6 (pp) IL2RG
PTPN6 (pp) HLA-DRB1
PTPN6 (pp) IL2RB
PTPN6 (pp) KIT
PTPN6 (pp) BLNK
PTPN6 (pp) CD247
PTPN6 (pp) SIRPA
PTPN6 (pp) LCK
PTPN6 (pp) CD72
PTPN6 (pp) LCP2
PTPN6 (pp) SYK
VAV3 (pp) ITGAL
VAV3 (pp) CYBA
VAV3 (pp) NCF2
VAV3 (pp) NCKAP1L
VAV3 (pp) PIK3CG
VAV3 (pp) PAK3
VAV3 (pp) BLNK
VAV3 (pp) CSF1R
VAV3 (pp) LCK
VAV3 (pp) TYROBP
VAV3 (pp) RAC2
VAV3 (pp) LCP2
PTPN22 (pp) WDFY4
PTPN22 (pp) IL2RB
PTPN22 (pp) LCK
LYN (pp) PTPN22
LYN (pp) ITGB2
LYN (pp) INPP5D
LYN (pp) ARRB2
LYN (pp) PDGFB
LYN (pp) ITK
LYN (pp) SLA
LYN (pp) KLRG1
LYN (pp) CXCR1
LYN (pp) ARRB1
LYN (pp) FGR
LYN (pp) DOCK2
LYN (pp) CD80
LYN (pp) TIAM1
LYN (pp) CD28
LYN (pp) LCK
LYN (pp) SNCA
LYN (pp) PRKCQ
LYN (pp) VAV3
LYN (pp) KIT
LYN (pp) LAT2
LYN (pp) PIK3CG
LYN (pp) MS4A2
LYN (pp) DAPP1
LYN (pp) SYK
LYN (pp) CD72
LYN (pp) PTPRC
LYN (pp) BLNK
LYN (pp) HCLS1
LYN (pp) PTPN6
LYN (pp) LCP2
XAF1 (pp) IRF8
XAF1 (pp) BST2
XAF1 (pp) MX2
XAF1 (pp) OASL
XAF1 (pp) OAS3
XAF1 (pp) OAS2
TLR7 (pp) IL1B
TLR7 (pp) LY86
TLR7 (pp) CD40LG
TLR7 (pp) SPI1
TLR7 (pp) CSF1R
TLR7 (pp) CD80
TLR7 (pp) CTSB
TLR7 (pp) CTSS
SPI1 (pp) LCP2
CSF1R (pp) IRF8
CSF1R (pp) PLEK
CSF1R (pp) CD68
CSF1R (pp) PLCB2
CSF1R (pp) SCARB1
CSF1R (pp) IGSF6
CSF1R (pp) TYROBP
CSF1R (pp) SPI1
SNAP25 (pp) SLC11A1
SNAP25 (pp) STK10
VAMP8 (pp) STK10
VAMP8 (pp) CD33
VAMP8 (pp) SLC11A1
VAMP8 (pp) BST2
VAMP8 (pp) CD68
VAMP8 (pp) CYBA
VAMP8 (pp) SNAP25
PPBP (pp) SSTR1
PPBP (pp) CTSD
PPBP (pp) S1PR4
PPBP (pp) CFP
PPBP (pp) CXCL3
PPBP (pp) FERMT3
PPBP (pp) C3
PPBP (pp) CCR7
PPBP (pp) CXCL5
PPBP (pp) CCR5
PPBP (pp) CCL13
PPBP (pp) CXCR1
OAS1 (pp) CXCL10
OAS1 (pp) OASL
OAS1 (pp) PTAFR
OAS1 (pp) IRF4
OAS1 (pp) HLA-DRB1
OAS1 (pp) IRF8
OAS1 (pp) TRIM14
OAS1 (pp) GBP5
OAS1 (pp) IFI30
OAS1 (pp) IFI44
OAS1 (pp) OAS2
OAS1 (pp) OAS3
OAS1 (pp) BST2
OAS1 (pp) XAF1
OAS1 (pp) IRF7
OAS1 (pp) MX2
TNF (pp) CCL13
TNF (pp) CXCR3
TNF (pp) SLC2A4
TNF (pp) GZMB
TNF (pp) TBX21
TNF (pp) CCR5
TNF (pp) CD68
TNF (pp) CXCL9
TNF (pp) HAVCR2
TNF (pp) SPI1
TNF (pp) CXCR2
TNF (pp) APOE
TNF (pp) SELL
TNF (pp) MMP1
TNF (pp) MMP13
TNF (pp) CD28
TNF (pp) CXCL1
TNF (pp) TLR1
TNF (pp) TLR7
TNF (pp) HMOX1
TNF (pp) CSF3
TNF (pp) CD83
TNF (pp) CCR7
TNF (pp) CD80
TNF (pp) CXCL10
TNF (pp) MMP9
TNF (pp) SMPD3
TNF (pp) CD40LG
TNF (pp) TNFSF13B
TNF (pp) PPARG
TNF (pp) IL1B
MAP4K1 (pp) BLNK
MAP4K1 (pp) HLA-DRB1
MAP4K1 (pp) CD247
MAP4K1 (pp) CD3G
MAP4K1 (pp) LCK
MAP4K1 (pp) DAPP1
MAP4K1 (pp) LCP2
KCNE3 (pp) KCNQ1
PF4 (pp) SSTR1
PF4 (pp) S1PR4
PF4 (pp) CXCL3
PF4 (pp) CXCL5
PF4 (pp) FERMT3
PF4 (pp) C3
PF4 (pp) CCR7
PF4 (pp) CCL13
PF4 (pp) CCR5
PF4 (pp) CXCR1
PF4 (pp) PPBP
NUSAP1 (pp) SPC25
NUSAP1 (pp) CDCA5
NUSAP1 (pp) CDCA2
NUSAP1 (pp) CASC5
NUSAP1 (pp) HMMR
NUSAP1 (pp) TACC3
NUSAP1 (pp) RRM2
NUSAP1 (pp) BUB1
NUSAP1 (pp) CENPF
NUSAP1 (pp) CEP55
NUSAP1 (pp) CCNB2
NUSAP1 (pp) MKI67
NUSAP1 (pp) ASPM
NUSAP1 (pp) CDCA8
NUSAP1 (pp) DLGAP5
OAS2 (pp) CXCL10
OAS2 (pp) OASL
OAS2 (pp) IRF8
OAS2 (pp) OAS3
OAS2 (pp) BST2
OAS2 (pp) MX2
CD247 (pp) PTPN22
CD247 (pp) GZMA
CD247 (pp) SHC4
CD247 (pp) CD80
CD247 (pp) HLA-DRB1
CD247 (pp) CD8B
CD247 (pp) PRKCQ
CD247 (pp) LCP2
CD247 (pp) IL2RB
CD247 (pp) TRAT1
CD247 (pp) CD28
CD247 (pp) LCK
CD2 (pp) LCP2
CD2 (pp) CCR5
CD2 (pp) CD53
CD2 (pp) IL7R
CD2 (pp) ANPEP
CD2 (pp) CD33
CD2 (pp) CCR7
CD2 (pp) GZMH
CD2 (pp) IL2RB
CD2 (pp) ITGAL
CD2 (pp) GZMK
CD2 (pp) KLRB1
CD2 (pp) GZMA
CD2 (pp) GZMB
CD2 (pp) CD6
CD2 (pp) LCK
CD2 (pp) CD5
CD2 (pp) CD28
CD2 (pp) CD247
ITGAM (pp) IL7R
ITGAM (pp) CXCL10
ITGAM (pp) CD209
ITGAM (pp) GZMB
ITGAM (pp) CXCL1
ITGAM (pp) TBX21
ITGAM (pp) CD2
ITGAM (pp) TLR7
ITGAM (pp) CR1
ITGAM (pp) IL10RA
ITGAM (pp) TLR1
ITGAM (pp) IRF8
ITGAM (pp) ANPEP
ITGAM (pp) IL1B
ITGAM (pp) ITGAD
ITGAM (pp) CCR1
ITGAM (pp) SIGLEC1
ITGAM (pp) CD163
ITGAM (pp) CCR7
ITGAM (pp) CCR5
ITGAM (pp) KIT
ITGAM (pp) CD5
ITGAM (pp) TYROBP
ITGAM (pp) CSF3
ITGAM (pp) AIF1
ITGAM (pp) CD68
ITGAM (pp) ITGB7
ITGAM (pp) SELL
ITGAM (pp) TNF
ITGAM (pp) VAMP8
ITGAM (pp) RAB37
ITGAM (pp) STK10
ITGAM (pp) SNAP25
ITGAM (pp) CSF1R
ITGAM (pp) PTPRJ
ITGAM (pp) CD28
ITGAM (pp) CD36
ITGAM (pp) LAIR1
ITGAM (pp) CYBA
ITGAM (pp) SLC11A1
ITGAM (pp) PTAFR
ITGAM (pp) MCEMP1
ITGAM (pp) ITGAL
ITGAM (pp) CD300A
ITGAM (pp) CD53
ITGAM (pp) CD80
ITGAM (pp) CD40LG
ITGAM (pp) LILRB2
ITGAM (pp) SIRPA
ITGAM (pp) SELPLG
ITGAM (pp) SPI1
ITGAM (pp) MMP9
ITGAM (pp) PTPRC
ITGAM (pp) CYBB
ITGAM (pp) CD33
ITGAM (pp) CD14
ITGAM (pp) C3
ITGAM (pp) ITGB2
BTK (pp) SPI1
BTK (pp) BIN2
BTK (pp) DOK3
BTK (pp) PLEK
BTK (pp) MS4A2
BTK (pp) LCK
BTK (pp) FASLG
BTK (pp) TREM2
BTK (pp) VAV3
BTK (pp) ITK
BTK (pp) FGR
BTK (pp) CD72
BTK (pp) LYN
BTK (pp) TYROBP
BTK (pp) HCK
BTK (pp) PTPN6
BTK (pp) SYK
BTK (pp) INPP5D
BTK (pp) DAPP1
BTK (pp) VAV1
BTK (pp) LCP2
BTK (pp) BLNK
APOC1 (pp) LPL
APOC1 (pp) PLA2G7
APOC1 (pp) PLTP
APOC1 (pp) APOE
DOCK2 (pp) PLEK
DOCK2 (pp) LCP2
DOCK2 (pp) CHI3L1
DOCK2 (pp) CTSD
DOCK2 (pp) CFP
DOCK2 (pp) RAC2
APOE (pp) C3
APOC2 (pp) PLA2G7
APOC2 (pp) PLTP
APOC2 (pp) APOC1
APOC2 (pp) LPL
APOC2 (pp) APOE
CCR1 (pp) LCP2
CCR1 (pp) SSTR1
CCR1 (pp) C3
CCR1 (pp) S1PR4
CCR1 (pp) CCR7
CCR1 (pp) CXCR1
CCR1 (pp) CCR5
CCR1 (pp) PPBP
CCR1 (pp) CXCL3
CCR1 (pp) PF4
CCR1 (pp) CXCL5
CCR1 (pp) CCL13
CSF3R (pp) SPI1
CSF3R (pp) CSF3
CDCA5 (pp) DLGAP5
CXCL5 (pp) CSF3
CXCL5 (pp) IL1B
CXCL5 (pp) SSTR1
CXCL5 (pp) S1PR4
CXCL5 (pp) C3
CXCL5 (pp) CCR7
CXCL5 (pp) CCR5
CXCL5 (pp) CCL13
CXCL5 (pp) CXCL3
CXCL5 (pp) CXCR1
ASPM (pp) CDCA2
ASPM (pp) CDCA5
ASPM (pp) RRM2
ASPM (pp) CCNB2
ASPM (pp) CASC5
ASPM (pp) TACC3
ASPM (pp) CENPF
ASPM (pp) DLGAP5
ASPM (pp) BUB1
LPL (pp) PPARG
LPL (pp) APOE
GPIHBP1 (pp) CD52
GPIHBP1 (pp) VNN1
GPIHBP1 (pp) VNN2
GPIHBP1 (pp) CNTN4
GPIHBP1 (pp) NEGR1
GPIHBP1 (pp) CNTN3
GPIHBP1 (pp) FOLR2
GPIHBP1 (pp) APOE
GPIHBP1 (pp) APOC2
GPIHBP1 (pp) LPL
RAC2 (pp) CORO1A
RAC2 (pp) PLEK
RAC2 (pp) DEPDC7
NOX4 (pp) HMOX1
NOX4 (pp) CYBA
LCK (pp) HAVCR2
LCK (pp) DEF6
LCK (pp) PTPRCAP
LCK (pp) PDGFB
LCK (pp) TYROBP
LCK (pp) BLNK
LCK (pp) CD80
LCK (pp) CD8B
LCK (pp) KIT
LCK (pp) PRKCQ
LCK (pp) IL2RB
LCK (pp) DOK2
LCK (pp) LCP2
LCK (pp) CD28
PTPRC (pp) DOCK8
PTPRC (pp) CYTIP
PTPRC (pp) GZMB
PTPRC (pp) TBX21
PTPRC (pp) IL10RA
PTPRC (pp) CD52
PTPRC (pp) CTSS
PTPRC (pp) CCR5
PTPRC (pp) MATK
PTPRC (pp) CD8A
PTPRC (pp) CCR7
PTPRC (pp) IL2RB
PTPRC (pp) IL2RG
PTPRC (pp) EVI2B
PTPRC (pp) DOCK2
PTPRC (pp) AIF1
PTPRC (pp) TLR7
PTPRC (pp) PLEK
PTPRC (pp) IL7R
PTPRC (pp) SYK
PTPRC (pp) ANPEP
PTPRC (pp) CD33
PTPRC (pp) CD53
PTPRC (pp) CD68
PTPRC (pp) CD80
PTPRC (pp) CD5
PTPRC (pp) TNF
PTPRC (pp) CSF1R
PTPRC (pp) CD28
PTPRC (pp) ITGB2
PTPRC (pp) KIT
PTPRC (pp) PTPRCAP
PTPRC (pp) SELL
PTPRC (pp) CD2
PTPRC (pp) ITGAL
PTPRC (pp) SPI1
PTPRC (pp) HLA-DPB1
PTPRC (pp) HLA-DRB1
PTPRC (pp) HLA-DQB2
PTPRC (pp) LCP2
PTPRC (pp) CD247
PTPRC (pp) LCK
ADCYAP1 (pp) BDNF
ADCYAP1 (pp) GNG12
ADCYAP1 (pp) ADM
ADCYAP1 (pp) VIPR2
CXCR2 (pp) CSF3
CXCR2 (pp) PNOC
CXCR2 (pp) SSTR1
CXCR2 (pp) CCR7
CXCR2 (pp) CCR1
CXCR2 (pp) CCR5
CXCR2 (pp) C3
CXCR2 (pp) S1PR4
CXCR2 (pp) CCL13
CXCR2 (pp) PF4
CXCR2 (pp) CXCL10
CXCR2 (pp) CXCR1
CXCR2 (pp) CXCL3
CXCR2 (pp) PPBP
CXCR2 (pp) CXCL5
CXCL1 (pp) ACKR1
CXCL1 (pp) CSF3
CXCL1 (pp) PNOC
CXCL1 (pp) GNG12
CXCL1 (pp) SSTR1
CXCL1 (pp) GPR18
CXCL1 (pp) P2RY13
CXCL1 (pp) CHIT1
CXCL1 (pp) DOCK2
CXCL1 (pp) S1PR4
CXCL1 (pp) CFP
CXCL1 (pp) CTSD
CXCL1 (pp) PF4
CXCL1 (pp) PPBP
CXCL1 (pp) CXCL9
CXCL1 (pp) FPR3
CXCL1 (pp) ADORA3
CXCL1 (pp) CTSS
CXCL1 (pp) CHI3L1
CXCL1 (pp) C3
CXCL1 (pp) PTGER3
CXCL1 (pp) CCR7
CXCL1 (pp) IL1B
CXCL1 (pp) CCL13
CXCL1 (pp) CXCR3
CXCL1 (pp) CCR5
CXCL1 (pp) CCR1
CXCL1 (pp) CXCL3
CXCL1 (pp) CXCL5
CXCL1 (pp) CXCR1
CXCL1 (pp) MMP9
CXCL1 (pp) CXCL10
CXCL1 (pp) CXCR2
SKAP1 (pp) LCK
SKAP1 (pp) LCP2
TDO2 (pp) KMO
TDO2 (pp) TPH1
TDO2 (pp) KYNU
SELL (pp) GZMB
SELL (pp) IL2RB
SELL (pp) TBX21
SELL (pp) SELPLG
GATA3 (pp) NFIL3
GATA3 (pp) BCL11B
GATA3 (pp) SPI1
GATA3 (pp) TBX21
ITK (pp) IL2RB
ITK (pp) CD2
ITK (pp) TBX21
ITK (pp) HLA-DRB1
ITK (pp) FGR
ITK (pp) MS4A2
ITK (pp) VAV3
ITK (pp) CD80
ITK (pp) SYK
ITK (pp) BLNK
ITK (pp) LCK
ITK (pp) CD28
ITK (pp) CD247
ITK (pp) LCP2
IRF7 (pp) IFI44
IRF7 (pp) SPP1
IRF7 (pp) CXCL10
IRF7 (pp) PTAFR
IRF7 (pp) HLA-DRB1
IRF7 (pp) TRIM14
IRF7 (pp) CD14
IRF7 (pp) IRF4
IRF7 (pp) GBP5
IRF7 (pp) BST2
IRF7 (pp) XAF1
IRF7 (pp) OAS3
IRF7 (pp) TLR7
IRF7 (pp) OAS2
IRF7 (pp) MX2
IRF7 (pp) OASL
CD8B (pp) PRKCQ
CD8B (pp) LCP2
CD8B (pp) TRAT1
CD8B (pp) CD80
CD8B (pp) IL2RB
CD8B (pp) CD28
CD8A (pp) GZMK
CD8A (pp) GZMH
CD8A (pp) GZMB
CD8A (pp) GZMA
CD8A (pp) CD5
CD8A (pp) CD2
CD8A (pp) PRKCQ
CD8A (pp) TRAT1
CD8A (pp) LCP2
CD8A (pp) SYK
CD8A (pp) IL2RG
CD8A (pp) CD80
CD8A (pp) CD247
CD8A (pp) CD28
CD8A (pp) IL2RB
CD8A (pp) LCK
CD8A (pp) CD8B
IL1B (pp) CD68
IL1B (pp) APOE
IL1B (pp) CCL13
IL1B (pp) HMOX1
IL1B (pp) CSF3
IL1B (pp) MMP13
IL1B (pp) PYCARD
CXCL9 (pp) CXCL14
CXCL9 (pp) SSTR1
CXCL9 (pp) PNOC
CXCL9 (pp) PTGER3
CXCL9 (pp) S1PR4
CXCL9 (pp) P2RY13
CXCL9 (pp) GPR18
CXCL9 (pp) CXCL3
CXCL9 (pp) CXCL5
CXCL9 (pp) C3
CXCL9 (pp) FPR3
CXCL9 (pp) CXCR1
CXCL9 (pp) CXCR2
CXCL9 (pp) PPBP
CXCL9 (pp) CCR1
CXCL9 (pp) CCR7
CXCL9 (pp) CCL13
CXCL9 (pp) CCR5
CXCL9 (pp) PF4
CXCL9 (pp) CXCL10
NLRC4 (pp) NLRP12
NLRC4 (pp) TLR1
NLRC4 (pp) SPI1
NLRC4 (pp) IL1B
NLRC4 (pp) PYCARD
BLNK (pp) LCP2
SPC25 (pp) DLGAP5
SPC25 (pp) CDCA5
FYB (pp) DOCK2
FYB (pp) ACKR1
FYB (pp) APBB1IP
FYB (pp) ITGB2
FYB (pp) PLEK
FYB (pp) PTPRC
FYB (pp) HLA-DRB1
FYB (pp) SIRPA
FYB (pp) CD247
FYB (pp) SKAP1
FYB (pp) LCP2
CD80 (pp) SELL
CD80 (pp) CCR7
CD80 (pp) PRKCQ
CD28 (pp) GZMB
CD28 (pp) IL7R
CD28 (pp) CCR5
CD28 (pp) TBX21
CD28 (pp) SELL
CD28 (pp) CCR7
CD28 (pp) ITGB7
CD28 (pp) PRKCQ
CD28 (pp) CD80
C3 (pp) CCL13
C3 (pp) CTSC
C3 (pp) GRN
[truncated: 399 more rows]

## Sheet: Interaction data
#node1	node2	coexpression	experimentally_determined_interaction	database_annotated	combined_score
BUB1	NDC80	0.969	0.945	0.9	0.999
C1QC	C1QB	0.989	0.454	0.9	0.999
CDC20	MAD2L1	0.978	0.999	0.9	0.999
CDC20	CCNB2	0.989	0.71	0.9	0.999
CDK1	CCNB2	0.993	0.966	0.9	0.999
BUB1	MAD2L1	0.921	0.998	0.9	0.999
SPC25	NDC80	0.78	0.988	0.9	0.999
CDK1	BUB1	0.988	0.575	0.9	0.999
CASC5	BUB1	0.621	0.989	0.9	0.999
CDK1	CDC20	0.982	0.82	0.9	0.999
CDK1	MAD2L1	0.991	0.175	0.9	0.999
C1QA	C1QB	0.989	0.885	0.9	0.999
CDC20	BUB1	0.968	0.998	0.9	0.999
S100A9	S100A8	0.995	0.877	0.9	0.999
MAD2L1	NDC80	0.966	0.571	0.9	0.998
CDK1	NDC80	0.982	0	0.9	0.998
CDCA8	CDC20	0.988	0	0.9	0.998
BUB1	SPC25	0.662	0.929	0.9	0.997
CDK1	CDCA8	0.971	0	0.9	0.997
LY86	CD180	0.249	0.973	0.9	0.997
CDC20	NDC80	0.975	0	0.9	0.997
BUB1	CCNB2	0.974	0.085	0.9	0.997
C1QA	C1QC	0.954	0.379	0.9	0.996
VAV1	SYK	0.179	0.964	0.9	0.996
CDCA8	MAD2L1	0.968	0	0.9	0.996
CDCA8	NDC80	0.96	0	0.9	0.995
CCNB2	NDC80	0.961	0	0.9	0.995
CASC5	NDC80	0.845	0.66	0.9	0.994
ITGB2	ITGAL	0.418	0.892	0.9	0.993
CDCA8	CCNB2	0.938	0	0.9	0.993
CDC20	CASC5	0.65	0.837	0.9	0.993
CENPF	BUB1	0.938	0	0.9	0.993
MX2	OASL	0.926	0.13	0.9	0.993
CDCA8	BUB1	0.935	0	0.9	0.993
CDK1	DLGAP5	0.991	0.32	0	0.993
ITGAX	ITGB2	0.41	0.905	0.9	0.993
MAD2L1	CCNB2	0.926	0.13	0.9	0.993
NUSAP1	CDK1	0.992	0	0	0.992
CDK1	HMMR	0.926	0	0.9	0.992
CDK1	SPC25	0.919	0	0.9	0.991
CDK1	ASPM	0.99	0.057	0	0.991
CD8A	CD8B	0.479	0.841	0.9	0.991
CCL5	CCR5	0.181	0.902	0.9	0.991
TNFSF13B	TNFRSF17	0.061	0.909	0.9	0.99
IL2RG	IL2RB	0.299	0.87	0.9	0.99
CENPF	NDC80	0.909	0	0.9	0.99
CD8A	LCK	0.216	0.889	0.9	0.99
ASPM	BUB1	0.984	0.353	0	0.989
CENPF	CCNB2	0.901	0	0.9	0.989
CDCA8	CENPF	0.89	0	0.9	0.988
KMO	KYNU	0.432	0	0.9	0.988
CXCL9	CXCL10	0.848	0.221	0.9	0.987
CR1	C3	0.061	0.87	0.9	0.986
CDK1	CENPF	0.859	0	0.9	0.985
CDCA8	CDCA5	0.856	0	0.9	0.985
CD2	CD247	0.776	0.379	0.9	0.984
ITGAM	C3	0.062	0.852	0.9	0.984
CDC20	DLGAP5	0.983	0	0	0.983
CCNB2	SPC25	0.843	0	0.9	0.983
CDC20	CDCA5	0.838	0	0.9	0.983
CDC20	CENPF	0.839	0	0.9	0.983
CCNB2	CDCA5	0.837	0	0.9	0.983
FYB	LCP2	0.697	0.472	0.9	0.982
ASPM	DLGAP5	0.982	0	0	0.982
BUB1	CDCA5	0.834	0	0.9	0.982
VAV1	RAC2	0.353	0.73	0.9	0.981
DOCK2	RAC2	0.566	0.606	0.9	0.981
ITGAM	ITGB2	0.622	0.548	0.9	0.981
NUSAP1	CDC20	0.981	0	0	0.981
NUSAP1	NDC80	0.981	0	0	0.981
CDK1	RRM2	0.972	0.379	0	0.981
IRF7	OASL	0.818	0	0.9	0.981
CDK1	CDCA5	0.752	0.294	0.9	0.981
ASPM	NDC80	0.98	0	0	0.98
CENPF	MAD2L1	0.802	0	0.9	0.979
TMEM176A	TMEM176B	0.966	0.371	0	0.978
MAD2L1	SPC25	0.793	0	0.9	0.978
CXCL5	CXCL3	0.409	0.667	0.9	0.978
CXCL1	CXCL5	0.397	0.667	0.9	0.978
PF4	PPBP	0.786	0	0.9	0.977
CXCR2	CXCR1	0.669	0.379	0.9	0.977
XAF1	OAS2	0.783	0	0.9	0.977
ITK	LCP2	0.629	0.417	0.9	0.976
ITGB2	LILRB2	0.776	0	0.9	0.976
CDC20	ASPM	0.972	0.168	0	0.976
CCNB2	DLGAP5	0.976	0	0	0.976
ITK	CD247	0.74	0.128	0.9	0.975
NUSAP1	ASPM	0.975	0	0	0.975
HCK	ITGB2	0.708	0.184	0.9	0.974
ITGB2	CD14	0.623	0.379	0.9	0.974
HLA-DMB	HLA-DRB1	0.645	0.328	0.9	0.974
XAF1	OASL	0.751	0	0.9	0.974
CASC5	SPC25	0.217	0.699	0.9	0.974
CDCA5	NDC80	0.751	0	0.9	0.974
OAS2	MX2	0.744	0	0.9	0.973
XAF1	OAS3	0.746	0	0.9	0.973
CENPF	CDCA5	0.714	0.121	0.9	0.972
BUB1	DLGAP5	0.972	0	0	0.972
OAS1	XAF1	0.733	0	0.9	0.972
IRF7	OAS2	0.735	0	0.9	0.972
VAV1	LCP2	0.392	0.578	0.9	0.972
NDC80	DLGAP5	0.971	0	0	0.971
OAS1	MX2	0.712	0	0.9	0.97
MAD2L1	CDCA5	0.718	0	0.9	0.97
HCK	FGR	0.712	0	0.9	0.969
ASPM	MAD2L1	0.96	0.261	0	0.969
TREM2	TYROBP	0.535	0.379	0.9	0.968
ARRB1	ARRB2	0.062	0.686	0.9	0.968
BTK	VAV1	0.451	0.467	0.9	0.968
OAS1	IRF7	0.688	0	0.9	0.967
VAV3	RAC2	0.063	0.677	0.9	0.967
IRF7	MX2	0.679	0	0.9	0.966
CXCL1	CXCL3	0.674	0	0.9	0.966
CDCA8	ASPM	0.966	0	0	0.966
NUSAP1	CDCA8	0.966	0	0	0.966
NUSAP1	MKI67	0.965	0	0	0.965
IRF7	XAF1	0.668	0	0.9	0.965
MX2	OAS3	0.673	0	0.9	0.965
ITGB2	CD53	0.671	0	0.9	0.965
CDC20	SPC25	0.659	0	0.9	0.964
CDC20	TACC3	0.964	0	0	0.964
SYK	HCLS1	0.267	0.539	0.9	0.963
XAF1	MX2	0.651	0	0.9	0.963
CASP1	PYCARD	0.201	0.582	0.9	0.963
CDCA8	SPC25	0.642	0	0.9	0.962
CD247	IL2RB	0.638	0	0.9	0.962
TYROBP	TREM1	0.347	0.469	0.9	0.962
NUSAP1	MAD2L1	0.962	0	0	0.962
ASPM	CENPF	0.962	0	0	0.962
IRF7	OAS3	0.633	0	0.9	0.961
OAS1	OAS3	0.811	0	0.8	0.96
BTK	LCP2	0.594	0.1	0.9	0.96
ITK	LCK	0.409	0.379	0.9	0.96
CENPF	CASC5	0.622	0	0.9	0.96
CD247	LCK	0.347	0.435	0.9	0.959
MAP4K1	LCP2	0.108	0.578	0.9	0.959
LCK	DOK2	0.107	0.587	0.9	0.959
CYBB	NCF2	0.384	0.379	0.9	0.958
CDK1	TACC3	0.958	0	0	0.958
HMMR	BUB1	0.957	0	0	0.957
CASP1	IL1B	0.287	0.457	0.9	0.957
NUSAP1	CEP55	0.957	0	0	0.957
CD247	TRAT1	0.357	0.379	0.9	0.956
CDK1	CASC5	0.587	0	0.9	0.956
HMMR	DLGAP5	0.956	0	0	0.956
SYK	TYROBP	0.349	0.379	0.9	0.956
OAS1	OAS2	0.791	0	0.8	0.956
BTK	HCK	0.359	0.379	0.9	0.956
NUSAP1	CCNB2	0.956	0	0	0.956
PTPRC	CD247	0.326	0.393	0.9	0.955
TYROBP	LCP2	0.571	0	0.9	0.955
LYN	SYK	0.243	0.455	0.9	0.955
VSIG4	C1QA	0.955	0	0	0.955
VAV1	HCK	0.225	0.467	0.9	0.955
VAMP8	SNAP25	0.062	0.561	0.9	0.955
SYK	FGR	0.228	0.472	0.9	0.955
HLA-DMB	HLA-DOA	0.221	0.475	0.9	0.955
NUSAP1	DLGAP5	0.955	0	0	0.955
SLA	FGR	0.56	0.063	0.9	0.955
ITGB2	CYBB	0.577	0	0.9	0.955
VSIG4	C1QB	0.955	0	0	0.955
ITGB2	ITGAD	0.09	0.548	0.9	0.955
OAS2	OAS3	0.78	0	0.8	0.954
SELL	SELPLG	0.327	0.379	0.9	0.954
ITGAM	CYBB	0.56	0	0.9	0.954
BTK	BLNK	0.215	0.472	0.9	0.954
HCK	ITGAM	0.54	0.084	0.9	0.954
CASC5	CCNB2	0.567	0	0.9	0.954
PTPN6	SYK	0.23	0.456	0.9	0.954
LYN	HCLS1	0.205	0.47	0.9	0.954
ITGAX	LILRB2	0.558	0	0.9	0.953
NCF2	RAC2	0.311	0.379	0.9	0.953
TLR7	CTSS	0.554	0	0.9	0.953
PTPRC	LCK	0.194	0.472	0.9	0.953
ITGAM	LILRB2	0.552	0	0.9	0.953
CCR7	S1PR4	0.551	0	0.9	0.953
HCK	SLA	0.543	0.063	0.9	0.953
ITGAX	ITGAM	0.547	0	0.9	0.952
VAV3	LCP2	0.095	0.52	0.9	0.952
VAV1	LCK	0.172	0.467	0.9	0.952
LYN	PTPRC	0.177	0.456	0.9	0.951
SYK	LCP2	0.276	0.388	0.9	0.951
CDK1	CEP55	0.933	0.305	0	0.951
ITGAM	CD14	0.527	0	0.9	0.95
SYK	BLNK	0.179	0.446	0.9	0.95
BTK	DAPP1	0.256	0.384	0.9	0.95
CD300A	CD53	0.53	0	0.9	0.95
CASP1	NLRC4	0.17	0.454	0.9	0.95
CYBB	RAC2	0.263	0.384	0.9	0.95
ADCYAP1	VIPR2	0	0.52	0.9	0.95
SYK	LCK	0.096	0.492	0.9	0.95
NUSAP1	CENPF	0.95	0	0	0.95
CYBB	CYBA	0.142	0.472	0.9	0.95
ITK	CD28	0.259	0.384	0.9	0.95
FPR2	CXCR1	0.521	0	0.9	0.95
LILRB2	CD53	0.53	0	0.9	0.95
CDCA8	DLGAP5	0.95	0	0	0.95
MMP9	MMP1	0.518	0	0.9	0.949
CXCL9	PPBP	0	0.517	0.9	0.949
ADAM8	ITGB2	0.504	0	0.9	0.948
BTK	SYK	0.305	0.321	0.9	0.948
ITGB2	CD300A	0.505	0	0.9	0.948
PTPN22	LCK	0.113	0.456	0.9	0.947
LYN	PTPN6	0.107	0.457	0.9	0.947
PTPN6	LCK	0.117	0.457	0.9	0.947
CYBB	CD53	0.488	0	0.9	0.946
PPBP	CXCR1	0.214	0.379	0.9	0.946
ARRB1	CCR5	0.06	0.477	0.9	0.946
CCL5	PF4	0.095	0.461	0.9	0.946
LCK	CD28	0.194	0.384	0.9	0.946
LCP1	BIN2	0.394	0.185	0.9	0.946
SYK	IL2RB	0.207	0.379	0.9	0.946
LYN	LCP2	0.154	0.417	0.9	0.946
LCK	LCP2	0.16	0.417	0.9	0.946
PTPRC	LCP2	0.915	0.379	0	0.945
LYN	MS4A2	0	0.475	0.9	0.945
ARRB1	CXCR2	0	0.477	0.9	0.945
CASC5	MAD2L1	0.481	0	0.9	0.945
LCK	IL2RB	0.187	0.379	0.9	0.945
ITGAL	ITGB7	0.274	0.303	0.9	0.945
PTPN6	CD247	0.137	0.423	0.9	0.945
PTPN6	IL2RB	0.178	0.379	0.9	0.944
LYN	PIK3CG	0.106	0.432	0.9	0.944
C2	C3	0.148	0.404	0.9	0.944
CD3G	ITK	0.455	0.05	0.9	0.943
BTK	LYN	0.169	0.379	0.9	0.943
CD247	CD28	0.17	0.379	0.9	0.943
LCK	PRKCQ	0.138	0.398	0.9	0.943
APOC1	APOE	0.805	0	0.72	0.943
CYBB	ITGAL	0.458	0	0.9	0.943
PTPN6	SIRPA	0	0.454	0.9	0.943
CD3G	LCK	0.453	0.05	0.9	0.943
PTPN6	BLNK	0.17	0.379	0.9	0.943
NCF2	CYBA	0.159	0.379	0.9	0.943
MKI67	BUB1	0.942	0	0	0.942
SYK	VAV3	0.097	0.414	0.9	0.942
PTPN6	KIT	0.063	0.435	0.9	0.942
SYK	PIK3CG	0.147	0.378	0.9	0.942
VAV1	BLNK	0.108	0.407	0.9	0.942
GPIHBP1	LPL	0.147	0.379	0.9	0.942
CXCL1	MMP9	0.145	0.379	0.9	0.942
CDCA8	CASC5	0.443	0	0.9	0.942
CXCR2	PPBP	0.143	0.379	0.9	0.942
CCL5	CCR1	0.096	0.402	0.9	0.941
IL2RG	IL7R	0.14	0.379	0.9	0.941
CCL5	CXCL10	0.309	0.226	0.9	0.941
MATK	KIT	0	0.434	0.9	0.941
SPC25	CDCA5	0.434	0	0.9	0.941
MMP9	MMP7	0.12	0.379	0.9	0.94
OAS1	BST2	0.429	0	0.9	0.94
LYN	KIT	0.062	0.414	0.9	0.94
VAV1	CD28	0.116	0.379	0.9	0.94
BTK	PTPN6	0.344	0.162	0.9	0.94
CD72	SYK	0.103	0.393	0.9	0.94
CXCR3	CXCL9	0.122	0.379	0.9	0.94
CENPF	SPC25	0.427	0	0.9	0.94
CDC20	MKI67	0.94	0	0	0.94
LYN	DAPP1	0.11	0.384	0.9	0.94
ITK	BLNK	0.062	0.418	0.9	0.94
CD28	CD80	0.062	0.41	0.9	0.939
HCK	ARRB1	0.065	0.402	0.9	0.939
ITGAM	CD300A	0.42	0	0.9	0.939
CSF1R	SPI1	0.71	0	0.8	0.939
NUSAP1	TACC3	0.939	0	0	0.939
LAIR1	CD33	0.179	0.32	0.9	0.939
ITGAM	CD53	0.404	0.064	0.9	0.939
IRF7	BST2	0.411	0	0.9	0.938
CCL5	CXCR3	0.172	0.311	0.9	0.938
APOC2	APOE	0.17	0.32	0.9	0.938
LYN	CD72	0.062	0.393	0.9	0.938
LYN	PRKCQ	0.062	0.398	0.9	0.938
CXCL1	CXCR1	0.085	0.379	0.9	0.938
SYK	MS4A2	0.061	0.394	0.9	0.938
CD72	BLNK	0.091	0.379	0.9	0.938
DAPP1	LCK	0.076	0.384	0.9	0.938
BTK	INPP5D	0.232	0.267	0.9	0.938
PRKCQ	LCP2	0.087	0.379	0.9	0.938
CXCR3	CXCL10	0.089	0.379	0.9	0.938
PTPN6	CD72	0.096	0.379	0.9	0.938
LCK	KIT	0	0.414	0.9	0.938
MAP4K1	DAPP1	0.091	0.379	0.9	0.938
CCR5	CCL13	0.167	0.313	0.9	0.937
TNNI2	MYL2	0.217	0.263	0.9	0.937
CEP55	DLGAP5	0.937	0	0	0.937
CCL5	CXCL9	0.266	0.221	0.9	0.937
ARRB1	FGR	0	0.402	0.9	0.937
CDK1	NUP210	0.062	0.379	0.9	0.936
SIRPA	SIRPG	0.046	0.692	0.8	0.936
ARHGAP30	RAC2	0.385	0.057	0.9	0.936
CD28	PRKCQ	0.058	0.379	0.9	0.936
SPP1	MMP7	0.062	0.379	0.9	0.936
INPP5D	IL2RB	0.393	0	0.9	0.936
MMP1	MMP7	0.062	0.379	0.9	0.936
HMHA1	RAC2	0.349	0.096	0.9	0.936
CD3G	CD247	0.387	0	0.9	0.936
ITGAX	C3	0.063	0.379	0.9	0.936
CSF3R	CSF3	0	0.379	0.9	0.935
VAV1	PRKCQ	0	0.379	0.9	0.935
CASC5	CDCA5	0.385	0	0.9	0.935
CXCL1	CXCR2	0	0.379	0.9	0.935
APOC2	LPL	0	0.379	0.9	0.935
SNCA	PLCB2	0	0.379	0.9	0.935
MARCO	SCGB3A2	0	0.379	0.9	0.935
HLA-DPB1	HLA-DMB	0.38	0	0.9	0.935
LILRB2	CYBB	0.38	0	0.9	0.935
C3	CTSG	0	0.384	0.9	0.935
CYBB	CD300A	0.383	0	0.9	0.935
CXCL9	CCL13	0.232	0.221	0.9	0.934
CEP55	CENPF	0.934	0	0	0.934
BTK	TYROBP	0.368	0	0.9	0.934
LYN	LCK	0.079	0.348	0.9	0.934
VAV1	NCKAP1L	0.368	0	0.9	0.934
SYK	CD247	0.123	0.299	0.9	0.933
CD247	LCP2	0.365	0	0.9	0.933
BTK	FGR	0.366	0	0.9	0.933
HLA-DRB1	IRF8	0.363	0	0.9	0.933
CD8A	CD247	0.359	0	0.9	0.933
ITGAL	CD53	0.335	0.064	0.9	0.932
CEP55	BUB1	0.932	0	0	0.932
CENPF	DLGAP5	0.932	0	0	0.932
FPR2	MCEMP1	0.347	0	0.9	0.932
CEP55	ASPM	0.932	0	0	0.932
ARHGAP9	RAC2	0.24	0.186	0.9	0.932
FAM20A	SPP1	0	0.354	0.9	0.932
VAV1	ITK	0.117	0.299	0.9	0.932
TACC3	MAD2L1	0.932	0	0	0.932
ITGAM	MCEMP1	0.352	0	0.9	0.932
ARHGAP4	RAC2	0.228	0.186	0.9	0.931
LILRB2	MCEMP1	0.347	0	0.9	0.931
CXCL5	CXCR1	0.085	0.313	0.9	0.931
HLA-DPB1	HLA-DRB1	0.347	0	0.9	0.931
TDO2	KYNU	0.109	0	0.9	0.931
LTB	TNF	0.3	0.102	0.9	0.931
HMMR	ASPM	0.931	0	0	0.931
HLA-DPB1	HLA-DOA	0.219	0.195	0.9	0.931
GAD1	SNAP25	0.343	0	0.9	0.931
MKI67	CENPF	0.931	0	0	0.931
MAD2L1	DLGAP5	0.931	0	0	0.931
IRF7	GBP5	0.223	0.172	0.9	0.93
P2RY13	CXCR1	0.337	0	0.9	0.93
CDC20	RRM2	0.927	0.08	0	0.93
FGR	DOCK2	0.301	0.079	0.9	0.93
LILRB2	CD300A	0.336	0	0.9	0.93
ITGAX	SLC11A1	0.335	0	0.9	0.93
CXCL9	CCR5	0.336	0	0.9	0.93
OAS2	BST2	0.335	0	0.9	0.93
VAV1	CD247	0.124	0.267	0.9	0.93
FGR	CXCR1	0.311	0.072	0.9	0.93
FYB	CD247	0.328	0	0.9	0.93
ITGB2	SELPLG	0.337	0	0.9	0.93
ITGAM	SELPLG	0.329	0	0.9	0.93
NUSAP1	BUB1	0.93	0	0	0.93
HLA-DRB1	LCP2	0.33	0	0.9	0.93
HLA-DQB2	HLA-DRB1	0.331	0	0.9	0.93
FPR3	CCR5	0.338	0	0.9	0.93
CD3G	LCP2	0.329	0	0.9	0.93
LY86	CD14	0.329	0	0.9	0.93
CCR1	CCR5	0.335	0	0.9	0.93
CXCR3	PF4	0.085	0.294	0.9	0.929
BTK	ITK	0.062	0.305	0.9	0.929
FGR	SNCA	0	0.321	0.9	0.929
LYN	SNCA	0	0.321	0.9	0.929
CXCL3	CXCR1	0.061	0.313	0.9	0.929
CD8A	IL2RB	0.322	0	0.9	0.929
TNF	SMPD3	0	0.32	0.9	0.929
CXCR2	CXCL5	0.062	0.313	0.9	0.929
SYK	SNCA	0	0.321	0.9	0.929
HCK	SYK	0.303	0.064	0.9	0.929
CXCR2	CXCL3	0	0.313	0.9	0.928
CXCL10	CCL13	0.159	0.221	0.9	0.928
LILRB2	SLC11A1	0.317	0	0.9	0.928
VAV1	MS4A2	0	0.313	0.9	0.928
SYK	NCKAP1L	0.235	0.136	0.9	0.928
CYBB	MCEMP1	0.314	0	0.9	0.928
FPR2	CXCR2	0.318	0	0.9	0.928
CXCR3	S1PR4	0.315	0	0.9	0.928
CXCL9	FPR3	0.312	0	0.9	0.928
INPP5D	IL2RG	0.311	0	0.9	0.928
HCK	CXCR1	0.288	0.072	0.9	0.928
ITGB2	C3	0.063	0.294	0.9	0.928
ITGAD	ITGB7	0.062	0.303	0.9	0.928
ITGB2	MCEMP1	0.312	0	0.9	0.928
FPR2	LILRB2	0.306	0	0.9	0.927
CXCR3	CCL13	0	0.305	0.9	0.927
FGD3	RAC2	0.176	0.185	0.9	0.927
ARHGAP25	RAC2	0.189	0.177	0.9	0.927
ITGAX	CD53	0.285	0.064	0.9	0.927
PPBP	CXCL5	0.304	0	0.9	0.927
LILRB2	PTAFR	0.308	0	0.9	0.927
ADAM8	LILRB2	0.304	0	0.9	0.927
CD247	CD8B	0.301	0	0.9	0.927
HLA-DRB1	HLA-DOA	0.174	0.195	0.9	0.927
MKI67	ASPM	0.927	0	0	0.927
ADORA3	P2RY13	0.298	0	0.9	0.926
CD300A	MCEMP1	0.298	0	0.9	0.926
LCK	CD8B	0.291	0	0.9	0.926
CD3G	IL2RB	0.292	0	0.9	0.926
CD3G	CD8A	0.293	0	0.9	0.926
FPR3	CCR1	0.291	0	0.9	0.926
MAN2B1	GRN	0.291	0	0.9	0.926
SNAP91	AMPH	0.291	0.05	0.9	0.926
ITGAX	PTAFR	0.293	0	0.9	0.926
FPR3	CCL13	0.285	0	0.9	0.925
MKI67	DLGAP5	0.925	0	0	0.925
CD52	VNN2	0.283	0	0.9	0.925
ITGB2	CD80	0.289	0	0.9	0.925
ITGB2	MMP9	0.281	0	0.9	0.925
HCK	DOCK2	0.256	0.079	0.9	0.925
CCL5	PPBP	0.119	0.223	0.9	0.925
CSF1R	TYROBP	0.925	0	0	0.925
HCK	LYN	0.287	0	0.9	0.925
TIAM1	RAC2	0	0.285	0.9	0.925
CD3G	PTPRC	0.272	0	0.9	0.924
PMAIP1	BCL2A1	0.062	0.922	0	0.924
PTPN6	IL2RG	0.274	0	0.9	0.924
NUSAP1	RRM2	0.924	0	0	0.924
FPR2	SLC11A1	0.273	0	0.9	0.924
CTSS	HLA-DRB1	0.264	0	0.9	0.923
CCR1	CXCR1	0.266	0	0.9	0.923
MX2	BST2	0.267	0	0.9	0.923
CXCL10	PPBP	0.091	0.221	0.9	0.923
SYK	RAC2	0.159	0.16	0.9	0.923
ITGAX	CD300A	0.266	0	0.9	0.923
FZD3	WNT11	0	0.262	0.9	0.923
LYN	BLNK	0.09	0.227	0.9	0.923
HLA-DQB2	HLA-DOA	0.13	0.195	0.9	0.923
TLR1	CD14	0.244	0.064	0.9	0.923
OASL	BST2	0.269	0	0.9	0.923
MKI67	RRM2	0.923	0	0	0.923
PPBP	CCL13	0.083	0.221	0.9	0.922
CXCR2	S1PR4	0.254	0	0.9	0.922
IL2RG	DOK2	0.255	0	0.9	0.922
VAV1	LYN	0.133	0.177	0.9	0.922
CXCR6	CXCR3	0.26	0	0.9	0.922
CDCA8	MKI67	0.922	0	0	0.922
ADAM8	ITGAM	0.256	0	0.9	0.922
VAV1	KIT	0	0.261	0.9	0.922
INPP5D	MS4A2	0	0.261	0.9	0.922
ITGAX	LAIR1	0.246	0	0.9	0.921
ITGAX	ADAM8	0.246	0	0.9	0.921
CCL5	CCL13	0.1	0.201	0.9	0.921
ADORA3	FPR3	0.25	0	0.9	0.921
ITGAM	PTAFR	0.249	0	0.9	0.921
CXCL9	PF4	0.061	0.23	0.9	0.921
CD3G	TRAT1	0.249	0	0.9	0.921
ADORA3	CCR5	0.251	0	0.9	0.921
ITGAM	ITGAL	0.235	0	0.9	0.92
HLA-DPB1	IRF8	0.234	0	0.9	0.92
PTPRJ	LCK	0.062	0.223	0.9	0.92
CD8B	TRAT1	0.232	0	0.9	0.92
CEP55	RRM2	0.92	0	0	0.92
PTAFR	GPR65	0.233	0	0.9	0.92
BST2	OAS3	0.232	0	0.9	0.92
IL2RG	LCK	0.228	0	0.9	0.919
GBP5	OASL	0.232	0	0.9	0.919
CYBA	RAC2	0.229	0	0.9	0.919
LAIR1	CD300A	0.226	0	0.9	0.919
GBP5	OAS2	0.227	0	0.9	0.919
ITGAX	CYBB	0.232	0	0.9	0.919
ITGAX	MCEMP1	0.23	0	0.9	0.919
IL2RG	CD247	0.231	0	0.9	0.919
FGD2	RAC2	0.088	0.185	0.9	0.919
ITGB2	ITGB7	0.231	0	0.9	0.919
P2RY13	CCR5	0.231	0	0.9	0.919
ITK	SYK	0.208	0.064	0.9	0.919
ITGB2	PTAFR	0.225	0	0.9	0.919
ITGAM	SLC11A1	0.229	0	0.9	0.919
LAIR1	ITGAL	0.223	0	0.9	0.919
P2RY13	CCR1	0.227	0	0.9	0.919
XAF1	BST2	0.229	0	0.9	0.919
FPR2	ITGAM	0.229	0	0.9	0.919
ITGAM	MMP9	0.227	0	0.9	0.919
LILRB2	LAIR1	0.232	0	0.9	0.919
CXCL10	CCR5	0.225	0	0.9	0.919
CXCR3	CCR7	0.23	0	0.9	0.919
ARRB2	CXCR1	0.076	0.193	0.9	0.918
CD3G	IL2RG	0.22	0	0.9	0.918
PTPRC	HLA-DRB1	0.22	0	0.9	0.918
CXCR1	S1PR4	0.214	0	0.9	0.918
CDCA8	RRM2	0.918	0	0	0.918
GPR18	CCR7	0.217	0	0.9	0.918
ITGB2	SLC11A1	0.215	0	0.9	0.918
CCR5	S1PR4	0.214	0	0.9	0.918
NFE2	HBD	0.221	0	0.9	0.918
BTK	VAV3	0.09	0.177	0.9	0.918
FPR2	P2RY13	0.215	0	0.9	0.918
PF4	CCL13	0.063	0.196	0.9	0.918
LAIR1	CYBB	0.217	0	0.9	0.918
ADORA3	CCR1	0.214	0	0.9	0.918
MNDA	CTSG	0.214	0	0.9	0.918
MCEMP1	CD53	0.215	0	0.9	0.918
CD3G	PTPN22	0.214	0	0.9	0.918
MCEMP1	SLC11A1	0.214	0	0.9	0.918
GNG12	PTGFR	0.097	0.165	0.9	0.918
LAIR1	SLC11A1	0.22	0	0.9	0.918
LAIR1	CD53	0.214	0	0.9	0.918
FPR2	PROK2	0.214	0	0.9	0.918
ARRB2	CXCR2	0.062	0.193	0.9	0.917
ITGB2	LAIR1	0.211	0	0.9	0.917
CYBB	SLC11A1	0.197	0.05	0.9	0.917
ADAM8	CD300A	0.21	0	0.9	0.917
PTPN6	DOCK2	0.207	0	0.9	0.917
CD3G	IL7R	0.209	0	0.9	0.917
MAP4K1	LCK	0.191	0.064	0.9	0.917
HLA-DPB1	LCP2	0.205	0	0.9	0.917
CXCL10	PF4	0.055	0.195	0.9	0.917
FPR2	ITGAX	0.212	0	0.9	0.917
CYBB	PTAFR	0.207	0	0.9	0.917
FPR2	CCR1	0.21	0	0.9	0.917
DAPP1	SYK	0.205	0.05	0.9	0.917
VAV1	CYBB	0.213	0	0.9	0.917
CTSS	CFP	0.212	0	0.9	0.917
CD3G	CD8B	0.213	0	0.9	0.917
INPP5D	PIK3CG	0.171	0.086	0.9	0.917
CD3G	CD28	0.196	0	0.9	0.916
CXCR6	CCR5	0.195	0	0.9	0.916
CXCR3	CCR5	0.195	0	0.9	0.916
ARRB1	CXCR3	0.049	0.193	0.9	0.916
CEP55	MKI67	0.916	0	0	0.916
CD8B	CD28	0.199	0	0.9	0.916
CD28	ITGB7	0.197	0	0.9	0.916
CD300A	SLC11A1	0.203	0	0.9	0.916
FCN1	C2	0.086	0.157	0.9	0.916
ITGB2	CYBA	0.189	0	0.9	0.915
PTAFR	SLC11A1	0.19	0	0.9	0.915
DAPP1	FGR	0.182	0.05	0.9	0.915
CCL5	GPR18	0.188	0	0.9	0.915
CENPF	RRM2	0.915	0	0	0.915
GNG12	SSTR1	0.069	0.165	0.9	0.915
CIITA	HLA-DRB1	0.188	0	0.9	0.915
ASPM	CASC5	0.915	0	0	0.915
CIITA	GBP5	0.188	0	0.9	0.915
ASPM	RRM2	0.913	0.064	0	0.915
ITK	VAV3	0.045	0.187	0.9	0.915
HCK	BLNK	0.158	0.078	0.9	0.915
IL2RG	IL21R	0.185	0	0.9	0.915
CD247	PRKCQ	0.114	0.126	0.9	0.915
ARRB1	CXCR1	0	0.193	0.9	0.915
CIITA	HLA-DPB1	0.185	0	0.9	0.915
LYN	FGR	0.187	0	0.9	0.915
LYN	VAV3	0.061	0.177	0.9	0.915
CXCR3	GPR18	0.189	0	0.9	0.915
FPR2	PPBP	0.189	0	0.9	0.915
CIITA	HLA-DQB2	0.193	0	0.9	0.915
CCR5	CCR7	0.182	0	0.9	0.914
ASPM	TACC3	0.914	0	0	0.914
CD300A	CD33	0.18	0	0.9	0.914
SNAP91	VAMP8	0.062	0.157	0.9	0.914
TDO2	TPH1	0.144	0	0.9	0.914
CD36	CD14	0.181	0	0.9	0.914
FGR	BLNK	0.152	0.078	0.9	0.914
CCL5	CXCR6	0.184	0	0.9	0.914
HLA-DQB2	CTSS	0.18	0	0.9	0.914
CD53	CD33	0.184	0	0.9	0.914
CYBB	CD33	0.178	0	0.9	0.914
INPP5D	PTPN6	0.159	0.067	0.9	0.914
CCL5	CCR7	0.184	0	0.9	0.914
CIITA	PTAFR	0.178	0	0.9	0.914
P2RY13	S1PR4	0.183	0	0.9	0.914
FRK	PTPN6	0.062	0.162	0.9	0.914
FPR3	CXCL10	0.18	0	0.9	0.914
ADAM8	CD53	0.176	0	0.9	0.914
PTPN6	LCP2	0.367	0.379	0.8	0.914
VAV3	LCK	0	0.177	0.9	0.914
PF4	CXCR1	0.177	0	0.9	0.914
CIITA	OASL	0.049	0.166	0.9	0.913
LYN	DOCK2	0.132	0.079	0.9	0.913
CD8A	TRAT1	0.171	0	0.9	0.913
P2RY13	PPBP	0.17	0	0.9	0.913
HLA-DPB1	CTSS	0.17	0	0.9	0.913
IFI30	IRF8	0.168	0	0.9	0.913
PTPN6	HLA-DRB1	0.173	0	0.9	0.913
GNG12	VIPR2	0	0.166	0.9	0.913
PTAFR	CD53	0.169	0	0.9	0.913
CXCR1	CCR5	0.173	0	0.9	0.913
OAS1	GBP5	0.172	0	0.9	0.913
ARRB2	FGR	0.137	0.078	0.9	0.913
FYB	HLA-DRB1	0.172	0	0.9	0.913
DAPP1	BLNK	0.168	0	0.9	0.913
P2RY13	CXCR2	0.172	0	0.9	0.913
ITGAM	LAIR1	0.174	0	0.9	0.913
CCL5	S1PR4	0.167	0	0.9	0.913
RRM2	BUB1	0.913	0	0	0.913
CCR1	S1PR4	0.166	0	0.9	0.913
ACTA1	PAK3	0.053	0.16	0.9	0.913
RRM2	DLGAP5	0.913	0	0	0.913
CD3G	FYB	0.165	0	0.9	0.913
LILRB2	CD33	0.175	0	0.9	0.913
VAV1	NCF2	0.171	0	0.9	0.913
OSCAR	CFP	0.139	0.071	0.9	0.913
FPR2	CYBB	0.169	0	0.9	0.913
IL2RG	CD8B	0.169	0	0.9	0.913
GBP5	IRF8	0.17	0	0.9	0.913
SYK	IL2RG	0.173	0	0.9	0.913
ADAM8	SLC11A1	0.171	0	0.9	0.913
VAV1	PIK3CG	0.175	0	0.9	0.913
HCK	DAPP1	0.159	0.05	0.9	0.913
CXCR6	CXCL9	0.172	0	0.9	0.913
CXCR6	GPR18	0.172	0	0.9	0.913
GNG12	FPR3	0	0.165	0.9	0.912
CD3G	SYK	0.082	0.126	0.9	0.912
GNG12	CXCR1	0	0.165	0.9	0.912
PAK3	LCK	0	0.157	0.9	0.912
HLA-DMB	HLA-DQB2	0.163	0	0.9	0.912
GNG12	CCR5	0	0.165	0.9	0.912
CIITA	IRF8	0.159	0	0.9	0.912
CD8B	LCP2	0.16	0	0.9	0.912
FPR2	GNG12	0	0.165	0.9	0.912
APLNR	GNG12	0	0.165	0.9	0.912
CXCR3	GNG12	0	0.165	0.9	0.912
ITGAM	CD33	0.16	0	0.9	0.912
PTPN6	CTSS	0.156	0	0.9	0.912
GNG12	CXCR2	0	0.165	0.9	0.912
SERPINA1	C3	0.16	0	0.9	0.912
GNG12	GPR65	0	0.165	0.9	0.912
SERPINA1	CTSC	0	0.157	0.9	0.912
ADAM8	CYBB	0.158	0	0.9	0.912
ITGAL	MCEMP1	0.16	0	0.9	0.912
GPR18	S1PR4	0.164	0	0.9	0.912
DOK2	IL2RB	0.164	0	0.9	0.912
LAT2	LCP2	0.158	0	0.9	0.912
RUNX3	ITGAL	0.163	0	0.9	0.912
VNN1	VNN2	0.165	0	0.9	0.912
FPR2	PTAFR	0.162	0	0.9	0.912
MNDA	PYCARD	0.116	0.091	0.9	0.912
GNG12	ADORA3	0	0.165	0.9	0.912
CD52	FOLR2	0.162	0	0.9	0.912
HLA-DQB2	IRF8	0.164	0	0.9	0.912
FPR2	CCR5	0.163	0	0.9	0.912
GNG12	PTGER3	0	0.165	0.9	0.912
SYK	CD2	0.158	0	0.9	0.912
PTAFR	CD300A	0.16	0	0.9	0.912
CD8A	LCP2	0.159	0	0.9	0.912
CDCA8	CEP55	0.912	0	0	0.912
APBB1IP	SYK	0.124	0.079	0.9	0.912
GNG12	CCR1	0	0.165	0.9	0.912
ITGAL	CD33	0.152	0	0.9	0.911
PTAFR	GBP5	0.155	0	0.9	0.911
MCEMP1	CD33	0.152	0	0.9	0.911
SPP1	APOE	0.153	0	0.9	0.911
ITGB2	CD33	0.152	0	0.9	0.911
CXCL1	CXCL10	0.151	0	0.9	0.911
PPBP	S1PR4	0.155	0	0.9	0.911
FPR2	CD300A	0.152	0	0.9	0.911
FPR3	P2RY13	0.152	0	0.9	0.911
DES	MYL2	0.149	0	0.9	0.911
VAV1	DAPP1	0.154	0	0.9	0.911
CXCR2	PF4	0.152	0	0.9	0.911
GPR18	CCR5	0.152	0	0.9	0.911
HLA-DRB1	CD80	0.154	0	0.9	0.911
FPR2	CD53	0.139	0.054	0.9	0.911
LTB	CD40LG	0.15	0	0.9	0.911
CD2	CD28	0.15	0	0.9	0.911
PROK2	PLCB2	0.152	0	0.9	0.911
GBP5	OAS3	0.147	0	0.9	0.911
CXCL10	CCR1	0.153	0	0.9	0.911
ASPM	CCNB2	0.909	0.063	0	0.911
PTAFR	MCEMP1	0.156	0	0.9	0.911
OSCAR	PPBP	0.152	0	0.9	0.911
ITGAM	CD36	0.147	0	0.9	0.911
PTPRC	HLA-DPB1	0.152	0	0.9	0.911
PPBP	CCR5	0.154	0	0.9	0.911
CD36	CYBB	0.151	0	0.9	0.911
GPIHBP1	FOLR2	0.152	0	0.9	0.911
OSCAR	MMP9	0.152	0	0.9	0.911
ITGB2	STK10	0.154	0	0.9	0.911
VAV1	CYBA	0.15	0	0.9	0.911
MMP9	PPBP	0.149	0	0.9	0.911
IFI30	PTAFR	0.152	0	0.9	0.911
NOX4	CYBA	0.062	0.133	0.9	0.911
LAT2	SYK	0.149	0	0.9	0.911
CCR1	PPBP	0.153	0	0.9	0.911
CXCR6	S1PR4	0.138	0	0.9	0.91
FPR2	PF4	0.137	0	0.9	0.91
ADAMTS14	COL1A1	0.117	0.064	0.9	0.91
ADAM8	MCEMP1	0.144	0	0.9	0.91
SERPINA1	IGFBP1	0.139	0	0.9	0.91
ADAM8	ITGAL	0.139	0	0.9	0.91
OAS1	IFI30	0.139	0	0.9	0.91
CD8A	SYK	0.108	0.079	0.9	0.91
CYBA	SLC11A1	0.141	0	0.9	0.91
CEP55	NDC80	0.91	0	0	0.91
FPR2	S1PR4	0.141	0	0.9	0.91
OAS1	TRIM14	0.145	0	0.9	0.91
PF4	S1PR4	0.14	0	0.9	0.91
ITGAX	CD33	0.142	0	0.9	0.91
VNN2	FOLR2	0.139	0	0.9	0.91
LAIR1	MCEMP1	0.139	0	0.9	0.91
OAS2	IRF8	0.143	0	0.9	0.91
APOE	C3	0.138	0	0.9	0.91
ITGAL	CD28	0.143	0	0.9	0.91
PPBP	CFP	0.137	0	0.9	0.91
CXCL9	CCR1	0.143	0	0.9	0.91
FBP1	HK3	0.143	0	0.9	0.91
CD36	GZMA	0.142	0	0.9	0.91
VAV3	CSF1R	0.062	0.124	0.9	0.91
PNOC	S1PR4	0.139	0	0.9	0.91
ADAM8	PTAFR	0.14	0	0.9	0.91
PTAFR	IRF8	0.138	0	0.9	0.91
LAIR1	PTAFR	0.142	0	0.9	0.91
KCNE3	KCNQ1	0.138	0	0.9	0.91
CTSS	PPBP	0.139	0	0.9	0.91
IFI30	HLA-DRB1	0.137	0	0.9	0.91
ADAM8	CYBA	0.145	0	0.9	0.91
ADAM8	STK10	0.138	0	0.9	0.91
FPR2	ITGB2	0.14	0	0.9	0.91
FPR2	GPR65	0.137	0	0.9	0.91
NEGR1	CNTN3	0.117	0.07	0.9	0.91
BTK	CD72	0.108	0.063	0.9	0.909
CD8B	IL2RB	0.133	0	0.9	0.909
CNTN4	NEGR1	0.108	0.07	0.9	0.909
RRM2	CCNB2	0.909	0	0	0.909
HLA-DRB1	OAS2	0.129	0	0.9	0.909
FPR2	PLCB2	0.11	0.062	0.9	0.909
HLA-DRB1	PTPN22	0.128	0	0.9	0.909
CXCL10	CXCL3	0.136	0	0.9	0.909
GPR65	PLCB2	0.116	0.062	0.9	0.909
CDCA8	TACC3	0.909	0	0	0.909
MMP9	CTSS	0.134	0	0.9	0.909
CXCL9	CCR7	0.132	0	0.9	0.909
HCK	ARRB2	0.1	0.078	0.9	0.909
LAPTM5	SPI1	0.909	0	0	0.909
CD53	CYBA	0.13	0	0.9	0.909
PPBP	FERMT3	0.128	0	0.9	0.909
CD3G	NCKAP1L	0.132	0	0.9	0.909
LYN	SLA	0.116	0.063	0.9	0.909
MAP4K1	CD247	0.136	0	0.9	0.909
OSCAR	DOCK2	0.129	0	0.9	0.909
ITGB7	CD80	0.127	0	0.9	0.909
ITGAL	STK10	0.12	0	0.9	0.908
OSCAR	CTSS	0.127	0	0.9	0.908
SIRPA	CYBB	0.119	0	0.9	0.908
VAMP8	CYBA	0.122	0	0.9	0.908
LYN	LAT2	0.119	0	0.9	0.908
VAV1	CD3G	0.117	0	0.9	0.908
CNTN4	CNTN3	0.118	0	0.9	0.908
ADAMTS14	COL5A3	0.105	0.064	0.9	0.908
MAP4K1	CD3G	0.123	0	0.9	0.908
TREM2	LCP2	0.118	0	0.9	0.908
ITGAM	PTPRJ	0.088	0.081	0.9	0.908
PTPN6	MMP9	0.123	0	0.9	0.908
GPR18	P2RY13	0.12	0	0.9	0.908
CD36	ITGB2	0.122	0	0.9	0.908
C1QB	C2	0.117	0	0.9	0.908
CCR1	CCR7	0.127	0	0.9	0.908
ITGB2	CD40LG	0.12	0	0.9	0.908
GBP5	HLA-DRB1	0.119	0	0.9	0.908
CD14	CD180	0.097	0.064	0.9	0.908
CD8A	IL2RG	0.12	0	0.9	0.908
C1QA	C2	0.117	0	0.9	0.908
P2RY13	PF4	0.125	0	0.9	0.908
OSCAR	PTPN6	0.105	0.059	0.9	0.908
ITGAM	SIRPA	0.126	0	0.9	0.908
CD247	HLA-DRB1	0.118	0	0.9	0.908
LILRB2	VAMP8	0.123	0	0.9	0.908
COL5A3	COL1A1	0.118	0	0.9	0.908
LCK	BLNK	0.084	0.078	0.9	0.908
FZD3	PLCB2	0	0.126	0.9	0.908
ADORA3	CXCR1	0.125	0	0.9	0.908
CIITA	IRF4	0.12	0	0.9	0.908
ITGB2	VAMP8	0.122	0	0.9	0.908
IRF7	CD14	0.119	0	0.9	0.908
ITGAM	CYBA	0.117	0	0.9	0.908
CD300A	CYBA	0.119	0	0.9	0.908
ITGB2	CD28	0.122	0	0.9	0.908
CXCL9	P2RY13	0.12	0	0.9	0.908
HLA-DPB1	GBP5	0.118	0	0.9	0.908
SIRPA	LILRB2	0.119	0	0.9	0.908
DOCK2	CFP	0.116	0	0.9	0.907
GZMA	GZMK	0.907	0	0	0.907
LILRB2	TYROBP	0.907	0	0	0.907
HMMR	CEP55	0.907	0	0	0.907
CXCR6	CCR7	0.115	0	0.9	0.907
C1QC	C2	0.116	0	0.9	0.907
ITGB2	RAB37	0.111	0	0.9	0.907
FPR2	CD36	0.088	0.064	0.9	0.907
VAMP8	CD68	0.068	0.085	0.9	0.907
PTPRJ	ITGB2	0.069	0.085	0.9	0.907
VAV3	NCKAP1L	0.113	0	0.9	0.907
FPR2	ITGAL	0.115	0	0.9	0.907
FPR2	LAIR1	0.112	0	0.9	0.907
IFI30	GBP5	0.109	0	0.9	0.907
ITGAL	CD80	0.111	0	0.9	0.907
SYK	TRAT1	0.109	0	0.9	0.907
SLA	LCK	0.096	0.063	0.9	0.907
BTK	LCK	0.112	0	0.9	0.907
IRF7	TRIM14	0.115	0	0.9	0.907
PTPN6	CFP	0.09	0.064	0.9	0.907
PNOC	CCR7	0.111	0	0.9	0.907
NFAM1	CD68	0.113	0	0.9	0.907
BTK	FASLG	0	0.114	0.9	0.907
HLA-DPB1	IFI30	0.112	0	0.9	0.907
IGFBP1	C3	0.115	0	0.9	0.907
CXCL9	GPR18	0.109	0	0.9	0.907
CXCR2	CCR5	0.108	0	0.9	0.907
PTPRC	HLA-DQB2	0.116	0	0.9	0.907
FPR2	FPR3	0.112	0	0.9	0.907
VNN1	CD68	0.111	0	0.9	0.907
FPR2	CD33	0.111	0	0.9	0.907
IRF7	HLA-DRB1	0.108	0	0.9	0.907
SIRPA	ITGB2	0.108	0	0.9	0.907
CD36	LAIR1	0.111	0	0.9	0.907
CCL5	FPR2	0.108	0.05	0.9	0.907
CXCL10	CCR7	0.11	0	0.9	0.907
VAV3	TYROBP	0.109	0	0.9	0.907
HLA-DQB2	LCP2	0.108	0	0.9	0.907
SIRPA	SLC11A1	0.111	0	0.9	0.907
MMP9	CHIT1	0.116	0	0.9	0.907
ITK	MS4A2	0.076	0.079	0.9	0.907
COL10A1	COL1A1	0.109	0	0.9	0.907
CXCR6	CCL13	0.104	0	0.9	0.906
HLA-DQB2	PTPN22	0.103	0	0.9	0.906
PF4	FERMT3	0.102	0	0.9	0.906
RAB37	ITGAL	0.101	0	0.9	0.906
CD33	SLC11A1	0.108	0	0.9	0.906
SYK	TREM2	0.099	0	0.9	0.906
VAV1	HLA-DRB1	0.107	0	0.9	0.906
PTAFR	CD33	0.104	0	0.9	0.906
CXCR3	P2RY13	0.099	0	0.9	0.906
LRMP	NFAM1	0.102	0	0.9	0.906
IRF4	HLA-DRB1	0.099	0	0.9	0.906
CXCL1	C3	0.105	0	0.9	0.906
CCL5	CXCR2	0.098	0.05	0.9	0.906
LYN	ARRB2	0.063	0.078	0.9	0.906
FPR2	ADAM8	0.102	0	0.9	0.906
PTPRJ	ITGAL	0.061	0.081	0.9	0.906
ITGAM	STK10	0.099	0	0.9	0.906
CD36	MCEMP1	0.102	0	0.9	0.906
CXCR2	CCR1	0.105	0	0.9	0.906
TRIM14	OAS2	0.104	0	0.9	0.906
CXCR6	FPR3	0.099	0	0.9	0.906
ADORA3	CCL13	0.107	0	0.9	0.906
CXCR3	PNOC	0.106	0	0.9	0.906
CD36	ITGAL	0.106	0	0.9	0.906
HLA-DPB1	IRF4	0.106	0	0.9	0.906
CXCR3	CCR1	0.108	0	0.9	0.906
PYCARD	GRN	0.106	0	0.9	0.906
CTSS	CTSD	0.063	0.08	0.9	0.906
TRIM14	OAS3	0.105	0	0.9	0.906
CXCR6	CXCL10	0.101	0	0.9	0.906
LYN	CXCR1	0.076	0.072	0.9	0.906
PF4	CXCL5	0.101	0	0.9	0.906
ADAM8	VAMP8	0.102	0	0.9	0.906
CD53	SLC11A1	0.106	0	0.9	0.906
TRIM14	OASL	0.099	0	0.9	0.906
CTSC	GRN	0.103	0	0.9	0.906
ITGAL	CYBA	0.107	0	0.9	0.906
SIRPA	SNAP25	0.089	0	0.9	0.905
VAV1	CD8A	0.092	0	0.9	0.905
HLA-DPB1	PTPN6	0.096	0	0.9	0.905
RAB37	CYBB	0.095	0	0.9	0.905
PTAFR	PROK2	0.098	0	0.9	0.905
CD3G	PRKCQ	0.09	0	0.9	0.905
P2RY13	CCR7	0.096	0	0.9	0.905
PTPN6	PPBP	0.098	0	0.9	0.905
CXCL1	CCR1	0.096	0	0.9	0.905
XAF1	IRF8	0.093	0	0.9	0.905
CXCR1	CCR7	0.095	0	0.9	0.905
PTPRJ	LAIR1	0.062	0.07	0.9	0.905
HLA-DPB1	PTAFR	0.089	0	0.9	0.905
IL1B	PYCARD	0.089	0	0.9	0.905
CD36	CD33	0.092	0	0.9	0.905
RAB37	LRMP	0.098	0	0.9	0.905
FPR3	CXCR1	0.09	0	0.9	0.905
CXCL5	CCL13	0.091	0	0.9	0.905
CXCL1	CCL13	0.097	0	0.9	0.905
PF4	CCR7	0.089	0	0.9	0.905
FYB	SIRPA	0.093	0	0.9	0.905
LTB	TNFSF13B	0.096	0	0.9	0.905
MAN2B1	PYCARD	0.098	0	0.9	0.905
LPL	APOE	0.098	0	0.9	0.905
VAV1	CD80	0.098	0	0.9	0.905
CCR1	PF4	0.097	0	0.9	0.905
IRF8	BST2	0.096	0	0.9	0.905
PNOC	CCR1	0.098	0	0.9	0.905
CCR1	CCL13	0.096	0	0.9	0.905
SPP1	SYK	0.061	0.079	0.9	0.905
CXCL10	CXCL5	0.097	0	0.9	0.905
VNN1	NFAM1	0.089	0	0.9	0.905
MCEMP1	STK10	0.091	0	0.9	0.905
PTPRJ	CYBB	0.096	0	0.9	0.905
LILRB2	CYBA	0.095	0	0.9	0.905
PTAFR	PLCB2	0.096	0	0.9	0.905
GPIHBP1	APOE	0.098	0	0.9	0.905
HLA-DPB1	IRF7	0.091	0	0.9	0.905
PPBP	CCR7	0.098	0	0.9	0.905
FPR3	PPBP	0.098	0	0.9	0.905
LAIR1	STK10	0.095	0	0.9	0.905
MX2	IRF8	0.095	0	0.9	0.905
CCL5	P2RY13	0.097	0	0.9	0.905
ITGAX	SIRPA	0.098	0	0.9	0.905
CIITA	OAS2	0.096	0	0.9	0.905
CXCL9	C3	0.09	0	0.9	0.905
CXCR6	ADORA3	0.094	0	0.9	0.905
TNFSF13B	CD40LG	0.095	0	0.9	0.905
CHIT1	CHI3L1	0.098	0	0.9	0.905
CXCR6	P2RY13	0.097	0	0.9	0.905
ITGAM	RAB37	0.098	0	0.9	0.905
CCL5	CXCL5	0.063	0.069	0.9	0.905
LRMP	CD68	0.091	0	0.9	0.905
CYBB	VAMP8	0.095	0	0.9	0.905
ARRB2	APBB1IP	0.096	0	0.9	0.905
CXCL1	CTSS	0.095	0	0.9	0.905
IRF8	OASL	0.095	0	0.9	0.905
CXCL3	CCL13	0.095	0	0.9	0.905
HLA-DPB1	OAS2	0.098	0	0.9	0.905
TOR4A	FERMT3	0.098	0	0.9	0.905
SIRPA	PTAFR	0.096	0	0.9	0.905
P2RY13	CXCL10	0.096	0	0.9	0.905
CCL5	CXCL3	0.063	0.069	0.9	0.905
IFI30	OAS2	0.089	0	0.9	0.905
ITGAM	CD40LG	0.097	0	0.9	0.905
IFI30	IRF7	0.096	0	0.9	0.905
SIRPA	CD300A	0.097	0	0.9	0.905
FPR3	CXCL3	0.089	0	0.9	0.905
FRK	DOCK2	0.06	0.079	0.9	0.905
BTK	TREM2	0.095	0	0.9	0.905
MMP9	CTSG	0.089	0	0.9	0.905
GPIHBP1	CNTN3	0.098	0	0.9	0.905
RAB37	CD53	0.098	0	0.9	0.905
VAV1	CD8B	0.096	0	0.9	0.905
APLNR	ADORA3	0.098	0	0.9	0.905
SPP1	C3	0.098	0	0.9	0.905
IFI30	OASL	0.098	0	0.9	0.905
VAV3	PIK3CG	0.089	0	0.9	0.905
FPR3	C3	0.09	0	0.9	0.905
CD40LG	PIK3CG	0.088	0.05	0.9	0.905
ADAM8	LAIR1	0.092	0	0.9	0.905
IRF4	MX2	0.097	0	0.9	0.905
VAMP8	BST2	0.098	0	0.9	0.905
CCL5	CXCL1	0.063	0.069	0.9	0.905
TNNI2	DES	0.084	0	0.9	0.904
CTSS	IL10RA	0.544	0	0.8	0.904
HLA-DRB1	OASL	0.086	0	0.9	0.904
SEMA5B	CFP	0	0.084	0.9	0.904
GPR18	PPBP	0.079	0	0.9	0.904
IRF7	IRF4	0.084	0	0.9	0.904
PNOC	CCR5	0.088	0	0.9	0.904
LYN	TIAM1	0	0.085	0.9	0.904
CEBPA	PPARG	0.062	0.064	0.9	0.904
FRK	CTSD	0	0.085	0.9	0.904
FRK	MAN2B1	0.061	0.064	0.9	0.904
AMPH	VAMP8	0.063	0.059	0.9	0.904
RRM2	NDC80	0.904	0	0	0.904
CYBB	VAV3	0.085	0	0.9	0.904
CD3G	HLA-DQB2	0.088	0	0.9	0.904
IRF4	GBP5	0.088	0	0.9	0.904
CCR1	CXCL3	0.086	0	0.9	0.904
CXCR3	CXCR1	0.088	0	0.9	0.904
MCEMP1	CYBA	0.083	0	0.9	0.904
CIITA	OAS1	0.088	0	0.9	0.904
CXCL10	C3	0.088	0	0.9	0.904
FPR2	CXCL1	0.082	0	0.9	0.904
PTAFR	HLA-DRB1	0.088	0	0.9	0.904
CCNB2	NUP210	0.084	0	0.9	0.904
FAM20A	C3	0.088	0	0.9	0.904
CD52	VNN1	0.088	0	0.9	0.904
PYCARD	CTSC	0.085	0	0.9	0.904
HLA-DQB2	CTSC	0.081	0	0.9	0.904
CCR1	C3	0.079	0	0.9	0.904
CXCL9	S1PR4	0.088	0	0.9	0.904
GBP5	TRIM14	0.085	0	0.9	0.904
SERPINA1	FERMT3	0.088	0	0.9	0.904
IFI30	OAS3	0.088	0	0.9	0.904
VNN1	LRMP	0.084	0	0.9	0.904
MMP9	CTSD	0.08	0	0.9	0.904
CCL5	FPR3	0.076	0.05	0.9	0.904
CXCL3	C3	0.082	0	0.9	0.904
PTPN6	CHIT1	0.081	0	0.9	0.904
ADAM8	CD36	0.082	0	0.9	0.904
CXCR2	CCR7	0.085	0	0.9	0.904
HLA-DQB2	IFI30	0.082	0	0.9	0.904
CYBB	STK10	0.082	0	0.9	0.904
CD36	CD53	0.088	0	0.9	0.904
CCL5	CXCR1	0.077	0.05	0.9	0.904
FPR2	CCR7	0.088	0	0.9	0.904
IFI30	IRF4	0.088	0	0.9	0.904
CD8A	CD28	0.083	0	0.9	0.904
GPIHBP1	NEGR1	0.088	0	0.9	0.904
ADORA3	CXCL9	0.088	0	0.9	0.904
ADAM8	SIRPA	0.086	0	0.9	0.904
ITGAX	CYBA	0.081	0	0.9	0.904
ADORA3	S1PR4	0.088	0	0.9	0.904
HLA-DQB2	GBP5	0.086	0	0.9	0.904
CCR1	CXCL5	0.085	0	0.9	0.904
PF4	CXCL3	0.087	0	0.9	0.904
CD8B	PRKCQ	0.084	0	0.9	0.904
ADORA3	PNOC	0.088	0	0.9	0.904
P2RY13	PNOC	0.088	0	0.9	0.904
CD3G	HLA-DPB1	0.081	0	0.9	0.904
CD3G	HLA-DRB1	0.088	0	0.9	0.904
CXCL1	FPR3	0.087	0	0.9	0.904
CD53	STK10	0.088	0	0.9	0.904
CYBA	STK10	0.088	0	0.9	0.904
PF4	CCR5	0.088	0	0.9	0.904
LAIR1	CYBA	0.086	0	0.9	0.904
LYN	CD80	0.088	0	0.9	0.904
FZD3	RAC2	0	0.08	0.9	0.904
HLA-DPB1	HLA-DQB2	0.088	0	0.9	0.904
FPR2	ADORA3	0.088	0	0.9	0.904
HLA-DRB1	CTSD	0.082	0	0.9	0.904
HCK	ITK	0.081	0	0.9	0.904
CD247	CD80	0.088	0	0.9	0.904
CXCL1	CXCL9	0.081	0	0.9	0.904
CD53	VAMP8	0.088	0	0.9	0.904
FRK	HMHA1	0	0.084	0.9	0.904
CTSS	CHIT1	0.088	0	0.9	0.904
PTAFR	OAS2	0.088	0	0.9	0.904
OAS1	IRF8	0.088	0	0.9	0.904
TNF	TNFSF13B	0.084	0	0.9	0.904
CXCR3	CXCR2	0.079	0	0.9	0.904
CXCL5	CCR5	0.084	0	0.9	0.904
RAB37	MCEMP1	0.076	0	0.9	0.903
FPR3	CCR7	0.076	0	0.9	0.903
FPR2	CXCL9	0.076	0	0.9	0.903
CXCL9	CXCL3	0.073	0	0.9	0.903
CD3G	LYN	0.061	0.05	0.9	0.903
HMHA1	PYCARD	0.078	0	0.9	0.903
CD8A	PRKCQ	0.078	0	0.9	0.903
PTPN6	CTSD	0.072	0	0.9	0.903
CXCR3	PPBP	0.076	0	0.9	0.903
IRF4	OAS2	0.077	0	0.9	0.903
GPR18	FPR3	0.072	0	0.9	0.903
VNN1	FOLR2	0.077	0	0.9	0.903
BST2	CD68	0.076	0	0.9	0.903
BTK	MS4A2	0	0.079	0.9	0.903
PYCARD	CTSG	0.076	0	0.9	0.903
SIRPA	MCEMP1	0.076	0	0.9	0.903
CYBB	SNAP25	0.05	0.062	0.9	0.903
SEMA5B	ADAMTS8	0.076	0	0.9	0.903
CYSLTR1	GPR65	0.078	0	0.9	0.903
LYN	ARRB1	0	0.078	0.9	0.903
FPR2	CXCL5	0.07	0	0.9	0.903
APLNR	SSTR1	0.076	0	0.9	0.903
IFI30	TRIM14	0.076	0	0.9	0.903
FPR2	GPR18	0.072	0	0.9	0.903
ITGAM	VAMP8	0.07	0	0.9	0.903
MMP1	MMP13	0.077	0	0.9	0.903
VAV1	SH2D2A	0.073	0	0.9	0.903
ADORA3	PPBP	0.079	0	0.9	0.903
GPIHBP1	CNTN4	0.077	0	0.9	0.903
CD3G	FGR	0.062	0.05	0.9	0.903
ADORA3	CXCL10	0.07	0	0.9	0.903
CXCR3	FPR3	0.07	0	0.9	0.903
IRF4	BST2	0.076	0	0.9	0.903
PROK2	GPR65	0.076	0	0.9	0.903
PNOC	CXCR1	0.076	0	0.9	0.903
OAS1	PTAFR	0.077	0	0.9	0.903
OSCAR	CHI3L1	0.076	0	0.9	0.903
MAFB	EGR2	0.075	0	0.9	0.903
PTPN6	CD8B	0.076	0	0.9	0.903
HLA-DQB2	PTAFR	0.074	0	0.9	0.903
PLCB4	GNG12	0.076	0	0.9	0.903
CHIT1	CFP	0.07	0	0.9	0.903
CD33	CYBA	0.072	0	0.9	0.903
FPR3	S1PR4	0.076	0	0.9	0.903
OSCAR	CHIT1	0.077	0	0.9	0.903
ITGAD	ITGAL	0.073	0	0.9	0.903
RAB37	LAIR1	0.07	0	0.9	0.903
LYN	CD28	0.061	0.05	0.9	0.903
FPR2	CXCL10	0.076	0	0.9	0.903
CD300A	VAMP8	0.076	0	0.9	0.903
ADAM8	PTPRJ	0.07	0	0.9	0.903
SERPINA1	PPBP	0.079	0	0.9	0.903
RAB37	NFAM1	0.076	0	0.9	0.903
PTPN6	CD8A	0.076	0	0.9	0.903
CXCR6	CCR1	0.076	0	0.9	0.903
ITK	CD80	0.078	0	0.9	0.903
S1PR4	CCL13	0.076	0	0.9	0.903
PTAFR	OASL	0.076	0	0.9	0.903
ITGAL	VAMP8	0.071	0	0.9	0.903
TNF	CD40LG	0.076	0	0.9	0.903
SERPINA1	SPP1	0.076	0	0.9	0.903
ADM	GNG12	0.07	0	0.9	0.903
CHRDL1	APOE	0.078	0	0.9	0.903
MMP9	CFP	0.076	0	0.9	0.903
CYSLTR1	PTAFR	0.078	0	0.9	0.903
ITK	FGR	0.078	0	0.9	0.903
VNN1	VAMP8	0.049	0.063	0.9	0.903
HCK	CD3G	0.063	0.05	0.9	0.903
APLNR	C3	0.076	0	0.9	0.903
PTPN6	HLA-DQB2	0.078	0	0.9	0.903
PPBP	CXCL3	0.078	0	0.9	0.903
CHIT1	DOCK2	0.073	0	0.9	0.903
SYK	CD28	0.064	0.05	0.9	0.903
FPR3	CXCL5	0.073	0	0.9	0.903
MAN2B1	CTSC	0.072	0	0.9	0.903
CXCL10	S1PR4	0.07	0	0.9	0.903
FPR2	SIRPA	0.076	0	0.9	0.903
HLA-DPB1	PTPN22	0.076	0	0.9	0.903
RAB37	STK10	0.077	0	0.9	0.903
OAS1	HLA-DRB1	0.076	0	0.9	0.903
MNDA	GRN	0.077	0	0.9	0.903
CIITA	IFI30	0.077	0	0.9	0.903
CEBPA	TNF	0.074	0	0.9	0.903
CXCL1	PPBP	0.071	0	0.9	0.903
OSCAR	CXCL1	0.071	0	0.9	0.903
GPR18	CCR1	0.07	0	0.9	0.903
FRK	CFP	0	0.066	0.9	0.902
FPR2	RAB37	0.066	0	0.9	0.902
RASGRP1	PRKCQ	0.062	0	0.9	0.902
ARRB2	VAMP8	0.061	0	0.9	0.902
LYN	KLRG1	0	0.063	0.9	0.902
OSCAR	CTSD	0.065	0	0.9	0.902
NFAM1	BST2	0.061	0	0.9	0.902
CDCA8	NUP210	0.065	0	0.9	0.902
ARRB1	AMPH	0.061	0	0.9	0.902
RAB37	SNAP25	0.063	0	0.9	0.902
MNDA	CTSC	0.062	0	0.9	0.902
GPR18	CXCR2	0.065	0	0.9	0.902
FAM20A	IGFBP1	0.064	0	0.9	0.902
CXCL1	CTSD	0.064	0	0.9	0.902
FPR2	CXCR3	0.069	0	0.9	0.902
CXCL10	PNOC	0.065	0	0.9	0.902
PDGFD	PDGFB	0.061	0	0.9	0.902
GPIHBP1	VNN1	0.062	0	0.9	0.902
SPP1	IGFBP1	0.069	0	0.9	0.902
CD3G	PTPRJ	0.061	0	0.9	0.902
FPR2	STK10	0.069	0	0.9	0.902
HLA-DRB1	LCK	0.064	0	0.9	0.902
VAV3	NCF2	0.062	0	0.9	0.902
MGST1	VAMP8	0.063	0	0.9	0.902
HMHA1	GRN	0.062	0	0.9	0.902
SPP1	PDGFB	0.069	0	0.9	0.902
CXCL1	PF4	0.064	0	0.9	0.902
VAV3	PAK3	0.062	0	0.9	0.902
MCEMP1	VAMP8	0.065	0	0.9	0.902
CFP	CTSD	0.061	0	0.9	0.902
CXCL1	CFP	0.061	0	0.9	0.902
CXCR3	C3	0.061	0	0.9	0.902
PF4	C3	0.062	0	0.9	0.902
HMHA1	C3	0.061	0	0.9	0.902
CEBPA	SLC2A4	0.062	0	0.9	0.902
CD3G	CD80	0.064	0	0.9	0.902
IGFBP1	APOE	0.061	0	0.9	0.902
GPR18	C3	0.061	0	0.9	0.902
HLA-DPB1	CTSB	0.062	0	0.9	0.902
CXCL10	CXCR1	0.066	0	0.9	0.902
C3	GRN	0.062	0	0.9	0.902
SYK	KLRG1	0	0.063	0.9	0.902
HLA-DQB2	IRF7	0.063	0	0.9	0.902
ADAM8	RAB37	0.065	0	0.9	0.902
SNCA	LCK	0	0.064	0.9	0.902
SIRPA	CD33	0.061	0	0.9	0.902
P2RY13	C3	0.061	0	0.9	0.902
HMHA1	MAN2B1	0.063	0	0.9	0.902
TOR4A	PPBP	0.061	0	0.9	0.902
PTAFR	VAMP8	0.064	0	0.9	0.902
CXCL1	CHI3L1	0.065	0	0.9	0.902
GPIHBP1	VNN2	0.062	0	0.9	0.902
CCR5	C3	0.061	0	0.9	0.902
RASGRP3	RASGRP1	0.061	0	0.9	0.902
LCK	CD80	0.061	0	0.9	0.902
TLR7	CTSB	0.062	0	0.9	0.902
CHIT1	PPBP	0.065	0	0.9	0.902
CR1	C2	0.062	0	0.9	0.902
GPR18	CXCR1	0.069	0	0.9	0.902
RAB37	CD68	0.061	0	0.9	0.902
VAV3	CYBA	0.064	0	0.9	0.902
VAV1	VAV3	0.065	0	0.9	0.902
CD3G	SNAP91	0.061	0	0.9	0.902
SERPINA1	PF4	0.061	0	0.9	0.902
ADAM8	CD33	0.069	0	0.9	0.902
LPL	PPARG	0.062	0	0.9	0.902
HSD11B1	PPARG	0.061	0	0.9	0.902
MAP4K1	HLA-DRB1	0.069	0	0.9	0.902
SIRPA	CD53	0.065	0	0.9	0.902
CD36	PPARG	0.063	0	0.9	0.902
IRF8	OAS3	0.065	0	0.9	0.902
CD3G	PTPN6	0.064	0	0.9	0.902
CD3G	ARRB2	0.061	0	0.9	0.902
FRK	MNDA	0.061	0	0.9	0.902
FPR2	PNOC	0.063	0	0.9	0.902
RAB37	VAMP8	0.063	0	0.9	0.902
HLA-DQB2	OASL	0.063	0	0.9	0.902
C3	CCL13	0.065	0	0.9	0.902
HCK	SNCA	0	0.064	0.9	0.902
HCK	LCK	0.065	0	0.9	0.902
CD36	STK10	0.062	0	0.9	0.902
HLA-DRB1	CTSC	0.063	0	0.9	0.902
FAM20A	APOE	0.064	0	0.9	0.902
SYK	CD8B	0.062	0	0.9	0.902
HIVEP3	DLX5	0	0.064	0.9	0.902
HLA-DPB1	OAS1	0.069	0	0.9	0.902
SERPINA1	TOR4A	0.065	0	0.9	0.902
KLRG1	MS4A2	0.061	0	0.9	0.902
MAN2B1	C3	0.061	0	0.9	0.902
FPR2	PLCB4	0	0.062	0.9	0.902
CXCR6	CXCR2	0.061	0	0.9	0.902
PTAFR	CYBA	0.062	0	0.9	0.902
HLA-DQB2	LCK	0.061	0	0.9	0.902
FRK	CHIT1	0.064	0	0.9	0.902
ITK	HLA-DRB1	0.064	0	0.9	0.902
FRK	GRN	0.061	0	0.9	0.902
NR1H3	LPL	0.062	0	0.9	0.902
HMHA1	CTSG	0.061	0	0.9	0.902
TREM2	VAV3	0.062	0	0.9	0.902
LCK	TYROBP	0.061	0	0.9	0.902
SERPINA1	APOE	0.062	0	0.9	0.902
VAV1	PAK3	0.062	0	0.9	0.902
OAS1	IRF4	0.069	0	0.9	0.902
CD36	SNAP25	0.062	0	0.9	0.902
HLA-DPB1	CTSC	0.062	0	0.9	0.902
CXCR3	ADORA3	0.064	0	0.9	0.902
FAM20A	CHRDL1	0.061	0	0.9	0.902
HMHA1	CTSC	0.062	0	0.9	0.902
MGST1	BST2	0.061	0	0.9	0.902
MGST1	VNN1	0.062	0	0.9	0.902
CXCR6	PF4	0.061	0	0.9	0.902
LRMP	BST2	0.067	0	0.9	0.902
MMP9	MMP13	0.064	0	0.9	0.902
CXCL9	CXCR1	0.069	0	0.9	0.902
CD33	STK10	0.063	0	0.9	0.902
SLC2A4	PPARG	0.061	0	0.9	0.902
ITGAX	VAMP8	0.061	0	0.9	0.902
CXCR6	C3	0.061	0	0.9	0.902
FGR	LCK	0.069	0	0.9	0.902
CD8B	CD80	0.061	0	0.9	0.902
PYCARD	C3	0.061	0	0.9	0.902
MAN2B1	MNDA	0.067	0	0.9	0.902
PTGFR	PLCB2	0	0.062	0.9	0.902
GPR18	PNOC	0.066	0	0.9	0.902
ITGAM	SPI1	0.531	0	0.8	0.902
HLA-DPB1	LCK	0.069	0	0.9	0.902
SIRPA	CYBA	0.064	0	0.9	0.902
LYN	ITK	0.061	0	0.9	0.902
IRF7	TLR7	0.063	0	0.9	0.902
PLCB4	GPR65	0	0.062	0.9	0.902
HLA-DRB1	CTSB	0.062	0	0.9	0.902
NRXN3	HOMER2	0.062	0	0.9	0.902
HLA-DQB2	IRF4	0.063	0	0.9	0.902
PTPRJ	STK10	0.061	0	0.9	0.902
S1PR4	C3	0.061	0	0.9	0.902
SNAP25	STK10	0.062	0	0.9	0.902
FRK	CXCL1	0.061	0	0.9	0.902
PTPRJ	CD36	0.061	0	0.9	0.902
HLA-DQB2	CTSD	0.062	0	0.9	0.902
C3	CTSC	0.063	0	0.9	0.902
LAT2	MS4A2	0.065	0	0.9	0.902
SIRPA	LAIR1	0.064	0	0.9	0.902
FRK	CTSC	0.062	0	0.9	0.902
CXCL1	CCR5	0.065	0	0.9	0.902
GPR18	CXCL10	0.063	0	0.9	0.902
ARRB1	SNAP91	0.061	0	0.9	0.902
HLA-DQB2	CTSB	0.062	0	0.9	0.902
CD36	CYBA	0.062	0	0.9	0.902
GPIHBP1	APOC2	0.061	0	0.9	0.902
PLCB4	PTGFR	0	0.062	0.9	0.902
IRF4	PTAFR	0.065	0	0.9	0.902
MGST1	NFAM1	0.061	0	0.9	0.902
CIITA	IRF7	0.062	0	0.9	0.902
WNT11	RAC2	0	0.063	0.9	0.902
IL4I1	TDO2	0.061	0	0.9	0.902
CCL5	C3	0.063	0	0.9	0.902
CXCL9	PNOC	0.067	0	0.9	0.902
ADORA3	CXCR2	0.065	0	0.9	0.902
GNG12	C3	0.061	0	0.9	0.902
CXCR3	SSTR1	0.062	0	0.9	0.902
VAMP8	CD33	0.065	0	0.9	0.902
CXCL9	CXCL5	0.065	0	0.9	0.902
CYBB	NOX4	0.061	0	0.9	0.902
PTPRJ	HLA-DQB2	0.061	0	0.9	0.902
SLC2A4	ACAP1	0.063	0	0.9	0.902
ITGB2	SNAP25	0.063	0	0.9	0.902
P2RY13	CCL13	0.059	0	0.9	0.901
CD3G	ARRB1	0.06	0	0.9	0.901
AOX1	CYP2S1	0.055	0	0.9	0.901
FPR2	CXCL3	0.055	0	0.9	0.901
CXCL5	S1PR4	0.059	0	0.9	0.901
APLNR	CXCL9	0.06	0	0.9	0.901
ADCYAP1	GNG12	0.052	0	0.9	0.901
FAM20A	SERPINA1	0.051	0	0.9	0.901
PDGFB	PPBP	0.055	0	0.9	0.901
SNAP91	IL7R	0.055	0	0.9	0.901
GPR18	CXCL5	0.051	0	0.9	0.901
SERPINA1	CHRDL1	0.055	0	0.9	0.901
GPR18	CXCL3	0.051	0	0.9	0.901
ARRB2	AMPH	0.055	0	0.9	0.901
SNAP25	SLC11A1	0.059	0	0.9	0.901
FRK	PYCARD	0	0.057	0.9	0.901
VAMP8	SLC11A1	0.055	0	0.9	0.901
CXCL1	GPR18	0.051	0	0.9	0.901
CXCL1	S1PR4	0.057	0	0.9	0.901
HLA-DRB1	CD28	0.055	0	0.9	0.901
ADM	VIPR2	0.055	0	0.9	0.901
PPBP	C3	0.057	0	0.9	0.901
P2RY13	SSTR1	0.054	0	0.9	0.901
CXCL1	P2RY13	0.06	0	0.9	0.901
IRF4	XAF1	0.06	0	0.9	0.901
CCL5	PNOC	0.059	0	0.9	0.901
MAN2B1	CTSG	0.06	0	0.9	0.901
PTPN6	CHI3L1	0.058	0	0.9	0.901
FPR2	C3	0.056	0	0.9	0.901
PTPRJ	CD33	0	0.057	0.9	0.901
CYSLTR1	PLCB2	0.06	0	0.9	0.901
DHRS9	AOX1	0.058	0	0.9	0.901
CD3G	VAV3	0.053	0	0.9	0.901
PTPRJ	CYBA	0.06	0	0.9	0.901
MNDA	C3	0.051	0	0.9	0.901
HMHA1	MNDA	0.055	0	0.9	0.901
HRC	APOE	0.06	0	0.9	0.901
HLA-DRB1	OAS3	0.058	0	0.9	0.901
CXCL1	DOCK2	0.059	0	0.9	0.901
IL7R	VAMP8	0.055	0	0.9	0.901
PTPRJ	CD53	0	0.057	0.9	0.901
GPR18	PF4	0.056	0	0.9	0.901
P2RY13	CXCL3	0.06	0	0.9	0.901
CXCL3	S1PR4	0.057	0	0.9	0.901
DOCK2	CTSD	0.058	0	0.9	0.901
ARRB1	IL7R	0	0	0.9	0.9
CXCL10	SSTR1	0	0	0.9	0.9
CXCR2	CXCL10	0	0	0.9	0.9
SSTR1	CCR7	0	0	0.9	0.9
CYSLTR1	PLCB4	0	0	0.9	0.9
RAB37	VNN1	0	0	0.9	0.9
CD36	VAMP8	0	0	0.9	0.9
PF4	SSTR1	0	0	0.9	0.9
CNTN4	CD52	0	0	0.9	0.9
PPBP	CTSD	0	0	0.9	0.9
PTGER3	CXCR1	0	0	0.9	0.9
REEP1	OR51E2	0	0	0.9	0.9
CXCL5	CCR7	0.049	0	0.9	0.9
APLNR	CXCR1	0	0	0.9	0.9
KCNJ5	GNG12	0	0	0.9	0.9
BDNF	MMP7	0	0	0.9	0.9
FGR	PDGFB	0	0	0.9	0.9
CXCL1	SSTR1	0	0	0.9	0.9
PTGER3	FPR3	0	0	0.9	0.9
CHRDL1	C3	0	0	0.9	0.9
VNN1	CNTN3	0	0	0.9	0.9
CD3G	VAMP8	0	0	0.9	0.9
FPR2	CXCR6	0	0	0.9	0.9
RUNX3	SPP1	0	0	0.9	0.9
GNG12	CXCL10	0	0	0.9	0.9
FRK	C3	0.049	0	0.9	0.9
CXCR6	CXCL1	0.05	0	0.9	0.9
IL4I1	TPH1	0	0	0.9	0.9
GNG12	PNOC	0	0	0.9	0.9
CCR1	SSTR1	0	0	0.9	0.9
TOR4A	PDGFB	0	0	0.9	0.9
PNOC	PPBP	0	0	0.9	0.9
CXCR2	CCL13	0	0	0.9	0.9
SPP1	HRC	0	0	0.9	0.9
PTGER3	SSTR1	0	0	0.9	0.9
PTPN6	CXCL1	0	0	0.9	0.9
PTPRJ	MCEMP1	0	0	0.9	0.9
GNG12	PPBP	0	0	0.9	0.9
LYN	PDGFB	0	0	0.9	0.9
HLA-DPB1	OAS3	0	0	0.9	0.9
HLA-DRB1	TRIM14	0	0	0.9	0.9
TNFRSF11A	LTB	0	0	0.9	0.9
CIITA	OAS3	0	0	0.9	0.9
ADAMTS14	CFP	0	0	0.9	0.9
MS4A2	LCP2	0	0	0.9	0.9
CNTN4	VNN2	0	0	0.9	0.9
CXCL5	C3	0	0	0.9	0.9
ITGAL	SNAP25	0	0	0.9	0.9
CXCL1	CXCR3	0	0	0.9	0.9
HCK	PDGFB	0	0	0.9	0.9
PDGFB	PF4	0	0	0.9	0.9
RAB37	CYBA	0	0	0.9	0.9
TREM2	LCK	0	0	0.9	0.9
CHRDL1	HRC	0	0	0.9	0.9
PTGER3	P2RY13	0	0	0.9	0.9
HLA-DPB1	TRIM14	0	0	0.9	0.9
HLA-DPB1	PRKCQ	0	0	0.9	0.9
CYSLTR1	PROK2	0	0	0.9	0.9
PPAPDC1A	LPL	0	0	0.9	0.9
CCR7	CCL13	0.049	0	0.9	0.9
ITGAD	CD28	0	0	0.9	0.9
GNG12	CXCL5	0	0	0.9	0.9
NEGR1	VNN2	0	0	0.9	0.9
ADORA3	PF4	0	0	0.9	0.9
ARRB1	VAMP8	0	0	0.9	0.9
LAT2	GAD1	0	0	0.9	0.9
PTGER3	GPR18	0	0	0.9	0.9
CXCR3	CXCL5	0	0	0.9	0.9
PLCB4	PROK2	0	0	0.9	0.9
GNG12	GPR18	0	0	0.9	0.9
CCL5	ADORA3	0	0.05	0.9	0.9
HLA-DRB1	PRKCQ	0	0	0.9	0.9
CXCR2	C3	0	0	0.9	0.9
CHI3L1	CTSD	0	0	0.9	0.9
LAIR1	VAMP8	0	0	0.9	0.9
P2RY13	CXCL5	0	0	0.9	0.9
MMP1	CTSG	0	0	0.9	0.9
PNOC	PF4	0	0	0.9	0.9
DOCK2	CHI3L1	0.049	0	0.9	0.9
CXCL1	PTGER3	0	0	0.9	0.9
GNG12	CXCL3	0	0	0.9	0.9
VNN2	CNTN3	0	0	0.9	0.9
CIITA	TRIM14	0	0	0.9	0.9
CD8A	CD80	0	0	0.9	0.9
FPR2	SNAP25	0	0	0.9	0.9
CYSLTR1	PTGFR	0	0	0.9	0.9
SERPINA1	HRC	0	0	0.9	0.9
APLNR	CCR1	0	0	0.9	0.9
GNG12	PRKCQ	0	0	0.9	0.9
LEFTY2	FERMT3	0	0	0.9	0.9
APLNR	CCL13	0	0	0.9	0.9
CXCR3	PTGER3	0	0	0.9	0.9
MCEMP1	SNAP25	0	0	0.9	0.9
BDNF	TIAM1	0	0	0.9	0.9
NFAM1	VAMP8	0	0	0.9	0.9
CD36	RAB37	0	0	0.9	0.9
ADORA3	GPR18	0	0	0.9	0.9
TOR4A	PF4	0	0	0.9	0.9
HRC	C3	0	0	0.9	0.9
SSTR1	CCL13	0	0	0.9	0.9
APLNR	PPBP	0	0	0.9	0.9
APLNR	CCR7	0	0	0.9	0.9
PTPRJ	HLA-DRB1	0	0	0.9	0.9
PTPRJ	SNAP25	0.048	0	0.9	0.9
APLNR	CCR5	0	0	0.9	0.9
MGST1	LRMP	0	0	0.9	0.9
APLNR	P2RY13	0	0	0.9	0.9
GNG12	CXCL9	0	0	0.9	0.9
COL10A1	COL5A3	0	0	0.9	0.9
APLNR	CXCR3	0	0	0.9	0.9
CCR5	SSTR1	0	0	0.9	0.9
PTPRJ	RAB37	0	0	0.9	0.9
APLNR	CXCL3	0	0	0.9	0.9
LRMP	VAMP8	0	0	0.9	0.9
ADAMTS8	CFP	0	0	0.9	0.9
PTGER3	CXCL10	0	0	0.9	0.9
TRIM14	IRF8	0	0	0.9	0.9
CXCR3	CXCL3	0	0	0.9	0.9
CTSC	CTSG	0	0	0.9	0.9
CXCL5	SSTR1	0	0	0.9	0.9
ARRB2	SNAP91	0	0	0.9	0.9
ARRB1	CXCL10	0	0	0.9	0.9
FPR3	CXCR2	0	0	0.9	0.9
APLNR	S1PR4	0	0	0.9	0.9
GAD1	LCP2	0	0	0.9	0.9
MGST1	CD68	0.049	0	0.9	0.9
SPP1	CHRDL1	0	0	0.9	0.9
PTGER3	CCR7	0	0	0.9	0.9
RAB37	BST2	0	0	0.9	0.9
PTGFR	GPR65	0	0	0.9	0.9
CCR7	C3	0	0	0.9	0.9
CD52	NEGR1	0	0	0.9	0.9
GNG12	P2RY13	0	0	0.9	0.9
CLDN23	CLDN11	0	0	0.9	0.9
CXCR1	C3	0	0	0.9	0.9
FPR2	VAMP8	0	0	0.9	0.9
ADORA3	CXCL5	0	0	0.9	0.9
FPR2	CCL13	0	0	0.9	0.9
APLNR	CXCL5	0	0	0.9	0.9
CXCL1	CCR7	0	0	0.9	0.9
LILRB2	SNAP25	0	0	0.9	0.9
PTGER3	CCR5	0	0	0.9	0.9
GNG12	KCNJ2	0	0	0.9	0.9
CD300A	SNAP25	0	0	0.9	0.9
PTPRJ	PDGFB	0	0	0.9	0.9
CXCR6	PNOC	0	0	0.9	0.9
HCLS1	MS4A2	0	0	0.9	0.9
PTGER3	PF4	0	0	0.9	0.9
ITGAM	SNAP25	0	0	0.9	0.9
APLNR	PF4	0	0	0.9	0.9
PTGER3	CXCR2	0	0	0.9	0.9
FPR2	PTGFR	0	0	0.9	0.9
OSCAR	FRK	0	0.05	0.9	0.9
CD3G	AMPH	0	0	0.9	0.9
CD53	SNAP25	0	0	0.9	0.9
ARRB1	APBB1IP	0.049	0	0.9	0.9
FPR2	PTPRJ	0	0	0.9	0.9
LCK	PDGFB	0	0	0.9	0.9
FPR2	PTGER3	0	0	0.9	0.9
FPR2	CYBA	0	0	0.9	0.9
FRK	CHI3L1	0	0	0.9	0.9
PTGER3	CXCL5	0	0	0.9	0.9
IRF4	TRIM14	0	0	0.9	0.9
CXCR1	CCL13	0	0	0.9	0.9
APLNR	CXCR2	0	0	0.9	0.9
CNTN4	VNN1	0	0	0.9	0.9
CXCR2	SSTR1	0	0	0.9	0.9
VNN1	BST2	0	0	0.9	0.9
GPR18	CCL13	0	0	0.9	0.9
SERPINA1	PDGFB	0	0	0.9	0.9
LEFTY2	TOR4A	0	0	0.9	0.9
TNF	PPARG	0	0	0.9	0.9
PIK3CG	PDGFB	0	0	0.9	0.9
SYK	FASLG	0	0	0.9	0.9
TNFRSF11A	TNF	0	0	0.9	0.9
CXCR6	GNG12	0	0	0.9	0.9
ADORA3	CXCL3	0	0	0.9	0.9
ADORA3	PTGER3	0	0	0.9	0.9
INPP5D	KLRG1	0	0	0.9	0.9
IGFBP1	HRC	0	0	0.9	0.9
ARRB2	IL7R	0	0	0.9	0.9
CNTN4	FOLR2	0	0	0.9	0.9
CTSG	GRN	0	0	0.9	0.9
PTGER3	PPBP	0	0	0.9	0.9
GNG12	PROK2	0	0	0.9	0.9
GNG12	CCR7	0	0	0.9	0.9
RAB37	CD33	0	0	0.9	0.9
CYSLTR1	FPR2	0	0	0.9	0.9
CXCL1	ADORA3	0	0	0.9	0.9
PTAFR	PTGFR	0	0	0.9	0.9
FAM20A	HRC	0	0	0.9	0.9
CHRDL1	IGFBP1	0	0	0.9	0.9
PTGER3	C3	0	0	0.9	0.9
CCL5	PTGER3	0	0.05	0.9	0.9
PAK3	CD80	0	0	0.9	0.9
GNG12	CCL13	0	0	0.9	0.9
HLA-DQB2	OAS1	0	0	0.9	0.9
PNOC	SSTR1	0	0	0.9	0.9
ADORA3	CCR7	0	0	0.9	0.9
APLNR	FPR2	0	0	0.9	0.9
FPR3	PF4	0	0	0.9	0.9
ADORA3	C3	0	0	0.9	0.9
LEFTY2	PF4	0	0	0.9	0.9
PTGER3	PNOC	0	0	0.9	0.9
PNOC	C3	0	0	0.9	0.9
RAC2	DEPDC7	0	0	0.9	0.9
CCL5	GNG12	0	0	0.9	0.9
CD52	CNTN3	0	0	0.9	0.9
GPIHBP1	CD52	0	0	0.9	0.9
SIRPA	VAMP8	0	0	0.9	0.9
SH2D2A	VAV3	0	0	0.9	0.9
GNG12	WNT11	0	0	0.9	0.9
CXCL1	CHIT1	0	0	0.9	0.9
MMP13	MMP7	0	0	0.9	0.9
LAIR1	SNAP25	0	0	0.9	0.9
HLA-DQB2	PRKCQ	0	0	0.9	0.9
SERPINA1	LEFTY2	0	0	0.9	0.9
FZD3	GNG12	0	0	0.9	0.9
APLNR	CXCL1	0	0	0.9	0.9
GNG12	S1PR4	0	0	0.9	0.9
AMPH	IL7R	0	0	0.9	0.9
VNN1	NEGR1	0	0	0.9	0.9
CXCR6	PPBP	0.05	0	0.9	0.9
IRF7	PTAFR	0	0	0.9	0.9
CXCL3	CCR7	0	0	0.9	0.9
FOLR2	CNTN3	0	0	0.9	0.9
APLNR	FPR3	0	0	0.9	0.9
CYBA	SNAP25	0	0	0.9	0.9
APLNR	PNOC	0	0	0.9	0.9
CXCL3	CCR5	0	0	0.9	0.9
PTGER3	CCL13	0	0	0.9	0.9
CCL5	SSTR1	0	0.05	0.9	0.9
ADCYAP1	ADM	0	0	0.9	0.9
HLA-DQB2	OAS3	0	0	0.9	0.9
CXCL1	GNG12	0	0	0.9	0.9
PTAFR	SNAP25	0	0	0.9	0.9
IRF4	OAS3	0	0	0.9	0.9
ITGAD	CD80	0	0	0.9	0.9
E2F2	SPI1	0	0	0.9	0.9
NEGR1	FOLR2	0	0	0.9	0.9
CHIT1	CTSD	0	0	0.9	0.9
PTGFR	PROK2	0	0	0.9	0.9
PAK3	CD28	0	0	0.9	0.9
ADAM8	SNAP25	0	0	0.9	0.9
LEFTY2	PPBP	0	0	0.9	0.9
CXCR2	PNOC	0	0	0.9	0.9
IRF4	OASL	0	0	0.9	0.9
CHI3L1	CFP	0	0	0.9	0.9
GNG12	PLCB2	0	0	0.9	0.9
FPR3	SSTR1	0	0	0.9	0.9
ITGAX	SNAP25	0	0	0.9	0.9
ADORA3	SSTR1	0	0	0.9	0.9
CXCL1	PNOC	0	0	0.9	0.9
PAK3	LCP2	0	0	0.9	0.9
CXCR6	SSTR1	0	0	0.9	0.9
CXCR6	CXCL5	0.05	0	0.9	0.9
CXCL9	PTGER3	0	0	0.9	0.9
PTGER3	CCR1	0	0	0.9	0.9
PNOC	CXCL3	0	0	0.9	0.9
HLA-DPB1	CTSD	0	0	0.9	0.9
APLNR	CXCL10	0	0	0.9	0.9
FPR2	SSTR1	0	0	0.9	0.9
TNFRSF11A	TNFSF13B	0	0	0.9	0.9
GPR18	SSTR1	0	0	0.9	0.9
PTGER3	CXCL3	0	0	0.9	0.9
PTPRJ	VAMP8	0	0	0.9	0.9
CD33	SNAP25	0	0	0.9	0.9
HLA-DQB2	TRIM14	0	0	0.9	0.9
WNT11	PLCB2	0	0	0.9	0.9
SSTR1	S1PR4	0	0	0.9	0.9
CXCR1	SSTR1	0	0	0.9	0.9
CXCR6	PTGER3	0	0	0.9	0.9
ADAMTS14	ADAMTS8	0	0	0.9	0.9
PTAFR	OAS3	0	0	0.9	0.9
HLA-DQB2	OAS2	0	0	0.9	0.9
CXCR6	CXCR1	0.049	0	0.9	0.9
FRK	CTSG	0	0.05	0.9	0.9
PDGFB	FERMT3	0	0	0.9	0.9
CXCL3	SSTR1	0	0	0.9	0.9
TNFRSF11A	CD40LG	0	0	0.9	0.9
MGST1	RAB37	0	0	0.9	0.9
GAD1	MS4A2	0	0	0.9	0.9
SSTR1	C3	0	0	0.9	0.9
GNG12	PF4	0	0	0.9	0.9
APLNR	CCL5	0	0.05	0.9	0.9
PPBP	SSTR1	0	0	0.9	0.9
LEFTY2	PDGFB	0	0	0.9	0.9
SEMA5B	ADAMTS14	0	0	0.9	0.9
PNOC	CCL13	0	0	0.9	0.9
APLNR	CXCR6	0	0	0.9	0.9
PTAFR	TRIM14	0	0	0.9	0.9
PNOC	CXCL5	0	0	0.9	0.9
CXCR6	CXCL3	0.05	0	0.9	0.9
CXCL9	SSTR1	0	0	0.9	0.9
APLNR	GPR18	0	0	0.9	0.9
HLA-DPB1	OASL	0	0	0.9	0.9
VAMP8	STK10	0	0	0.9	0.9
FPR3	PNOC	0	0	0.9	0.9
PTGER3	S1PR4	0	0	0.9	0.9
GNG12	PIK3CG	0	0	0.9	0.9
PLCB4	PLCB2	0	0	0.9	0.9
PTAFR	GNG12	0	0	0.9	0.9
CYSLTR1	GNG12	0	0	0.9	0.9
APLNR	PTGER3	0	0	0.9	0.9
HLA-DPB1	PTPRJ	0	0	0.9	0.9
CXCL9	CXCR2	0	0	0.9	0.9
CD80	PRKCQ	0	0	0.9	0.9
PLCB4	PTAFR	0	0	0.9	0.9
CDC20	CEP55	0.898	0	0	0.898
CDK1	MKI67	0.841	0.379	0	0.897
C1QA	TYROBP	0.897	0	0	0.897
FYB	SKAP1	0.1	0.472	0.8	0.896
C1QB	CSF1R	0.896	0	0	0.896
VAV1	ITGB2	0.309	0.305	0.8	0.895
VAV1	PTPN6	0.187	0.39	0.8	0.892
PAK3	RAC2	0.064	0.734	0.6	0.891
NLRC4	PYCARD	0.086	0.454	0.8	0.891
TACC3	NDC80	0.889	0	0	0.889
RRM2	MAD2L1	0.888	0	0	0.888
HCK	PTPRC	0.384	0.16	0.8	0.887
MKI67	NDC80	0.883	0	0	0.883
HMMR	CENPF	0.88	0	0	0.88
VSIG4	C3	0.107	0.87	0	0.879
VAV3	BLNK	0.089	0.379	0.8	0.877
CDC20	PRR11	0.876	0	0	0.876
C1QA	CSF1R	0.876	0	0	0.876
BLNK	LCP2	0.159	0.305	0.8	0.872
NLRP12	PYCARD	0	0.379	0.8	0.87
LSP1	CD209	0	0.379	0.8	0.87
CD14	SPI1	0.361	0	0.8	0.866
GATA3	TBX21	0	0.344	0.8	0.863
MKI67	CCNB2	0.859	0	0	0.859
CDK1	GADD45G	0	0.32	0.8	0.858
ARRB2	PPP2R2B	0.061	0.281	0.8	0.853
CEP55	CCNB2	0.852	0	0	0.852
VAV1	ITGAL	0.293	0	0.8	0.852
ITGB2	TYROBP	0.852	0	0	0.852
C1QC	TYROBP	0.85	0	0	0.85
CCL8	CCR5	0.275	0.52	0.6	0.849
CTSS	C1QB	0.848	0	0	0.848
HMMR	MAD2L1	0.848	0	0	0.848
ITGB2	LAPTM5	0.847	0	0	0.847
ERBB4	SHC4	0	0.262	0.8	0.846
SYK	SHC4	0	0.26	0.8	0.845
HMMR	NDC80	0.844	0	0	0.844
SKAP1	LCP2	0.128	0.172	0.8	0.843
NUSAP1	CASC5	0.842	0	0	0.842
CEP55	MAD2L1	0.841	0	0	0.841
RUNX3	TBX21	0.152	0.127	0.8	0.839
SIRPA	TYROBP	0.227	0	0.8	0.838
SHC4	KIT	0	0.223	0.8	0.838
PLTP	APOE	0.138	0.379	0.72	0.837
CDCA7	MAD2L1	0.836	0	0	0.836
NUSAP1	HMMR	0.834	0	0	0.834
TYROBP	HCST	0.783	0.265	0	0.833
ITK	CD2	0.773	0.294	0	0.833
GZMB	GZMH	0.831	0	0	0.831
LAPTM5	CORO1A	0.831	0	0	0.831
HMMR	CCNB2	0.83	0	0	0.83
APOC2	APOC1	0.185	0	0.8	0.83
NCKAP1L	RAC2	0.525	0.178	0.6	0.83
CCL8	CCR1	0.182	0.52	0.6	0.829
C1QB	TYROBP	0.827	0	0	0.827
CD14	TYROBP	0.825	0	0	0.825
CD2	GZMA	0.824	0	0	0.824
SIRPA	TREM2	0.159	0	0.8	0.824
HMMR	CDC20	0.824	0	0	0.824
VSIG4	CD163	0.824	0	0	0.824
SIRPG	TYROBP	0.156	0	0.8	0.824
DAPP1	RAC2	0.155	0	0.8	0.823
LSP1	SCIN	0.062	0.817	0	0.821
C1QC	CSF1R	0.819	0	0	0.819
NLRC4	IL1B	0.134	0	0.8	0.819
DOCK8	LRCH2	0.062	0.812	0	0.816
GZMA	GZMH	0.816	0	0	0.816
LCP1	FERMT3	0.345	0.08	0.72	0.816
LAPTM5	CD53	0.816	0	0	0.816
OAS1	IFI44	0.815	0	0	0.815
ITGAM	ITGB7	0.13	0.303	0.72	0.815
CTSS	CTSB	0.103	0	0.8	0.813
PTPN6	VAV3	0.09	0.058	0.8	0.813
CDC20	CDCA7	0.812	0	0	0.812
MS4A6A	CD163	0.812	0	0	0.812
GZMA	GZMB	0.811	0	0	0.811
HMMR	RRM2	0.811	0	0	0.811
VAV3	ITGAL	0.092	0	0.8	0.81
HMMR	CDCA8	0.81	0	0	0.81
SYK	SIRPG	0.088	0	0.8	0.809
CD2	GZMK	0.809	0	0	0.809
ITGB2	VAV3	0.085	0	0.8	0.809
RASSF2	RASSF4	0.087	0	0.8	0.809
MME	DPP4	0.075	0	0.8	0.807
CD8A	CD2	0.807	0	0	0.807
SYK	CARD9	0.076	0	0.8	0.807
BTK	BIN2	0.806	0	0	0.806
ITGAX	ITGB7	0.087	0.303	0.72	0.806
AMPH	BIN2	0	0.806	0	0.806
CD163	C1QB	0.805	0	0	0.805
HCK	TYROBP	0.804	0	0	0.804
LILRB2	CSF1R	0.804	0	0	0.804
SIRPA	SYK	0.064	0	0.8	0.804
IL4I1	GAD1	0.063	0	0.8	0.804
RPS6KA1	BUB1	0.061	0	0.8	0.804
PNPLA7	PLA2G15	0.062	0	0.8	0.804
TREM2	SIRPG	0.058	0	0.8	0.803
IFI44	XAF1	0.803	0	0	0.803
GNG12	PAK3	0	0	0.8	0.8
FGD3	GNG12	0	0	0.8	0.8
CCNB2	GADD45G	0	0	0.8	0.8
KCNJ2	KCNQ1	0	0	0.8	0.8
IRF7	SPP1	0	0	0.8	0.8
FERMT3	BIN2	0.314	0	0.72	0.799
TYROBP	SPI1	0.799	0	0	0.799
PTPRC	ITGB2	0.763	0.185	0	0.799
VSIG4	C1QC	0.797	0	0	0.797
GNLY	GZMB	0.797	0	0	0.797
CD5	CD6	0.685	0.379	0	0.796
ITGB2	PLEK	0.795	0	0	0.795
IGSF6	TYROBP	0.795	0	0	0.795
LAPTM5	TYROBP	0.795	0	0	0.795
GNLY	GZMH	0.791	0	0	0.791
OASL	OAS3	0.79	0	0	0.79
MS4A6A	TYROBP	0.788	0	0	0.788
LY86	RNASE6	0.787	0	0	0.787
HCK	LILRB2	0.785	0.05	0	0.787
IFI44	OASL	0.787	0	0	0.787
HCLS1	LAPTM5	0.786	0	0	0.786
IFI44	OAS3	0.786	0	0	0.786
CD163	TYROBP	0.786	0	0	0.786
NKG7	GZMH	0.785	0	0	0.785
C1QA	CD163	0.785	0	0	0.785
MNDA	TYROBP	0.785	0	0	0.785
OAS1	OASL	0.785	0	0	0.785
OAS2	OASL	0.785	0	0	0.785
IFI44	OAS2	0.784	0	0	0.784
CD14	CSF1R	0.784	0	0	0.784
HMMR	MKI67	0.783	0	0	0.783
VSIG4	CSF1R	0.783	0	0	0.783
IL2RG	SASH3	0.783	0	0	0.783
SPC25	DLGAP5	0.782	0	0	0.782
NKG7	GZMB	0.782	0	0	0.782
LILRB2	NCF2	0.782	0	0	0.782
ITGB2	CSF1R	0.77	0.085	0	0.781
HCK	MNDA	0.781	0	0	0.781
ADAM8	FERMT3	0.25	0	0.72	0.781
IGJ	TNFRSF17	0.78	0	0	0.78
MT1A	MT1X	0.78	0	0	0.78
CD300LF	TYROBP	0.768	0.087	0	0.78
CD8A	GZMH	0.78	0	0	0.78
GNLY	NKG7	0.779	0	0	0.779
CD163	CSF1R	0.779	0	0	0.779
GZMA	KLRB1	0.779	0	0	0.779
MNDA	AQP9	0.779	0	0	0.779
GZMA	GNLY	0.778	0	0	0.778
MNDA	NCF2	0.777	0	0	0.777
HCK	NCF2	0.772	0.059	0	0.776
ITGB2	CYTH4	0.776	0	0	0.776
CD8A	GZMA	0.776	0	0	0.776
LAPTM5	PLEK	0.776	0	0	0.776
ITGAX	ITGAL	0.23	0	0.72	0.775
PTPRC	ITGAL	0.638	0.404	0	0.775
FYB	PTPRC	0.775	0	0	0.775
CD8A	GZMK	0.774	0	0	0.774
LILRB2	FGR	0.771	0.05	0	0.773
CD163	MS4A7	0.771	0	0	0.771
LILRB2	FCN1	0.771	0	0	0.771
ASPM	CDCA2	0.771	0	0	0.771
FGR	MNDA	0.771	0	0	0.771
EVI2B	CD53	0.77	0	0	0.77
GZMA	NKG7	0.77	0	0	0.77
TACC3	DLGAP5	0.701	0.26	0	0.769
LILRB2	AMICA1	0.769	0	0	0.769
CD163	CD14	0.768	0	0	0.768
ADAM8	LCP1	0.203	0	0.72	0.767
ASPM	CDCA5	0.767	0	0	0.767
BMF	BCL2A1	0.061	0.76	0	0.765
PLEK	LCP2	0.765	0	0	0.765
CDCA2	BUB1	0.764	0	0	0.764
TACC3	CCNB2	0.764	0	0	0.764
C1QA	CD14	0.763	0	0	0.763
INPP5D	LCP2	0.49	0.548	0	0.76
CD48	CD53	0.758	0	0	0.758
CDC20	CDCA2	0.757	0	0	0.757
HCLS1	CD53	0.756	0	0	0.756
ITGB2	SPI1	0.755	0	0	0.755
CSF1R	PLCB2	0.231	0.262	0.6	0.753
CDK1	CDCA2	0.62	0.379	0	0.753
TYROBP	PLEK	0.752	0	0	0.752
ADAM8	BIN2	0.152	0	0.72	0.752
ITGAM	CD80	0.139	0	0.72	0.748
ITGB2	CTSS	0.747	0	0	0.747
MYO1F	TYROBP	0.747	0	0	0.747
PTPRC	PLEK	0.746	0	0	0.746
PTPRC	EVI2B	0.745	0	0	0.745
ARHGAP30	CORO1A	0.745	0	0	0.745
LILRB2	IGSF6	0.744	0	0	0.744
CCL18	CCR5	0.264	0.2	0.6	0.744
ITGB2	LCP2	0.744	0	0	0.744
CSF1R	IGSF6	0.742	0	0	0.742
LY86	C1QB	0.74	0	0	0.74
ADAP2	CSF1R	0.739	0	0	0.739
SPI1	LCP2	0.739	0	0	0.739
PTPRC	SPI1	0.738	0	0	0.738
MS4A7	TYROBP	0.738	0	0	0.738
ITGAX	CD80	0.1	0	0.72	0.737
TNNI2	ACTA1	0.567	0.413	0	0.734
CDCA2	DLGAP5	0.733	0	0	0.733
PIK3CG	PLCB2	0.169	0.157	0.65	0.733
CD247	SHC4	0	0.733	0	0.733
FRK	FGR	0	0.733	0	0.733
LILRB2	SYK	0.353	0.05	0.6	0.733
APOC1	PLTP	0.088	0	0.72	0.733
PTPRC	DOCK2	0.732	0	0	0.732
APOC1	PLA2G7	0.077	0	0.72	0.73
CD53	PLEK	0.729	0	0	0.729
ITGAX	ITGAD	0.07	0	0.72	0.728
ITGAX	CD28	0.069	0	0.72	0.728
ITGAM	ITGAD	0.07	0	0.72	0.728
C1QA	FOLR2	0.727	0	0	0.727
CD2	GZMH	0.727	0	0	0.727
LILRB2	CD14	0.727	0	0	0.727
ITGAM	CD28	0.067	0	0.72	0.727
APOC2	PLTP	0.063	0	0.72	0.726
FGR	HCLS1	0.534	0.436	0	0.726
PLA2G7	APOE	0.062	0	0.72	0.726
PLTP	PLA2G7	0.061	0	0.72	0.725
ITGB2	FGR	0.675	0.184	0	0.724
PLEK	SPI1	0.724	0	0	0.724
IFI44	MX2	0.724	0	0	0.724
RRM2	CDCA5	0.723	0	0	0.723
CEP55	CDCA5	0.723	0	0	0.723
CTSS	TYROBP	0.723	0	0	0.723
GZMK	KLRB1	0.722	0	0	0.722
PTPRC	CD53	0.708	0.084	0	0.721
MYBL1	CEBPA	0	0.721	0	0.721
S100A8	MNDA	0.72	0	0	0.72
APOC2	PLA2G7	0	0	0.72	0.72
PLN	ABCA7	0	0	0.72	0.72
PIK3CG	KIT	0	0.719	0	0.719
CTSS	CSF1R	0.719	0	0	0.719
CEBPA	RUNX2	0	0.719	0	0.719
CEP55	CDCA2	0.719	0	0	0.719
PARVG	ITGB7	0.2	0.194	0.6	0.719
MMP9	NCF2	0.228	0	0.65	0.718
CENPF	CDCA2	0.718	0	0	0.718
C1QB	IGSF6	0.717	0	0	0.717
S100A8	NCF2	0.563	0.379	0	0.717
S100A9	NCF2	0.564	0.379	0	0.717
CD2	KLRB1	0.717	0	0	0.717
CDK1	CDCA7	0.716	0	0	0.716
HCLS1	RAC2	0.716	0	0	0.716
AOAH	LILRB2	0.715	0	0	0.715
PTPRC	CYTIP	0.707	0.063	0	0.714
CYTH4	SPI1	0.713	0	0	0.713
IFI30	TYROBP	0.712	0	0	0.712
CCL18	CCR1	0.174	0.2	0.6	0.712
CDCA7	BUB1	0.71	0	0	0.71
ARHGAP4	CORO1A	0.71	0	0	0.71
CD48	CD2	0.551	0.379	0	0.709
GMFG	CD53	0.708	0	0	0.708
CD53	LCP2	0.706	0	0	0.706
CTSS	SPI1	0.705	0	0	0.705
NUSAP1	CDCA2	0.705	0	0	0.705
MS4A6A	CSF1R	0.704	0	0	0.704
CD52	CD2	0.704	0	0	0.704
PTPRC	CTSS	0.703	0	0	0.703
RPS6KA1	GRN	0.071	0.694	0	0.703
PTPRC	CD2	0.539	0.379	0	0.702
ITGB2	HCLS1	0.702	0	0	0.702
FYB	PLEK	0.701	0	0	0.701
ITGB2	DOCK2	0.701	0	0	0.701
LCP1	ITGB2	0.613	0.26	0	0.701
IRF8	SPI1	0.539	0.379	0	0.701

## Sheet: Analysis of MAC-1 interactors
	Count of node2		#node1				Count of node2		#node1
	node2	combined_score	ITGAM	ITGB2	Grand Total		node2	combined_score	ITGAM	ITGB2	Grand Total		node2	combined_score	ITGAM	ITGB2	Grand Total
	C3						C3	0.956	1	1	2		LILRB2	0.9645	1	1	2
	C3	0.928		1	1		C3	0.928		1	1		CD14	0.962	1	1	2
	C3	0.984	1		1		C3	0.984	1		1		ITGAL	0.9565	1	1	2
	CD14						CD14	0.962	1	1	2		C3	0.956	1	1	2
	CD14	0.95	1		1		CD14	0.95	1		1		CYBB	0.9545	1	1	2
	CD14	0.974		1	1		CD14	0.974		1	1		CD53	0.952	1	1	2
	CD28						CD28	0.8175	1	1	2		CD300A	0.9435	1	1	2
	CD28	0.727	1		1		CD28	0.727	1		1		MCEMP1	0.93	1	1	2
	CD28	0.908		1	1		CD28	0.908		1	1		SELPLG	0.93	1	1	2
	CD300A						CD300A	0.9435	1	1	2		SELPLG	0.93	1	1	2
	CD300A	0.939	1		1		CD300A	0.939	1		1		MMP9	0.922	1	1	2
	CD300A	0.948		1	1		CD300A	0.948		1	1		PTAFR	0.92	1	1	2
	CD33						CD33	0.9115	1	1	2		SLC11A1	0.9185	1	1	2
	CD33	0.911		1	1		CD33	0.911		1	1		LAIR1	0.915	1	1	2
	CD33	0.912	1		1		CD33	0.912	1		1		CD33	0.9115	1	1	2
	CD36						CD36		1		1		CYBA	0.9115	1	1	2
	CD36	0.911	1		1		CD36	0.911	1		1		STK10	0.9085	1	1	2
	CD40LG						CD40LG	0.9065	1	1	2		CD40LG	0.9065	1	1	2
	CD40LG	0.905	1		1		CD40LG	0.905	1		1		RAB37	0.906	1	1	2
	CD40LG	0.908		1	1		CD40LG	0.908		1	1		VAMP8	0.9055	1	1	2
	CD53						CD53	0.952	1	1	2		SNAP25	0.901	1	1	2
	CD53	0.939	1		1		CD53	0.939	1		1		ITGB7	0.867	1	1	2
	CD53	0.965		1	1		CD53	0.965		1	1		ITGAD	0.8415	1	1	2
	CD80						CD80	0.8365	1	1	2		CD80	0.8365	1	1	2
	CD80	0.748	1		1		CD80	0.748	1		1		SPI1	0.8285	1	1	2
	CD80	0.925		1	1		CD80	0.925		1	1		CD28	0.8175	1	1	2
	CSF1R						CSF1R			1	1
	CSF1R	0.781		1	1		CSF1R	0.781		1	1
	CTSS						CTSS			1	1
	CTSS	0.747		1	1		CTSS	0.747		1	1
	CYBA						CYBA	0.9115	1	1	2
	CYBA	0.908	1		1		CYBA	0.908	1		1
	CYBA	0.915		1	1		CYBA	0.915		1	1
	CYBB						CYBB	0.9545	1	1	2
	CYBB	0.954	1		1		CYBB	0.954	1		1
	CYBB	0.955		1	1		CYBB	0.955		1	1
	CYTH4						CYTH4			1	1
	CYTH4	0.776		1	1		CYTH4	0.776		1	1
	DOCK2						DOCK2			1	1
	DOCK2	0.701		1	1		DOCK2	0.701		1	1
	FGR						FGR			1	1
	FGR	0.724		1	1		FGR	0.724		1	1
	HCLS1						HCLS1			1	1
	HCLS1	0.702		1	1		HCLS1	0.702		1	1
	ITGAD						ITGAD	0.8415	1	1	2
	ITGAD	0.728	1		1		ITGAD	0.728	1		1
	ITGAD	0.955		1	1		ITGAD	0.955		1	1
	ITGAL						ITGAL	0.9565	1	1	2
	ITGAL	0.92	1		1		ITGAL	0.92	1		1
	ITGAL	0.993		1	1		ITGAL	0.993		1	1
	ITGB2						ITGB2		1		1
	ITGB2	0.981	1		1		ITGB2	0.981	1		1
	ITGB7						ITGB7	0.867	1	1	2
	ITGB7	0.815	1		1		ITGB7	0.815	1		1
	ITGB7	0.919		1	1		ITGB7	0.919		1	1
	LAIR1						LAIR1	0.915	1	1	2
	LAIR1	0.913	1		1		LAIR1	0.913	1		1
	LAIR1	0.917		1	1		LAIR1	0.917		1	1
	LAPTM5						LAPTM5			1	1
	LAPTM5	0.847		1	1		LAPTM5	0.847		1	1
	LCP2						LCP2			1	1
	LCP2	0.744		1	1		LCP2	0.744		1	1
	LILRB2						LILRB2	0.9645	1	1	2
	LILRB2	0.953	1		1		LILRB2	0.953	1		1
	LILRB2	0.976		1	1		LILRB2	0.976		1	1
	MCEMP1						MCEMP1	0.93	1	1	2
	MCEMP1	0.928		1	1		MCEMP1	0.928		1	1
	MCEMP1	0.932	1		1		MCEMP1	0.932	1		1
	MMP9						MMP9	0.922	1	1	2
	MMP9	0.919	1		1		MMP9	0.919	1		1
	MMP9	0.925		1	1		MMP9	0.925		1	1
	PLEK						PLEK			1	1
	PLEK	0.795		1	1		PLEK	0.795		1	1
	PTAFR						PTAFR	0.92	1	1	2
	PTAFR	0.919		1	1		PTAFR	0.919		1	1
	PTAFR	0.921	1		1		PTAFR	0.921	1		1
	PTPRJ						PTPRJ		1		1
	PTPRJ	0.908	1		1		PTPRJ	0.908	1		1
	RAB37						RAB37	0.906	1	1	2
	RAB37	0.905	1		1		RAB37	0.905	1		1
	RAB37	0.907		1	1		RAB37	0.907		1	1
	SELPLG						SELPLG	0.93	1	1	2
	SELPLG	0.93	1	1	2		SELPLG	0.93	1	1	2
	SIRPA						SIRPA		1		1
	SIRPA	0.908	1		1		SIRPA	0.908	1		1
	SLC11A1						SLC11A1	0.9185	1	1	2
	SLC11A1	0.918		1	1		SLC11A1	0.918		1	1
	SLC11A1	0.919	1		1		SLC11A1	0.919	1		1
	SNAP25						SNAP25	0.901	1	1	2
	SNAP25	0.9	1		1		SNAP25	0.9	1		1
	SNAP25	0.902		1	1		SNAP25	0.902		1	1
	SPI1						SPI1	0.8285	1	1	2
	SPI1	0.755		1	1		SPI1	0.755		1	1
	SPI1	0.902	1		1		SPI1	0.902	1		1
	STK10						STK10	0.9085	1	1	2
	STK10	0.906	1		1		STK10	0.906	1		1
	STK10	0.911		1	1		STK10	0.911		1	1
	TYROBP						TYROBP			1	1
	TYROBP	0.852		1	1		TYROBP	0.852		1	1
	VAMP8						VAMP8	0.9055	1	1	2
	VAMP8	0.903	1		1		VAMP8	0.903	1		1
	VAMP8	0.908		1	1		VAMP8	0.908		1	1
	VAV3						VAV3			1	1
	VAV3	0.809		1	1		VAV3	0.809		1	1
	Grand Total		29	36	65

## Sheet: Top MAC-1 interactors
	node2	combined_score	ITGAM	ITGB2	Grand Total	Cluster	In cluster 2?
	LILRB2	0.9645	1	1	2	Cluster 2	*
	CD14	0.962	1	1	2	Cluster 9
	ITGAL	0.9565	1	1	2	Cluster 2	*
	C3	0.956	1	1	2	Cluster 1
	CYBB	0.9545	1	1	2	Cluster 2	*
	CD53	0.952	1	1	2	Cluster 2	*
	CD300A	0.9435	1	1	2	Cluster 2	*
	MCEMP1	0.93	1	1	2	Cluster 2	*
	SELPLG	0.93	1	1	2
	MMP9	0.922	1	1	2	Cluster 5
	PTAFR	0.92	1	1	2	Cluster 2	*
	SLC11A1	0.9185	1	1	2	Cluster 2	*
	LAIR1	0.915	1	1	2	Cluster 2	*
	CD33	0.9115	1	1	2	Cluster 2	*
	CYBA	0.9115	1	1	2	Cluster 2	*
	STK10	0.9085	1	1	2	Cluster 2	*
	CD40LG	0.9065	1	1	2	Cluster 8
	RAB37	0.906	1	1	2	Cluster 2	*
	VAMP8	0.9055	1	1	2	Cluster 2	*
	SNAP25	0.901	1	1	2	Cluster 2	*
	ITGB7	0.867	1	1	2
	ITGAD	0.8415	1	1	2
	CD80	0.8365	1	1	2	Cluster 8
	SPI1	0.8285	1	1	2
	CD28	0.8175	1	1	2	Cluster 8
