# Supplementary material for: Macrophage Paired Immunoglobulin-Like Receptor B Deficiency Promotes Peripheral Atherosclerosis in Apolipoprotein E–Deficient Mice
Source: Front Cell Dev Biol. 2022 Mar 7;9:783954. doi: 10.3389/fcell.2021.783954 (PMC8936951; doi:10.3389/fcell.2021.783954)
Supplement: Supplementary file 4 [file DataSheet1.XLSX]

## Sheet: Samples
GSE100927- peripheral atherosclerosis samples				GSE37824- Placebo Samples-peripheral atherosclerosis			GSE24702- Peripheral atherosclerosis			GSE100927- Control samples
GSM2696609	H1_87	Femoral artery_3		GSM927543	Placebo w0 10-001 L_SFA trt 10 week 0		GSM607104	760-002_Peripheral_R_POP_27APR2007_BWR		GSM2696636	H135_17	Femoral artery_Control 01
GSM2696610	H10_109	Femoral artery_7		GSM927558	Placebo w0 24-001 L_POP trt 10 week 0		GSM607105	820-040_Peripheral_L_POP_18JAN2007_BWR		GSM2696635	H133_44b	Femoral artery_Control 05
GSM2696619	H111_40	Infra-popliteal artery_1		GSM927560	Placebo w0 24-001 L_SFA trt 10 week 0		GSM607106	820-045_Peripheral_R_POP_25APR2007_BWR		GSM2696669	H190_44	Femoral artery_Control 05
GSM2696626	H122_169	Femoral artery_11		GSM927591	Placebo w0 24-008 R_UNK de-salt trt 10 week 0		GSM607107	050-003_Peripheral_L_POP_25APR2007_BWR		GSM2696695	H66_91	Femoral artery_Control 06
GSM2696629	H128_73	Femoral artery_25		GSM927536	Placebo w0 26-011 L_AT trt 6 week 0		GSM607108	057-003_Peripheral_L_SFA_01MAY2007_BWR		GSM2696624	H117_56	Femoral artery_Control 08
GSM2696631	H13_193	Infra-popliteal artery_10		GSM927510	Placebo w0 30-002 L_CFA trt 6 week 0		GSM607109	119-017_Peripheral_UNK1_SFA_06FEB2007_BWR		GSM2696678	H29_33	Femoral artery_Control 11
GSM2696632	H130_150	Infra-popliteal artery_19		GSM927512	Placebo w0 30-002 L_POP trt 6 week 0		GSM607110	800-001_Peripheral_R_POP_30MAR2007_BWR		GSM2696699	H74_65	Femoral artery_Control 17
GSM2696633	H131_28	Femoral artery_1		GSM927488	Placebo w0 31-001 R_SFA trt 6 week 0		GSM607111	820-031_Peripheral_L_CFA_30NOV2006_BWR		GSM2696625	H121_92	Femoral artery_Control 21
GSM2696634	H132_88	Femoral artery_31		GSM927514	Placebo w0 33-007 L_POP trt 6 week 0		GSM607112	840-009_Peripheral_L_POP_30JAN2007_BWR		GSM2696662	H177_153	Femoral artery_Control 22
GSM2696638	H138_185b	Femoral artery_27		GSM927520	Placebo w0 33-007 L_SFA trt 6 week 0		GSM607113	900-009_Peripheral_L_POP_23MAR2007_BWR		GSM2696660	H17_200	Femoral artery_Control 25
GSM2696639	H139_13	Infra-popliteal artery_12		GSM927523	Placebo w0 33-009 R_SFA trt 6 week 0		GSM607114	901-016_Peripheral_L_POP_20APR2007_BWR		GSM2696691	H6_4	Femoral artery_Control 25
GSM2696640	H14_23	Femoral artery_9		GSM927526	Placebo w0 33-014 L_SFA trt 6 week 0		GSM607115	920-008_Peripheral_R_TPT_23MAR2007_BWR		GSM2696611	H102_8	Femoral artery_Control 26
GSM2696641	H140_190	Femoral artery_23		GSM927480	Placebo w0 35-004 R_SFA trt 6 week 0		GSM607116	920-009_Peripheral_R_AT_23APR2007_BWR		GSM2696613	H104_154	Infra-popliteal artery_Control 01
GSM2696644	H143_39	Femoral artery_18		GSM927478	Placebo w0 37-001 R_SFA trt 6 week 0		GSM607117	951-004_Peripheral_R_POP_04MAY2007_BWR		GSM2696682	H36_173	Infra-popliteal artery_Control 08
GSM2696654	H157_184	Femoral artery_40		GSM927564	Placebo w0 39-003 R_SFA de-salt trt 10 week 0		GSM607118	962-002_Peripheral_L_POP_12APR2007_BWR		GSM2696693	H61_155	Infra-popliteal artery_Control 10
GSM2696655	H159_140	Femoral artery_28		GSM927619	Placebo w0 42-001 L_SFA trt 10 week 0		GSM607119	988-006_Peripheral_R_POP_01MAR2007_BWR		GSM2696651	H154_194	Infra-popliteal artery_Control 11
GSM2696656	H160_172	Femoral artery_41G		GSM927594	Placebo w0 44-001 L_SFA de-salt trt 10 week 0		GSM607120	013-006_Peripheral_L_POP_20APR2007_BWR		GSM2696671	H194_201	Infra-popliteal artery_Control 11
GSM2696659	H168_182	Femoral artery_4		GSM927604	Placebo w0 44-001 L_SFA re-extract trt 10 week 0		GSM607121	119-002_Peripheral_L_CFA_12JAN2007_BWR		GSM2696710	H97_18	Infra-popliteal artery_Control 12
GSM2696661	H173_170	Femoral artery_16		GSM927538	Placebo w0 45-001 L_SFA trt 6 week 0		GSM607122	900-003_Peripheral_R_POP_12FEB2007_BWR		GSM2696616	H108_34	Infra-popliteal artery_Control 16
GSM2696664	H18_75	Infra-popliteal artery_20		GSM927539	Placebo w0 45-001 Peri_POP trt 6 week 0		GSM607123	920-004_Peripheral_L_CFA_25JAN2007_BWR		GSM2696650	H149_174	Infra-popliteal artery_Control 18
GSM2696665	H182_185	Femoral artery_27		GSM927598	Placebo w0 50-003 R_POP trt 10 week 0		GSM607124	951-005_Peripheral_L_SFA_05JAN2007_BWR		GSM2696642	H141_93	Infra-popliteal artery_Control 19
GSM2696666	H184_196	Infra-popliteal artery_17		GSM927521	Placebo w0 50-008 L_SFA trt 6 week 0		GSM607125	986-001_Peripheral_L_SFA_02MAY2007_BWR		GSM2696694	H65_94	Infra-popliteal artery_Control 23
GSM2696668	H188_149	Femoral artery_20		GSM927529	Placebo w0 57-002 R_SFA trt 6 week 0		GSM607126	988-005_Peripheral_R_POP_28FEB2007_BWR		GSM2696648	H147_112	Infra-popliteal artery_Control 25
GSM2696672	H21_53	Infra-popliteal artery_3		GSM927566	Placebo w0 57-003 L_SFA trt 10 week 0		GSM607127	988-002_Peripheral_L_PRO_prox_08FEB2007_BWR-0095
GSM2696676	H27_183	Femoral artery_32		GSM927524	Placebo w0 58-002 L_SFA trt 6 week 0		GSM607128	114-001_Peripheral_R_PRO_ost_02FEB2007_BWR-0066
GSM2696677	H28_61	Femoral artery_17		GSM927530	Placebo w0 59-002 L_SFA trt 6 week 0		GSM607129	119-023_Peripheral_L_SFA_entire_20FEB2007_BWR-0126
GSM2696683	H38_76	Infra-popliteal artery_9		GSM927600	Placebo w0 59-007 L_SFA trt 10 week 0		GSM607130	900-008_Peripheral_R_PT_mid_28FEB2007_BWR-0162
GSM2696684	H40_24	Infra-popliteal artery_17		GSM927609	Placebo w0 62-004 R_SFA trt 10 week 0		GSM607131	119-033_Peripheral_R_SFA_prox_06MAR2007_BWR-0183
GSM2696685	H51_151	Infra-popliteal artery_7		GSM927578	Placebo w0 62-025 L_SFA trt 10 week 0		GSM607132	114-014_Peripheral_R_SFA_dist_08MAR2007_BWR-0202
GSM2696687	H53_52	Femoral artery_15		GSM927501	Placebo w0 64-001 L_SFA trt 6 week 0		GSM607133	119-035_Peripheral_L_SFA_mid_13MAR2007_BWR-0224
GSM2696690	H59_192	Infra-popliteal artery_5		GSM927581	Placebo w0 67-003 R_SFA trt 10 week 0		GSM607134	114-021_Peripheral_L_SFA_mid_21MAR2007_BWR-0246
GSM2696692	H60_186	Femoral artery_2		GSM927583	Placebo w0 67-008 L_SFA trt 10 week 0		GSM607135	945-001_Peripheral_R_SFA_prox_27MAR2007_BWR-0234
GSM2696698	H73_29	Infra-popliteal artery_11		GSM927610	Placebo w0 68-005 L_SFA trt 10 week 0		GSM607136	119-051_Peripheral_R_SFA_entire_17APR2007_BWR-0335
GSM2696702	H84_12	Femoral artery_14		GSM927617	Placebo w0 68-023 R_POP trt 10 week 0		GSM607137	013-001_Peripheral_L_SFA_15FEB2007_BWR
GSM2696703	H87_171	Femoral artery_22		GSM927571	Placebo w0 73-001 L_SFA de-salt trt 10 week 0		GSM607138	034-001_Peripheral_R_SFA_15JAN2007_P0R
GSM2696704	H88_110	Femoral artery_43		GSM927541	Placebo w0 73-001 L_SFA re-extract trt 10 week 0		GSM607139	034-003_Peripheral_R_POP_03MAY2007_BWR
GSM2696705	H89_74	Femoral artery_29		GSM927534	Placebo w0 73-009 L_POP trt 6 week 0		GSM607140	034-003_Peripheral_R_SFA_03MAY2007_BWR
GSM2696706	H90_62	Infra-popliteal artery_4		GSM927535	Placebo w0 73-009 L_SFA trt 6 week 0		GSM607141	039-001_Peripheral_R_SFA_13APR2007_BWR
GSM2696707	H91_111	Femoral artery_12		GSM927497	Placebo w0 73-013 L_SFA trt 6 week 0		GSM607142	039-003_Peripheral_L_SFA_18APR2007_BWR
GSM2696712	H99_191	Infra-popliteal artery_8		GSM927392	Placebo w0 Trt 2 week 0 29-001 R_SFA - no bad QC		GSM607143	050-001_Peripheral_R_SFA_09APR2007_BWR
				GSM927430	Placebo w0 Trt 2 week 0 30-003 R_SFA - no bad QC		GSM607144	050-002_Peripheral_L_SFA_10APR2007_BWR
				GSM927407	Placebo w0 Trt 2 week 0 33-003 L_POP - no bad QC		GSM607145	050-003_Peripheral_L_SFA_25APR2007_BWR
				GSM927441	Placebo w0 Trt 2 week 0 33-006 R_POP - no bad QC		GSM607146	050-007_Peripheral_R_SFA_18APR2007_BWR
				GSM927411	Placebo w0 Trt 2 week 0 35-003 R_SFA - no bad QC		GSM607147	050-008_Peripheral_R_POP_01MAY2007_BWR
				GSM927466	Placebo w0 Trt 2 week 0 38-002 L_SFA - no bad QC		GSM607148	057-002_Peripheral_L_SFA_27MAR2007_BWR
				GSM927421	Placebo w0 Trt 2 week 0 40-001 L_SFA - no bad QC		GSM607149	102-001_Peripheral_R_SFA_04MAY2007_BWR
				GSM927463	Placebo w0 Trt 2 week 0 42-006 R_SFA - no bad QC		GSM607150	114-007_Peripheral_L_SFA_21FEB2007_BWR
				GSM927372	Placebo w0 Trt 2 week 0 44-002 R_POP - no bad QC		GSM607151	114-009_Peripheral_L_SFA_21FEB2007_BWR
				GSM927419	Placebo w0 Trt 2 week 0 48-013 L_SFA - no bad QC		GSM607152	114-010_Peripheral_L_SFA_26FEB2007_BWR
				GSM927375	Placebo w0 Trt 2 week 0 55-001 L-SFA - no bad QC		GSM607153	114-013_Peripheral_L_SFA_08MAR2007_BWR
				GSM927376	Placebo w0 Trt 2 week 0 57-005 R_SFA - no bad QC		GSM607154	114-016_Peripheral_R_POP_14MAR2007_BWR
				GSM927395	Placebo w0 Trt 2 week 0 59-001 R_SFA de-salt - no bad QC		GSM607155	114-018_Peripheral_R_SFA_15MAR2007_BWR
				GSM927422	Placebo w0 Trt 2 week 0 59-001 R_SFA re-extract - no bad QC		GSM607156	114-031_Peripheral_L_SFA_19APR2007_BWR
				GSM927396	Placebo w0 Trt 2 week 0 59-004 L_SFA de-salt - no bad QC		GSM607157	114-034_Peripheral_L_SFA_25APR2007_BWR
				GSM927391	Placebo w0 Trt 2 week 0 62-023 R_SFA - no bad QC		GSM607158	119-008_Peripheral_L_SFA_26JAN2007_BWR
				GSM927464	Placebo w0 Trt 2 week 0 63-002 L_CFA de-salt - no bad QC		GSM607159	119-014_Peripheral_R_SFA_02FEB2007_BWR
				GSM927445	Placebo w0 Trt 2 week 0 63-002 L_SFA de-salt - no bad QC		GSM607160	119-016_Peripheral_R_SFA_06FEB2007_BWR
				GSM927386	Placebo w0 Trt 2 week 0 63-004 R_SFA - no bad QC		GSM607161	119-021_Peripheral_L_SFA_16FEB2007_BWR
				GSM927403	Placebo w0 Trt 2 week 0 67-007 L_SFA - no bad QC		GSM607162	119-037_Peripheral_R_SFA_13MAR2007_BWR
				GSM927439	Placebo w0 Trt 2 week 0 68-003 L_SFA - no bad QC		GSM607163	119-044_Peripheral_R_SFA_03APR2007_BWR
				GSM927458	Placebo w0 Trt 2 week 0 68-004 R_SFA - no bad QC		GSM607164	119-047_Peripheral_L_SFA_06APR2007_BWR
				GSM927399	Placebo w0 Trt 2 week 0 73-012 L_PT - no bad QC		GSM607165	760-002_Peripheral_R_SFA_27APR2007_BWR
				GSM927544	Placebo w6 10-001 R_POP trt 10 week 6		GSM607166	800-002_Peripheral_R_SFA_11APR2007_BWR
				GSM927545	Placebo w6 10-001 R_SFA trt 10 week 6		GSM607167	820-043_Peripheral_L_SFA_01MAR2007_BWR
				GSM927548	Placebo w6 14-003 R_SFA de-salt trt 10 week 6		GSM607168	820-049_Peripheral_L_SFA_28MAR2007_BWR
				GSM927588	Placebo w6 24-008 L_UNK de-salt 1 trt 10 week 6		GSM607169	840-010_Peripheral_R_SFA_06FEB2007_BWR
				GSM927589	Placebo w6 24-008 L_UNK de-salt 2 trt 10 week 6		GSM607170	840-011_Peripheral_L_SFA_13FEB2007_BWR
				GSM927590	Placebo w6 24-008 L_UNK de-salt 3 trt 10 week 6		GSM607171	840-014_Peripheral_R_SFA_14MAR2007_BWR
				GSM927487	Placebo w6 26-005 R_PT de-salt trt 6 week 6		GSM607172	840-016_Peripheral_L_SFA_03APR2007_BWR
				GSM927537	Placebo w6 26-011 R_AT trt 6 week 6		GSM607173	840-018_Peripheral_R_SFA_24APR2007_BWR
				GSM927491	Placebo w6 29-003 R_SFA trt 6 week 6		GSM607174	900-001_Peripheral_L_POP_23FEB2007_BWR
				GSM927490	Placebo w6 30-002 R_SFA trt 6 week 6		GSM607175	900-001_Peripheral_L_SFA_23FEB2007_BWR
				GSM927489	Placebo w6 31-001 L_SFA trt 6 week 6		GSM607176	900-003_Peripheral_R_SFA_12FEB2007_BWR
				GSM927482	Placebo w6 33-007 R_SFA trt 6 week 6		GSM607177	900-005_Peripheral_L_SFA_21FEB2007_BWR
				GSM927522	Placebo w6 33-009 L_SFA trt 6 week 6		GSM607178	900-009_Peripheral_L_SFA_23MAR2007_BWR
				GSM927500	Placebo w6 33-014 R_PT trt 6 week 6		GSM607179	900-010_Peripheral_L_POP_10APR2007_BWR
				GSM927498	Placebo w6 33-014 R_SFA trt 6 week 6		GSM607180	900-011_Peripheral_L_SFA_20APR2007_BWR
				GSM927484	Placebo w6 34-001 L_SFA de-salt trt 6 week 6		GSM607181	901-009_Peripheral_L_CFA_12APR2007_BWR
				GSM927470	Placebo w6 34-001 L_SFA re-extract trt 6 week 6		GSM607182	901-014_Peripheral_R_SFA_19APR2007_BWR
				GSM927481	Placebo w6 35-004 L_SFA trt 6 week 6		GSM607183	901-016_Peripheral_L_SFA_20APR2007_BWR
				GSM927479	Placebo w6 37-001 L_SFA trt 6 week 6		GSM607184	901-018_Peripheral_L_SFA_01MAY2007_BWR
				GSM927562	Placebo w6 39-003 L_SFA de-salt trt 10 week 6		GSM607185	901-026_Peripheral_R_CFA_04MAY2007_BWR
				GSM927605	Placebo w6 43-004 L_SFA trt 10 week 6		GSM607186	901-030_Peripheral_R_SFA_07MAY2007_BWR
				GSM927607	Placebo w6 44-001 R_SFA re-extract trt 10 week 6		GSM607187	920-005_Peripheral_L_SFA_26JAN2007_BWR
				GSM927528	Placebo w6 45-001 R_SFA trt 6 week 6		GSM607188	920-006_Peripheral_R_SFA_01FEB2007_BWR
				GSM927596	Placebo w6 50-003 L_SFA trt 10 week 6		GSM607189	920-009_Peripheral_L_SFA_09APR2007_BWR
				GSM927519	Placebo w6 50-008 R_CFA trt 6 week 6		GSM607190	920-009_Peripheral_R_SFA_23APR2007_BWR
				GSM927517	Placebo w6 50-008 R_SFA trt 6 week 6		GSM607191	953-002_Peripheral_L_SFA_19APR2007_BWR
				GSM927507	Placebo w6 50-016 L_PT trt 6 week 6		GSM607192	962-002_Peripheral_L_SFA_12APR2007_BWR
				GSM927573	Placebo w6 53-001 L_SFA trt 10 week 6		GSM607193	962-003_Peripheral_L_CFA_19APR2007_BWR
				GSM927540	Placebo w6 57-002 L_SFA trt 6 week 6		GSM607194	980-004_Peripheral_L_SFA_29MAR2007_BWR
				GSM927567	Placebo w6 57-003 R_SFA trt 10 week 6		GSM607195	985-002_Peripheral_R_SFA_07MAR2007_BWR
				GSM927525	Placebo w6 58-002 R_SFA trt 6 week 6		GSM607196	985-004_Peripheral_L_SFA_20MAR2007_BWR
				GSM927531	Placebo w6 59-002 R_SFA trt 6 week 6		GSM607197	988-004_Peripheral_L_SFA_20FEB2007_BWR
				GSM927601	Placebo w6 59-007 R_SFA trt 10 week 6		GSM607198	988-008_Peripheral_R_POP_09MAR2007_BWR
				GSM927579	Placebo w6 62-025 R_SFA trt 10 week 6		GSM607199	988-014_Peripheral_L_SFA_11APR2007_BWR
				GSM927499	Placebo w6 64-001 R_SFA trt 6 week 6		GSM607200	988-016_Peripheral_R_SFA_27APR2007_BWR
				GSM927611	Placebo w6 68-005 R_SFA trt 10 week 6		GSM607201	013-003_Peripheral_R_SFA_06APR2007_BWR
				GSM927618	Placebo w6 68-023 R_SFA trt 10 week 6		GSM607202	013-005_Peripheral_L_SFA_16APR2007_BWR
				GSM927572	Placebo w6 73-001 R_POP de-salt trt 10 week 6		GSM607203	013-006_Peripheral_L_SFA_20APR2007_BWR
				GSM927576	Placebo w6 73-001 R_SFA de-salt trt 10 week 6		GSM607204	034-002_Peripheral_L_SFA_12APR2007_BWR
				GSM927542	Placebo w6 73-001 R_SFA re-extract trt 10 week 6		GSM607205	039-002_Peripheral_UNK_SFA_18APR2007_BWR
				GSM927496	Placebo w6 73-013 R_SFA trt 6 week 6		GSM607206	050-006_Peripheral_R_SFA_17APR2007_BWR
				GSM927390	Placebo w6 Trt 2 week 6 29-001 L_SFA - no bad QC		GSM607207	050-009_Peripheral_L_SFA_01MAY2007_BWR
				GSM927457	Placebo w6 Trt 2 week 6 29-002 R_POP - no bad QC		GSM607208	057-001_Peripheral_L_SFA_26MAR2007_BWR
				GSM927438	Placebo w6 Trt 2 week 6 30-003 L_POP - no bad QC		GSM607209	057-003_Peripheral_R_SFA_09APR2007_BWR
				GSM927431	Placebo w6 Trt 2 week 6 30-003 L_SFA - no bad QC		GSM607210	114-002_Peripheral_R_PRO_02FEB2007_BWR
				GSM927388	Placebo w6 Trt 2 week 6 30-005 R_SFA de-salt - no bad QC		GSM607211	114-003_Peripheral_L_CFA_05FEB2007_BWR
				GSM927374	Placebo w6 Trt 2 week 6 30-005 R_SFA re-extract - no bad QC		GSM607212	114-004_Peripheral_L_SFA_05FEB2007_BWR
				GSM927456	Placebo w6 Trt 2 week 6 33-003 R_SFA - no bad QC		GSM607213	114-005_Peripheral_L_SFA_08FEB2007_BWR
				GSM927452	Placebo w6 Trt 2 week 6 33-006 L_POP - no bad QC		GSM607214	114-006_Peripheral_R_SFA_21FEB2007_BWR
				GSM927418	Placebo w6 Trt 2 week 6 35-003 L_SFA - no bad QC		GSM607215	114-008_Peripheral_R_SFA_21FEB2007_BWR
				GSM927405	Placebo w6 Trt 2 week 6 38-002 R_SFA - no bad QC		GSM607216	114-015_Peripheral_R_SFA_08MAR2007_BWR
				GSM927416	Placebo w6 Trt 2 week 6 40-001 R_SFA - no bad QC		GSM607217	114-016_Peripheral_R_SFA_14MAR2007_BWR
				GSM927469	Placebo w6 Trt 2 week 6 42-006 L_SFA - no bad QC		GSM607218	114-019_Peripheral_L_SFA_16MAR2007_BWR
				GSM927468	Placebo w6 Trt 2 week 6 44-002 L_POP - no bad QC		GSM607219	114-020_Peripheral_L_SFA_21MAR2007_BWR
				GSM927394	Placebo w6 Trt 2 week 6 44-002 L_SFA - no bad QC		GSM607220	114-022_Peripheral_L_SFA_22MAR2007_BWR
				GSM927420	Placebo w6 Trt 2 week 6 48-013 R_SFA - no bad QC		GSM607221	114-024_Peripheral_L_SFA_28MAR2007_BWR
				GSM927429	Placebo w6 Trt 2 week 6 50-017 R_SFA - no bad QC		GSM607222	114-030_Peripheral_R_CFA_18APR2007_BWR
				GSM927467	Placebo w6 Trt 2 week 6 55-001 R_SFA - no bad QC		GSM607223	114-033_Peripheral_L_SFA_25APR2007_BWR
				GSM927380	Placebo w6 Trt 2 week 6 57-005 L_SFA - no bad QC		GSM607224	114-036_Peripheral_L_SFA_02MAY2007_BWR
				GSM927423	Placebo w6 Trt 2 week 6 59-001 L_POP de-salt - no bad QC		GSM607225	114-037_Peripheral_R_SFA_02MAY2007_BWR
				GSM927424	Placebo w6 Trt 2 week 6 59-001 L_SFA de-salt - no bad QC		GSM607226	119-001_Peripheral_L_SFA_12JAN2007_BWR
				GSM927415	Placebo w6 Trt 2 week 6 59-001 L_SFA re-extract - no bad QC		GSM607227	119-002_Peripheral_R_CFA_13FEB2007_BWR
				GSM927409	Placebo w6 Trt 2 week 6 62-013 L_SFA de-salt - no bad QC		GSM607228	119-002_Peripheral_R_SFA_13FEB2007_BWR
				GSM927378	Placebo w6 Trt 2 week 6 62-023 L_SFA - no bad QC		GSM607229	119-003_Peripheral_R_SFA_16JAN2007_BWR
				GSM927385	Placebo w6 Trt 2 week 6 63-002 R_POP de-salt - no bad QC		GSM607230	119-004_Peripheral_R_SFA_16JAN2007_BWR
				GSM927387	Placebo w6 Trt 2 week 6 63-004 L_SFA - no bad QC		GSM607231	119-006_Peripheral_L_SFA_16JAN2007_BWR
				GSM927460	Placebo w6 Trt 2 week 6 67-007 R_POP - no bad QC		GSM607232	119-007_Peripheral_R_SFA_23JAN2007_BWR
				GSM927440	Placebo w6 Trt 2 week 6 68-003 R_SFA - no bad QC		GSM607233	119-009_Peripheral_R_SFA_26JAN2007_BWR
				GSM927447	Placebo w6 Trt 2 week 6 68-004 L_SFA - no bad QC		GSM607234	119-010_Peripheral_L_SFA_29JAN2007_BWR
				GSM927398	Placebo w6 Trt 2 week 6 73-012 R_PT - no bad QC		GSM607235	119-011_Peripheral_L_SFA_30JAN2007_BWR
							GSM607236	119-013_Peripheral_R_SFA_02FEB2007_BWR
							GSM607237	119-015_Peripheral_R_SFA_02FEB2007_BWR
							GSM607238	119-017_Peripheral_UNK2_SFA_06FEB2007_BWR
							GSM607239	119-018_Peripheral_L_SFA_08FEB2007_BWR
							GSM607240	119-019_Peripheral_L_SFA_13FEB2007_BWR
							GSM607241	119-022_Peripheral_L_SFA_16FEB2007_BWR
							GSM607242	119-024_Peripheral_L_SFA_16FEB2007_BWR
							GSM607243	119-025_Peripheral_UNK_SFA_22FEB2007_BWR
							GSM607244	119-028_Peripheral_L_SFA_27FEB2007_BWR
							GSM607245	119-029_Peripheral_R_SFA_28FEB2007_BWR
							GSM607246	119-029_Peripheral_UNK_SFA_28FEB2007_BWR
							GSM607247	119-030_Peripheral_UNK_SFA_02MAR2007_BWR
							GSM607248	119-031_Peripheral_R_SFA_06MAR2007_BWR
							GSM607249	119-036_Peripheral_R_SFA_13MAR2007_BWR
							GSM607250	119-039_Peripheral_R_SFA_23MAR2007_BWR
							GSM607251	119-040_Peripheral_L_SFA_27MAR2007_BWR
							GSM607252	119-046_Peripheral_R_SFA_06APR2007_BWR
							GSM607253	119-049_Peripheral_L_SFA_13APR2007_BWR
							GSM607254	119-050_Peripheral_R_SFA_17APR2007_BWR
							GSM607255	119-055_Peripheral_L_SFA_26APR2007_BWR
							GSM607256	119-056_Peripheral_L_SFA_27APR2007_BWR
							GSM607257	119-057_Peripheral_R_SFA_27APR2007_BWR
							GSM607258	119-058_Peripheral_L_SFA_04MAY2007_BWR
							GSM607259	800-001_Peripheral_R_SFA_30MAR2007_BWR
							GSM607260	800-015_Peripheral_L_POP_01FEB2007_BWR
							GSM607261	820-031_Peripheral_L_SFA_30NOV2006_BWR
							GSM607262	820-032_Peripheral_L_SFA_07DEC2006_BWR
							GSM607263	820-033_Peripheral_R_POP_11DEC2006_BWR
							GSM607264	820-034_Peripheral_L_SFA_11DEC2006_BWR
							GSM607265	820-035_Peripheral_L_SFA_14DEC2006_BWR
							GSM607266	820-036_Peripheral_R_SFA_14DEC2006_BWR
							GSM607267	820-036_Peripheral_R_TPT_14DEC2006_BWR
							GSM607268	820-037_Peripheral_R_SFA_15DEC2006_BWR
							GSM607269	820-038_Peripheral_R_SFA_21DEC2006_BWR
							GSM607270	820-040_Peripheral_L_SFA_18JAN2007_BWR
							GSM607271	820-041_Peripheral_L_SFA_08FEB2007_BWR
							GSM607272	820-044_Peripheral_L_SFA_05MAR2007_BWR
							GSM607273	820-045_Peripheral_L_SFA_07MAR2007_BWR
							GSM607274	820-045_Peripheral_R_SFA_25APR2007_BWR
							GSM607275	820-046_Peripheral_R_SFA_07MAR2007_BWR
							GSM607276	820-048_Peripheral_R_SFA_08MAR2007_BWR
							GSM607277	820-050_Peripheral_R_SFA_04APR2007_BWR
							GSM607278	820-052_Peripheral_R_SFA_04APR2007_BWR
							GSM607279	820-053_Peripheral_R_SFA_11APR2007_BWR
							GSM607280	820-054_Peripheral_R_SFA_25APR2007_BWR
							GSM607281	820-055_Peripheral_L_SFA_02MAY2007_BWR
							GSM607282	820-056_Peripheral_L_SFA_02MAY2007_BWR
							GSM607283	820-057_Peripheral_L_SFA_02MAY2007_BWR
							GSM607284	840-009_Peripheral_L_SFA_30JAN2007_BWR
							GSM607285	840-012_Peripheral_R_SFA_20FEB2007_BWR
							GSM607286	840-013_Peripheral_L_SFA_21FEB2007_BWR
							GSM607287	840-017_Peripheral_L_SFA_13APR2007_BWR
							GSM607288	840-020_Peripheral_L_SFA_04MAY2007_BWR
							GSM607289	900-001_Peripheral_R_POP_07FEB2007_BWR
							GSM607290	900-002_Peripheral_L_POP_09FEB2007_BWR
							GSM607291	900-003_Peripheral_L_SFA_23FEB2007_BWR
							GSM607292	900-004_Peripheral_R_SFA_14FEB2007_BWR
							GSM607293	900-006_Peripheral_L_SFA_22FEB2007_BWR
							GSM607294	900-007_Peripheral_L_SFA_26FEB2007_BWR
							GSM607295	900-012_Peripheral_R_SFA_25APR2007_BWR
							GSM607296	901-004_Peripheral_L_SFA_06APR2007_BWR
							GSM607297	901-005_Peripheral_R_SFA_09APR2007_BWR
							GSM607298	901-007_Peripheral_R_SFA_10APR2007_BWR
							GSM607299	901-008_Peripheral_R_CFA_10APR2007_BWR
							GSM607300	901-011_Peripheral_L_SFA_18APR2007_BWR
							GSM607301	901-013_Peripheral_R_SFA_19APR2007_BWR
							GSM607302	901-015_Peripheral_R_SFA_19APR2007_BWR
							GSM607303	901-017_Peripheral_L_SFA_30APR2007_BWR
							GSM607304	901-019_Peripheral_R_SFA_01MAY2007_BWR
							GSM607305	901-022_Peripheral_R_SFA_02MAY2007_BWR
							GSM607306	901-025_Peripheral_R_CFA_03MAY2007_BWR
							GSM607307	901-025_Peripheral_R_TPT_03MAY2007_BWR
							GSM607308	901-027_Peripheral_L_SFA_04MAY2007_BWR
							GSM607309	901-028_Peripheral_L_POP_04MAY2007_BWR
							GSM607310	920-004_Peripheral_L_SFA_25JAN2007_BWR
							GSM607311	920-007_Peripheral_L_POP_13FEB2007_BWR
							GSM607312	920-007_Peripheral_L_SFA_13FEB2007_BWR
							GSM607313	920-008_Peripheral_L_SFA_19MAR2007_BWR
							GSM607314	920-008_Peripheral_R_SFA_23MAR2007_BWR
							GSM607315	951-004_Peripheral_L_SFA_05JAN2007_BWR
							GSM607316	951-005_Peripheral_R_SFA_16FEB2007_BWR
							GSM607317	951-006_Peripheral_R_SFA_16JAN2007_BWR
							GSM607318	951-008_Peripheral_L_SFA_09MAR2007_BWR
							GSM607319	951-009_Peripheral_R_SFA_04MAY2007_BWR
							GSM607320	962-001_Peripheral_L_SFA_27MAR2007_BWR
							GSM607321	962-004_Peripheral_R_SFA_20APR2007_BWR
							GSM607322	962-005_Peripheral_R_SFA_20APR2007_BWR
							GSM607323	962-006_Peripheral_L_SFA_20APR2007_BWR
							GSM607324	980-001_Peripheral_L_SFA_20FEB2007_BWR
							GSM607325	980-003_Peripheral_L_SFA_08FEB2007_BWR
							GSM607326	985-003_Peripheral_L_POP_20MAR2007_BWR
							GSM607327	986-001_Peripheral_R_SFA_02MAY2007_BWR
							GSM607328	988-003_Peripheral_R_SFA_09FEB2007_BWR
							GSM607329	988-005_Peripheral_R_SFA_28FEB2007_BWR
							GSM607330	988-006_Peripheral_L_SFA_22MAR2007_BWR
							GSM607331	988-010_Peripheral_L_SFA_16MAR2007_BWR
							GSM607332	988-011_Peripheral_R_SFA_26MAR2007_BWR
							GSM607333	050-003_Peripheral_R_POP_11APR2007_BWR
							GSM607334	057-003_Peripheral_L_POP_01MAY2007_BWR
							GSM607335	114-025_Peripheral_R_SFA_30MAR2007_BWR
							GSM607336	114-027_Peripheral_L_SFA_04APR2007_BWR
							GSM607337	119-027_Peripheral_L_SFA_27FEB2007_BWR
							GSM607338	119-048_Peripheral_L_SFA_10APR2007_BWR
							GSM607339	840-014_Peripheral_L_SFA_28FEB2007_BWR
							GSM607340	840-019_Peripheral_L_SFA_30APR2007_BWR
							GSM607341	880-001_Peripheral_L_SFA_11JAN2007_BWR
							GSM607342	880-004_Peripheral_L_OTH_06FEB2007_BWR
							GSM607343	880-005_Peripheral_L_POP_07FEB2007_BWR
							GSM607344	880-005_Peripheral_L_SFA_07FEB2007_BWR
							GSM607345	880-005_Peripheral_R_POP_21FEB2007_BWR
							GSM607346	880-005_Peripheral_R_SFA_21FEB2007_BWR
							GSM607347	880-006_Peripheral_L_SFA_05MAR2007_BWR
							GSM607348	880-007_Peripheral_R_SFA_07MAR2007_BWR
							GSM607349	880-008_Peripheral_L_SFA_13MAR2007_BWR
							GSM607350	880-009_Peripheral_R_SFA_03APR2007_BWR
							GSM607351	880-010_Peripheral_L_SFA_09APR2007_BWR
							GSM607352	880-010_Peripheral_R_SFA_09APR2007_BWR
							GSM607353	880-011_Peripheral_R_POP_26APR2007_BWR
							GSM607354	880-011_Peripheral_R_SFA_26APR2007_BWR
							GSM607355	880-012_Peripheral_R_SFA_01MAY2007_BWR
							GSM607356	901-001_Peripheral_R_SFA_23MAR2007_BWR
							GSM607357	901-002_Peripheral_L_AT_04APR2007_BWR
							GSM607358	901-002_Peripheral_L_POP_04APR2007_BWR
							GSM607359	901-002_Peripheral_L_SFA_04APR2007_BWR
							GSM607360	901-003_Peripheral_L_SFA_05APR2007_BWR
							GSM607361	901-006_Peripheral_R_PT_09APR2007_BWR
							GSM607362	901-009_Peripheral_L_POP_12APR2007_BWR
							GSM607363	901-010_Peripheral_L_SFA_12APR2007_BWR
							GSM607364	901-012_Peripheral_R_SFA_18APR2007_BWR
							GSM607365	901-013_Peripheral_R_AT_19APR2007_BWR
							GSM607366	901-020_Peripheral_L_CFA_01MAY2007_BWR
							GSM607367	901-021_Peripheral_R_SFA_02MAY2007_BWR
							GSM607368	901-023_Peripheral_L_CFA_03MAY2007_BWR
							GSM607369	901-027_Peripheral_L_POP_04MAY2007_BWR
							GSM607370	901-029_Peripheral_L_SFA_07MAY2007_BWR
							GSM607371	901-031_Peripheral_L_POP_08MAY2007_BWR
							GSM607372	951-009_Peripheral_L_POP_23MAR2007_BWR
							GSM607373	980-002_Peripheral_L_SFA_22FEB2007_BWR
							GSM607374	980-006_Peripheral_L_SFA_05APR2007_BWR
							GSM607375	985-005_Peripheral_L_SFA_10APR2007_BWR
							GSM607376	985-006_Peripheral_L_SFA_10APR2007_BWR
							GSM607377	985-007_Peripheral_L_SFA_11APR2007_BWR
							GSM607378	985-008_Peripheral_R_SFA_11APR2007_BWR
							GSM607379	988-013_Peripheral_L_SFA_29MAR2007_BWR
							GSM607380	988-015_Peripheral_L_POP_02MAY2007_BWR
							GSM607381	119-026_Peripheral_R_SFA_prox_23FEB2007_BWR-0156
							GSM607382	119-034_Peripheral_L_SFA_mid_06MAR2007_BWR-0184
							GSM607383	119-043_Peripheral_L_SFA_dist_30MAR2007_BWR-0305
							GSM607384	880-004_Peripheral_L_POP_entire_06FEB2007_BWR-0131
							GSM607385	880-005_Peripheral_L_PER_prox_07FEB2007_BWR-0134
							GSM607386	880-006_Peripheral_L_AT_mid_05MAR2007_BWR-0212
							GSM607387	901-006_Peripheral_R_SFA_dist_09APR2007_BWR-0287
							GSM607388	951-009_Peripheral_L_SFA_prox_23MAR2007_BWR-0237
							GSM607389	980-005_Peripheral_R_SFA_prox_29MAR2007_BWR-0263
							GSM607390	880-009_Peripheral_R_PT_entire_03APR2007_BWR-0347
							GSM607391	988-002_Peripheral_L_SFA_entire_08FEB2007_BWR-0094
							GSM607392	988-012_Peripheral_L_POP_entire_28MAR2007_BWR-0261
							GSM607393	988-012_Peripheral_L_SFA_prox_28MAR2007_BWR-0260
