# Supplementary material for: Macrophage Paired Immunoglobulin-Like Receptor B Deficiency Promotes Peripheral Atherosclerosis in Apolipoprotein E–Deficient Mice
Source: Front Cell Dev Biol. 2022 Mar 7;9:783954. doi: 10.3389/fcell.2021.783954 (PMC8936951; doi:10.3389/fcell.2021.783954)
Supplement: Supplementary file 5 [file DataSheet2.XLSX]

## Sheet: Summary
	Total genes	13467
	Total DEGs	680
	Total turqoise module genes	2370
	Total pink module genes	198
	DEG /Turqoise module overlap	406
	Deg/Pink module overlap	59
	Turqoise/pink module overlap	0

## Sheet: 2A.All genes
GENE	AveExpr	t	P.Value	adj.P.Val	B	logFC	FoldChange	FC	Pink module member	Turquoise module member
A1BG	5.26973	-0.343854	0.731104	0.798134	-6.24248	-0.0275729	0.981069	-1.0193		0
A1CF	2.49765	-3.0469	0.00243776	0.0082756	-1.84598	-0.218259	0.859602	-1.16333		0
A2M	10.3398	2.80139	0.00529099	0.0152382	-2.52914	0.127108	1.0921	1.0921		0
A4GALT	5.98088	-1.34739	0.178483	0.26209	-5.42193	-0.0921037	0.938154	-1.06592		0
AAAS	6.69011	3.04988	0.00241417	0.00821685	-1.83735	0.147595	1.10772	1.10772		0
AACS	6.38052	-1.54233	0.123644	0.194431	-5.15023	-0.0879952	0.940829	-1.06289		0
AADAT	4.94096	-2.29426	0.0222007	0.0481599	-3.76388	-0.302016	0.811118	-1.23287		0
AAGAB	6.73547	-0.634359	0.526145	0.619208	-6.10488	-0.0844519	0.943143	-1.06028		0
AAK1	4.44139	2.66157	0.00803507	0.0211408	-2.89343	0.326946	1.25436	1.25436		0
AAMDC	8.33204	-2.63623	0.00865104	0.022452	-2.95749	-0.160843	0.894502	-1.11794		0
AAMP	6.27888	-1.67217	0.0951336	0.157256	-4.94913	-0.0912266	0.938724	-1.06528		0
AANAT	3.55955	-2.12225	0.034321	0.0689029	-4.12813	-0.183117	0.880798	-1.13533		0
AAR2	8.07437	-1.51026	0.131625	0.20431	-5.19741	-0.05348	0.963609	-1.03777		0
AARS	7.67841	-1.59239	0.111946	0.179218	-5.0746	-0.0822934	0.944555	-1.0587		0
AARSD1	4.70456	-2.92355	0.0036219	0.0112986	-2.19613	-0.179964	0.882725	-1.13286		0
AASDH	5.56375	2.88423	0.00409769	0.0124568	-2.30482	0.243357	1.18374	1.18374		0
AASDHPPT	5.76625	-1.19584	0.232342	0.324547	-5.60801	-0.0871411	0.941386	-1.06226		0
AASS	3.46647	-3.05119	0.00240379	0.00819541	-1.83353	-0.242284	0.845406	-1.18286		0
AATF	7.65043	-1.87834	0.0609321	0.109618	-4.59687	-0.0830638	0.944051	-1.05927		0
AATK	6.34651	2.34983	0.0191804	0.0428493	-3.64026	0.208322	1.15534	1.15534		0
ABAT	6.52006	1.02102	0.30775	0.406201	-5.79526	0.0924105	1.06615	1.06615		0
ABCA1	6.81514	1.44843	0.148141	0.225172	-5.28564	0.268568	1.20461	1.20461		0
ABCA10	2.66004	-0.491467	0.623318	0.706941	-6.18277	-0.0632668	0.957094	-1.04483		0
ABCA2	5.76707	2.74082	0.006354	0.0175599	-2.68916	0.180258	1.13309	1.13309		0
ABCA3	4.16524	-0.790348	0.429709	0.528291	-5.99733	-0.0514739	0.96495	-1.03632		0
ABCA5	5.87097	1.61099	0.10783	0.173827	-5.04589	0.219466	1.1643	1.1643		0
ABCA6	4.87934	-1.36179	0.173894	0.256702	-5.40309	-0.303259	0.81042	-1.23393		0
ABCA7	4.89731	5.6392	2.89987e-08	5.20701e-06	8.60806	0.626951	1.5443	1.5443		0
ABCA8	5.45851	-2.71572	0.0068485	0.018617	-2.75448	-0.685599	0.621748	-1.60837		0
ABCA9	5.52873	0.0587951	0.953139	0.968896	-6.29808	0.0107362	1.00747	1.00747		0
ABCB1	4.62669	1.85371	0.0643864	0.114634	-4.64108	0.236164	1.17786	1.17786		0
ABCB10	7.56541	-1.62913	0.103933	0.168798	-5.01758	-0.0817049	0.94494	-1.05827		0
ABCB4	5.09487	3.50243	0.00050354	0.00242012	-0.432982	0.419663	1.33762	1.33762		0
ABCB5	3.23985	3.70893	0.00023212	0.00134914	0.269045	0.386585	1.3073	1.3073		0
ABCB6	6.318	2.02099	0.0438276	0.0841258	-4.32955	0.157907	1.11567	1.11567		0
ABCB7	7.04776	0.311679	0.755418	0.817141	-6.25269	0.014361	1.01	1.01		0
ABCB8	4.94768	2.17638	0.030007	0.0616872	-4.01651	0.148244	1.10822	1.10822		0
ABCB9	4.54429	1.54682	0.122556	0.192947	-5.14354	0.107741	1.07754	1.07754		0
ABCC1	6.04659	1.46422	0.143779	0.219756	-5.26345	0.103487	1.07437	1.07437		0
ABCC10	5.76399	3.57307	0.000387946	0.00197972	-0.197077	0.212119	1.15839	1.15839		0
ABCC2	3.02806	-1.54979	0.121842	0.192024	-5.13911	-0.14511	0.90431	-1.10582		0
ABCC3	6.85294	3.28296	0.00110118	0.00442544	-1.13722	0.435363	1.35225	1.35225		0
ABCC4	6.11903	-0.069969	0.944247	0.962708	-6.29738	-0.00705001	0.995125	-1.0049		0
ABCC5	7.08027	5.90699	6.55052e-09	3.15056e-06	10.0067	0.558681	1.47292	1.47292		0
ABCC6	4.54525	0.976561	0.329272	0.428808	-5.8382	0.0602287	1.04263	1.04263		0
ABCC8	3.62685	-2.61739	0.00913639	0.0235078	-3.00476	-0.224253	0.856038	-1.16817		0
ABCC9	3.89257	1.02536	0.305703	0.404053	-5.79097	0.154133	1.11275	1.11275		0
ABCD1	5.39576	1.43685	0.151402	0.229325	-5.30174	0.097101	1.06962	1.06962		0
ABCD3	7.10755	-2.84689	0.00460144	0.0136282	-2.40672	-0.144678	0.904581	-1.10548		0
ABCD4	6.98704	4.59956	5.40567e-06	8.82402e-05	3.72583	0.26062	1.19799	1.19799		0
ABCF1	7.90109	-0.625351	0.532034	0.624936	-6.11038	-0.027402	0.981186	-1.01918		0
ABCF2	6.41114	-2.65231	0.00825522	0.0216122	-2.91688	-0.150393	0.901005	-1.10987		0
ABCF3	6.95833	4.58892	5.67649e-06	9.10063e-05	3.6805	0.231245	1.17385	1.17385		0
ABCG1	8.23765	2.11401	0.0350228	0.0701133	-4.14489	0.315746	1.24465	1.24465		0
ABCG2	3.07937	1.58604	0.113379	0.181143	-5.08432	0.138418	1.1007	1.1007		0
ABCG4	3.73347	3.52539	0.000462834	0.00226819	-0.356794	0.231737	1.17425	1.17425		0
ABCG5	4.04261	-1.79322	0.0735582	0.12787	-4.74719	-0.0949014	0.936336	-1.06799		0
ABHD1	4.12285	3.34773	0.000877889	0.00372951	-0.933853	0.207923	1.15502	1.15502		0
ABHD12	6.50174	1.29648	0.195423	0.282227	-5.48689	0.118188	1.08537	1.08537		0
ABHD14B	7.62214	0.824713	0.409938	0.508815	-5.97048	0.0433259	1.03049	1.03049		0
ABHD15	5.82049	3.96807	8.3365e-05	0.000623363	1.20359	0.369843	1.29221	1.29221		0
ABHD16A	7.15152	2.48486	0.0132952	0.0317627	-3.32787	0.109438	1.07881	1.07881		0
ABHD16B	3.83261	-4.20127	3.15776e-05	0.000303537	2.0949	-0.226554	0.854674	-1.17004		0
ABHD17B	7.58394	-0.577655	0.563764	0.653487	-6.13815	-0.0319373	0.978106	-1.02238		0
ABHD17C	6.53062	1.84459	0.0657045	0.116642	-4.65729	0.149012	1.10881	1.10881		0
ABHD2	5.58094	-1.62399	0.105026	0.170244	-5.02563	-0.137205	0.909279	-1.09977		0
ABHD3	6.61733	3.73877	0.000206904	0.00123949	0.37366	0.293848	1.22591	1.22591		0
ABHD4	7.28564	-2.4051	0.0165403	0.0379321	-3.51445	-0.152753	0.899532	-1.11169		0
ABHD5	3.87649	-1.1174	0.264374	0.36054	-5.69566	-0.0775507	0.947665	-1.05523		0
ABHD6	5.88624	4.86974	1.51327e-06	3.94945e-05	4.90885	0.528453	1.44238	1.44238		0
ABHD8	5.52945	4.10962	4.65034e-05	0.00040145	1.73895	0.205371	1.15298	1.15298		0
ABI1	5.4703	-2.98749	0.00295474	0.00964876	-2.01634	-0.27033	0.82913	-1.20608		0
ABI2	5.99238	-3.25652	0.00120654	0.00476354	-1.21907	-0.292012	0.816762	-1.22435		0
ABI3	7.01782	3.59875	0.000352509	0.00184287	-0.110282	0.48424	1.39885	1.39885		0
ABI3BP	4.68122	-2.80287	0.0052672	0.0151729	-2.52519	-0.333963	0.793354	-1.26047		0
ABITRAM	6.18954	0.889318	0.374272	0.473848	-5.91692	0.0395125	1.02777	1.02777		0
ABL1	7.60913	-2.41908	0.0159255	0.0367492	-3.48218	-0.157559	0.89654	-1.1154		0
ABL2	6.27285	-0.0195033	0.984448	0.989813	-6.29957	-0.00143224	0.999008	-1.00099		0
ABLIM1	8.36855	-1.46011	0.144906	0.221153	-5.26926	-0.138999	0.908149	-1.10114		0
ABLIM2	6.19012	2.13575	0.0331978	0.067016	-4.10054	0.18127	1.13388	1.13388		0
ABLIM3	7.16138	3.37233	0.000804745	0.00349823	-0.85565	0.255422	1.19368	1.19368		0
ABO	4.29608	-1.19238	0.233693	0.326196	-5.612	-0.0729348	0.950702	-1.05185		0
ABR	8.97675	0.106279	0.915405	0.942633	-6.29428	0.00516235	1.00358	1.00358		0
ABRA	4.79876	-2.91459	0.00372579	0.0115691	-2.22104	-0.682092	0.623261	-1.60447		0
ABRACL	7.72039	4.18201	3.42782e-05	0.000322815	2.01939	0.544658	1.45867	1.45867		0
ABRAXAS1	4.0427	-2.75708	0.0060512	0.0169175	-2.64654	-0.199474	0.870868	-1.14828		0
ABRAXAS2	5.70936	-0.931714	0.351947	0.45187	-5.87958	-0.0570166	0.96125	-1.04031		0
ABT1	6.3241	-2.54822	0.0111335	0.0275364	-3.17543	-0.134508	0.91098	-1.09772		0
ABTB1	3.9606	4.11975	4.45719e-05	0.000389015	1.77793	0.197975	1.14709	1.14709		0
ABTB2	5.97856	-4.0664	5.56769e-05	0.000456917	1.57364	-0.350702	0.784203	-1.27518		0
ACAA1	6.95748	3.91593	0.000102914	0.00073447	1.01082	0.210317	1.15694	1.15694		0
ACACB	4.18094	0.98635	0.324452	0.423883	-5.82891	0.0661435	1.04691	1.04691		0
ACAD10	5.70527	2.88097	0.0041395	0.0125697	-2.31375	0.152842	1.11176	1.11176		0
ACAD11	7.58177	1.02787	0.30452	0.402806	-5.78848	0.0727257	1.0517	1.0517		0
ACAD8	5.24278	0.95282	0.341154	0.441338	-5.86035	0.0558303	1.03946	1.03946		0
ACAD9	7.31413	2.67807	0.00765513	0.0203819	-2.85136	0.13419	1.09748	1.09748		0
ACADL	6.01297	-3.61225	0.000335101	0.00176973	-0.0643714	-0.79115	0.577883	-1.73045		0
ACADM	6.46963	-2.07407	0.0385983	0.0758235	-4.22518	-0.13082	0.913312	-1.09492		0
ACADS	5.14702	1.8316	0.0676221	0.11951	-4.68026	0.0949663	1.06804	1.06804		0
ACADSB	4.66891	-2.37104	0.0181268	0.0408763	-3.59233	-0.214748	0.861697	-1.1605		0
ACADVL	8.41974	3.37569	0.000795214	0.00346238	-0.844934	0.204041	1.15192	1.15192		0
ACAN	8.71676	-0.867268	0.386223	0.48549	-5.93565	-0.173241	0.886848	-1.12759		0
ACAP1	5.43818	5.49166	6.42416e-08	7.74472e-06	7.86166	0.596555	1.5121	1.5121		0
ACAP2	5.71435	0.212245	0.832005	0.877794	-6.27793	0.0245616	1.01717	1.01717		0
ACAP3	5.42508	-0.543165	0.587265	0.674286	-6.15687	-0.0223463	0.98463	-1.01561		0
ACAT1	3.9871	-3.58414	0.00037227	0.00191789	-0.159716	-0.36366	0.77719	-1.28669		0
ACAT2	6.81973	-0.9904	0.322471	0.421926	-5.82504	-0.0731351	0.95057	-1.052		0
ACBD3	5.65322	-3.27623	0.0011271	0.00451207	-1.15807	-0.350181	0.784486	-1.27472		0
ACBD4	5.71941	-1.11773	0.264234	0.360408	-5.69531	-0.0862433	0.941972	-1.0616		0
ACBD5	7.50699	1.10925	0.267868	0.364566	-5.70443	0.0624318	1.04422	1.04422		0
ACBD6	7.35333	-2.4533	0.0145046	0.0340481	-3.4024	-0.103286	0.93091	-1.07422		0
ACBD7	4.3078	-4.24125	2.66114e-05	0.000269861	2.25247	-0.420065	0.747391	-1.33799		0
ACCS	6.97169	3.39691	0.00073736	0.00325788	-0.776965	0.309206	1.23903	1.23903		0
ACD	7.2689	3.85171	0.000132979	0.000888751	0.77663	0.201985	1.15028	1.15028		0
ACE	4.83078	5.05269	6.17363e-07	2.34719e-05	5.74458	0.345883	1.27093	1.27093		0
ACER1	3.01654	-1.86032	0.0634432	0.113374	-4.62927	-0.0852942	0.942592	-1.0609		0
ACER2	3.18408	-2.79524	0.00539106	0.0154669	-2.54555	-0.236535	0.848781	-1.17816		0
ACER3	6.0757	2.16467	0.0308984	0.0632189	-4.04088	0.252546	1.19131	1.19131		0
ACHE	3.72763	1.84062	0.0662864	0.117535	-4.66434	0.101803	1.07311	1.07311		0
ACIN1	6.40971	1.70326	0.089158	0.149284	-4.8986	0.0967628	1.06937	1.06937		0
ACKR1	6.03591	-2.72824	0.00659769	0.018096	-2.72197	-0.721443	0.606491	-1.64883		0
ACKR2	5.6923	-2.29771	0.0220019	0.0478366	-3.75629	-0.276052	0.825848	-1.21088		0
ACKR3	8.52269	-3.19055	0.00151174	0.0056937	-1.42069	-0.28143	0.822775	-1.2154		0
ACKR4	4.89906	-4.01852	6.78482e-05	0.000533399	1.3923	-0.603646	0.658089	-1.51955		0
ACLY	6.13153	0.4364	0.66274	0.7419	-6.20751	0.0325402	1.02281	1.02281		0
ACO1	7.73966	-2.49175	0.0130432	0.0312996	-3.31147	-0.102016	0.93173	-1.07327		0
ACOT11	4.14526	-2.13227	0.0334843	0.0674948	-4.10767	-0.102967	0.931116	-1.07398		0
ACOT13	7.76773	2.67757	0.00766651	0.0204041	-2.85265	0.251398	1.19036	1.19036		0
ACOT4	5.30699	3.42283	0.000672042	0.00302891	-0.693422	0.507876	1.42195	1.42195		0
ACOT7	7.07426	-0.249606	0.802998	0.854859	-6.26957	-0.0172596	0.988108	-1.01204		0
ACOT8	4.0141	-1.57375	0.116195	0.184702	-5.10304	-0.136875	0.909487	-1.09952		0
ACOX1	6.54943	-0.122345	0.902676	0.932664	-6.2925	-0.00729863	0.994954	-1.00507		0
ACOX2	6.4792	-0.0430184	0.965704	0.977942	-6.29886	-0.0035538	0.99754	-1.00247		0
ACOX3	5.1011	-0.352698	0.724468	0.792491	-6.2395	-0.0234959	0.983846	-1.01642		0
ACP1	6.9927	-3.9085	0.000106033	0.000749973	0.983515	-0.183638	0.88048	-1.13574		0
ACP2	6.8795	2.83174	0.00482142	0.0141245	-2.44769	0.379902	1.30125	1.30125		0
ACP5	6.76022	5.67459	2.39083e-08	4.81457e-06	8.78936	1.7458	3.35382	3.35382		0
ACP6	5.98626	-3.09058	0.00211208	0.00740097	-1.71863	-0.279451	0.823904	-1.21373		0
ACSBG1	5.07945	0.335992	0.737022	0.803357	-6.24507	0.0318681	1.02234	1.02234		0
ACSF2	5.87391	4.07545	5.36242e-05	0.000445501	1.60812	0.31755	1.24621	1.24621		0
ACSF3	4.68719	0.665964	0.50575	0.600558	-6.08499	0.0496299	1.035	1.035		0
ACSL1	5.15412	1.06359	0.288042	0.38563	-5.75237	0.139926	1.10185	1.10185		0
ACSL3	7.31716	-4.50609	8.27873e-06	0.000121053	3.3309	-0.317401	0.802515	-1.24608		0
ACSL4	7.75777	-3.69359	0.00024617	0.00140775	0.215607	-0.195593	0.873214	-1.1452		0
ACSL5	6.74394	3.39468	0.000743275	0.00327699	-0.784148	0.50181	1.41599	1.41599		0
ACSM1	4.22548	-2.81032	0.00514861	0.0148982	-2.50525	-0.287413	0.81937	-1.22045		0
ACSM5	5.72215	0.20903	0.834512	0.87951	-6.27859	0.0244865	1.01712	1.01712		0
ACSM6	2.71579	0.0554761	0.955782	0.970556	-6.29826	0.00438192	1.00304	1.00304		0
ACSS1	7.21719	4.18686	3.3575e-05	0.000318867	2.03846	0.265903	1.20239	1.20239		0
ACSS2	6.8385	0.332401	0.73973	0.805265	-6.24623	0.0183463	1.0128	1.0128		0
ACSS3	5.14477	-1.76424	0.0783185	0.13429	-4.7968	-0.303913	0.810052	-1.23449		0
ACTA1	6.03609	-3.24578	0.00125204	0.00489443	-1.2522	-0.775574	0.584156	-1.71187		0
ACTA2	10.5544	-2.63552	0.00866912	0.0224773	-2.95929	-0.191945	0.875425	-1.1423		0
ACTBL2	3.20697	-3.70524	0.000235423	0.00136422	0.256187	-0.245364	0.843603	-1.18539		0
ACTC1	8.13685	-2.6923	0.00734093	0.0197129	-2.81492	-0.34528	0.787155	-1.2704		0
ACTG2	9.40227	-2.15446	0.0316945	0.0644272	-4.06205	-0.299909	0.812304	-1.23107		0
ACTL10	4.77402	1.07726	0.2819	0.379028	-5.73824	0.0581115	1.0411	1.0411		0
ACTL6A	6.79318	0.0550153	0.956149	0.970856	-6.29829	0.00316688	1.0022	1.0022		0
ACTL6B	4.8603	-4.34954	1.66279e-05	0.000191983	2.68615	-0.219051	0.859131	-1.16397		0
ACTL7A	4.14781	-1.78431	0.0749956	0.129732	-4.76253	-0.0983143	0.934124	-1.07052		0
ACTL8	3.54966	-0.129811	0.89677	0.927842	-6.29159	-0.00632356	0.995626	-1.00439		0
ACTN2	4.7963	-1.5962	0.111094	0.178077	-5.06875	-0.269845	0.829409	-1.20568		0
ACTN3	4.48902	-4.17999	3.45695e-05	0.000324677	2.0116	-0.231529	0.851732	-1.17408		0
ACTR10	7.91512	-4.07833	5.29853e-05	0.000441683	1.61912	-0.148005	0.902498	-1.10804		0
ACTR1A	8.75901	0.758738	0.448376	0.545957	-6.02103	0.0340171	1.02386	1.02386		0
ACTR1B	7.27269	-2.26621	0.0238766	0.0511149	-3.82516	-0.125286	0.916822	-1.09072		0
ACTR2	8.8087	-0.171241	0.864105	0.902506	-6.28555	-0.00682759	0.995279	-1.00474		0
ACTR3	9.09917	-2.26619	0.0238779	0.0511149	-3.82521	-0.0886173	0.940424	-1.06335		0
ACTR3B	6.08405	-1.81459	0.0702022	0.123117	-4.7101	-0.124164	0.917536	-1.08988		0
ACTR5	6.31053	1.43447	0.152081	0.230172	-5.30505	0.09125	1.06529	1.06529		0
ACTR6	6.33621	-3.24098	0.00127278	0.0049582	-1.26691	-0.185518	0.879333	-1.13723		0
ACTR8	5.65801	0.223753	0.823044	0.870488	-6.2755	0.0128708	1.00896	1.00896		0
ACVR1	3.35072	-1.49097	0.136617	0.210747	-5.22533	-0.146015	0.903744	-1.10651		0
ACVR1B	5.8962	-2.34707	0.0193215	0.0431102	-3.64647	-0.198123	0.871684	-1.14721		0
ACVR1C	2.74726	1.23545	0.217259	0.307594	-5.5615	0.125906	1.09119	1.09119		0
ACVR2A	5.87163	0.359488	0.719386	0.788473	-6.23715	0.0227088	1.01587	1.01587		0
ACVR2B	4.5646	2.72532	0.00665523	0.0182167	-2.72955	0.1751	1.12904	1.12904		0
ACVRL1	7.51219	3.70473	0.000235898	0.00136521	0.254366	0.516272	1.43025	1.43025		0
ACY1	6.18272	2.42735	0.0155715	0.036087	-3.46301	0.17217	1.12675	1.12675		0
ACYP1	7.36036	-1.11246	0.26649	0.36291	-5.70099	-0.06562	0.955535	-1.04653		0
ACYP2	7.18541	-4.37966	1.45636e-05	0.000176057	2.80856	-0.244578	0.844063	-1.18475		0
ADA	6.4466	4.20344	3.12899e-05	0.000302102	2.10334	0.595151	1.51063	1.51063		0
ADAD2	4.55354	3.10343	0.00202421	0.00715674	-1.68085	0.200539	1.14913	1.14913		0
ADAL	5.01754	-0.816258	0.414752	0.513606	-5.9772	-0.0599221	0.959316	-1.04241		0
ADAM10	5.58819	2.17142	0.0303823	0.0623432	-4.02686	0.288215	1.22113	1.22113		0
ADAM12	5.12482	-0.831886	0.405881	0.504896	-5.96473	-0.160461	0.894739	-1.11764		0
ADAM15	5.78348	1.8424	0.0660251	0.117118	-4.66118	0.138444	1.10072	1.10072		0
ADAM17	6.47109	0.778919	0.436406	0.535045	-6.00601	0.0764469	1.05442	1.05442		0
ADAM19	7.54356	-0.906217	0.365269	0.465029	-5.90225	-0.0736136	0.950255	-1.05235		0
ADAM20	4.84082	1.4926	0.136189	0.210231	-5.22298	0.174595	1.12865	1.12865		0
ADAM22	2.89283	0.222411	0.824087	0.871455	-6.27579	0.0210257	1.01468	1.01468		0
ADAM23	5.25385	1.82541	0.0685524	0.120853	-4.69116	0.281522	1.21548	1.21548		0
ADAM28	5.26878	3.11396	0.00195478	0.00696984	-1.64979	0.486713	1.40125	1.40125		0
ADAM32	4.29326	-2.44612	0.0147935	0.0346355	-3.41925	-0.214971	0.861563	-1.16068		0
ADAM33	5.49944	-2.49351	0.0129798	0.0311973	-3.30728	-0.525081	0.69492	-1.43901		0
ADAM8	6.99793	4.47698	9.44106e-06	0.000132662	3.20932	0.925395	1.8992	1.8992		0
ADAM9	6.06248	-0.0340816	0.972826	0.982751	-6.29919	-0.00264143	0.998171	-1.00183		0
ADAMDEC1	6.05732	3.59928	0.000351806	0.00183991	-0.108475	1.03173	2.04447	2.04447		0
ADAMTS1	8.48328	-3.20516	0.0014386	0.00546814	-1.3764	-0.365229	0.776346	-1.28809		0
ADAMTS10	5.24844	2.48825	0.0131708	0.0315453	-3.31982	0.203956	1.15185	1.15185		0
ADAMTS13	4.95116	3.77628	0.00017887	0.00111314	0.506243	0.268105	1.20422	1.20422		0
ADAMTS14	3.75408	5.09303	5.04877e-07	2.13811e-05	5.93235	0.876762	1.83625	1.83625		0
ADAMTS17	4.55697	0.232139	0.816528	0.86525	-6.27365	0.0251089	1.01756	1.01756		0
ADAMTS19	3.13683	-1.11802	0.264109	0.360323	-5.69499	-0.160561	0.894677	-1.11772		0
ADAMTS2	5.49452	0.549302	0.58305	0.670647	-6.15362	0.0595976	1.04218	1.04218		0
ADAMTS3	5.42388	-1.64997	0.0995937	0.163067	-4.98465	-0.197716	0.87193	-1.14688		0
ADAMTS4	7.58305	-2.70941	0.00697822	0.018901	-2.77083	-0.574868	0.671348	-1.48954		0
ADAMTS5	6.157	-0.786542	0.431933	0.530685	-6.00024	-0.117093	0.922044	-1.08455		0
ADAMTS6	5.28894	0.287681	0.773713	0.831572	-6.25966	0.0263744	1.01845	1.01845		0
ADAMTS8	6.87586	-3.05203	0.0023973	0.00817948	-1.83112	-0.7002	0.615487	-1.62473		0
ADAMTS9	7.30991	-0.201935	0.840052	0.883964	-6.28	-0.0280542	0.980742	-1.01964		0
ADAMTSL1	4.78596	-1.0769	0.282057	0.379164	-5.7386	-0.0910488	0.93884	-1.06514		0
ADAMTSL2	4.94962	-0.207016	0.836084	0.880818	-6.27899	-0.0153559	0.989413	-1.0107		0
ADAMTSL3	6.39518	-3.43665	0.000639434	0.00292502	-0.648597	-0.467849	0.723042	-1.38305		0
ADAMTSL5	5.09932	-3.44944	0.000610557	0.00281878	-0.60694	-0.160355	0.894805	-1.11756		0
ADAP1	5.77137	4.33749	1.75302e-05	0.000198385	2.63737	0.322376	1.25039	1.25039		0
ADAP2	7.39915	5.81426	1.10382e-08	3.58847e-06	9.51576	0.959493	1.94463	1.94463		0
ADAR	9.13793	4.42585	1.18667e-05	0.000155003	2.99781	0.146824	1.10713	1.10713		0
ADARB1	8.77864	-2.32335	0.0205716	0.045364	-3.69953	-0.21534	0.861343	-1.16098		0
ADARB2	3.2644	0.629412	0.529375	0.622302	-6.10791	0.0437051	1.03076	1.03076		0
ADAT1	6.30878	1.6537	0.0988323	0.162116	-4.97871	0.119882	1.08665	1.08665		0
ADAT2	5.31974	1.85508	0.0641887	0.114373	-4.63862	0.131944	1.09577	1.09577		0
ADAT3	5.4812	4.50209	8.42972e-06	0.000122411	3.31417	0.309058	1.2389	1.2389		0
ADCK1	5.9366	1.76244	0.0786231	0.13471	-4.79987	0.143137	1.1043	1.1043		0
ADCK5	4.95696	4.679	3.74131e-06	6.97848e-05	4.06728	0.241872	1.18253	1.18253		0
ADCY1	5.11726	0.556026	0.578449	0.666868	-6.15002	0.0956423	1.06854	1.06854		0
ADCY3	4.94444	1.40635	0.160258	0.24012	-5.34358	0.135008	1.0981	1.0981		0
ADCY4	7.07507	3.33712	0.000911357	0.00384448	-0.967454	0.480608	1.39533	1.39533		0
ADCY5	5.0936	-3.25282	0.00122204	0.00480501	-1.2305	-0.385801	0.765354	-1.30658		0
ADCY6	7.27743	-0.209325	0.834282	0.879336	-6.27853	-0.0181295	0.987512	-1.01265		0
ADCY7	7.61575	4.57209	6.1323e-06	9.59712e-05	3.60892	0.420859	1.33872	1.33872		0
ADCY9	5.86176	-0.436305	0.662809	0.7419	-6.20755	-0.0399982	0.972656	-1.02811		0
ADCYAP1	4.87951	2.3318	0.0201188	0.0445404	-3.6807	0.632995	1.55078	1.55078		0
ADCYAP1R1	2.61518	-0.559663	0.575967	0.665113	-6.14806	-0.0224335	0.984571	-1.01567		0
ADD1	8.60808	-2.32723	0.0203621	0.0449683	-3.69088	-0.105111	0.929734	-1.07558		0
ADD2	3.55765	0.661602	0.50854	0.602808	-6.08779	0.074823	1.05323	1.05323		0
ADD3	8.22663	-2.36893	0.0182292	0.0410454	-3.59712	-0.143376	0.905398	-1.10449		0
ADGRA2	7.74905	3.98517	7.7766e-05	0.000593021	1.26728	0.407325	1.32622	1.32622		0
ADGRB1	5.25475	0.0497462	0.960345	0.974602	-6.29855	0.00232705	1.00161	1.00161		0
ADGRB2	4.92243	1.06669	0.286641	0.38429	-5.74918	0.0553079	1.03908	1.03908		0
ADGRB3	3.97911	-0.791841	0.42884	0.52751	-5.99619	-0.147573	0.902768	-1.1077		0
ADGRD1	4.36775	-4.37289	1.50067e-05	0.000179321	2.78089	-0.586262	0.666067	-1.50135		0
ADGRE1	5.08541	-0.951641	0.341752	0.441898	-5.86144	-0.148979	0.901889	-1.10878		0
ADGRE2	6.1789	5.12206	4.36394e-07	1.946e-05	6.06848	0.918417	1.89004	1.89004		0
ADGRE5	7.14931	-0.174768	0.861334	0.900633	-6.28496	-0.0123428	0.991481	-1.00859		0
ADGRF5	7.63337	4.13275	4.2208e-05	0.000373699	1.82802	0.614457	1.53098	1.53098		0
ADGRG1	7.03193	0.92655	0.35462	0.454565	-5.88422	0.144535	1.10537	1.10537		0
ADGRG2	4.37379	-4.03299	6.39276e-05	0.000508814	1.44688	-0.75787	0.591369	-1.69099		0
ADGRG6	5.49901	3.3225	0.000959366	0.0039864	-1.01355	0.457265	1.37294	1.37294		0
ADGRL1	4.94694	2.14462	0.0324776	0.0657806	-4.08233	0.142966	1.10417	1.10417		0
ADGRL2	5.12164	0.634273	0.526201	0.619219	-6.10494	0.0824967	1.05885	1.05885		0
ADGRL3	7.67892	-1.66589	0.0963788	0.158866	-4.95923	-0.314464	0.80415	-1.24355		0
ADGRL4	7.06399	1.75766	0.0794352	0.135869	-4.80797	0.284881	1.21831	1.21831		0
ADH1A	3.15907	-2.10975	0.03539	0.0706699	-4.15352	-0.232795	0.850985	-1.17511		0
ADH4	2.33868	-0.849997	0.395745	0.495215	-5.95	-0.081757	0.944906	-1.05831		0
ADH5	8.01072	-4.84052	1.74188e-06	4.3042e-05	4.7779	-0.404169	0.755672	-1.32333		0
ADI1	8.81813	-3.09981	0.00204865	0.00722419	-1.69152	-0.185184	0.879537	-1.13696		0
ADIPOQ	2.65171	1.04273	0.297592	0.395728	-5.77361	0.118215	1.08539	1.08539		0
ADIPOR1	8.43143	2.48901	0.013143	0.0314884	-3.318	0.142461	1.10379	1.10379		0
ADIPOR2	6.73538	-0.223859	0.822961	0.870488	-6.27548	-0.0177325	0.987784	-1.01237		0
ADK	7.22172	-1.29814	0.194855	0.281618	-5.48482	-0.0783152	0.947163	-1.05578		0
ADM	6.55504	-3.48283	0.000540911	0.00256044	-0.497636	-0.670817	0.628151	-1.59197		0
ADM2	4.12137	-0.325353	0.745054	0.809556	-6.24848	-0.0340494	0.976675	-1.02388		0
ADNP	8.44321	0.217383	0.828001	0.87477	-6.27686	0.00965277	1.00671	1.00671		0
ADNP2	6.38511	-3.195	0.00148909	0.00562669	-1.40722	-0.211718	0.863508	-1.15807		0
ADO	6.90887	-1.02455	0.306084	0.404359	-5.79178	-0.0430291	0.970615	-1.03027		0
ADORA2B	4.90807	3.70481	0.000235827	0.00136521	0.25464	0.527384	1.44131	1.44131		0
ADORA3	5.66651	3.33713	0.00091134	0.00384448	-0.967438	0.743787	1.67457	1.67457		0
ADPGK	7.8968	4.17359	3.55202e-05	0.000330352	1.98664	0.339497	1.26532	1.26532		0
ADPRH	6.52379	3.20038	0.00146212	0.00554347	-1.39089	0.313332	1.24257	1.24257		0
ADPRHL2	7.65074	-2.06315	0.0396282	0.0774683	-4.24686	-0.108937	0.927271	-1.07843		0
ADPRM	4.52063	-2.67002	0.00783851	0.0207389	-2.87192	-0.389648	0.763316	-1.31007		0
ADRA1A	4.7342	-2.5213	0.0120106	0.0292754	-3.24066	-0.429937	0.742294	-1.34717		0
ADRA1B	4.8368	-4.11228	4.59894e-05	0.000398289	1.74917	-0.409975	0.752636	-1.32866		0
ADRA2A	5.91648	0.19354	0.846617	0.889274	-6.28161	0.0352512	1.02474	1.02474		0
ADRA2B	4.53227	-0.18546	0.852946	0.894109	-6.28309	-0.021427	0.985258	-1.01496		0
ADRA2C	6.00151	-2.71618	0.00683914	0.0185991	-2.75329	-0.502381	0.705941	-1.41655		0
ADRB1	4.86333	0.442913	0.658025	0.73767	-6.20473	0.0665049	1.04718	1.04718		0
ADRB2	7.18831	3.78949	0.000169893	0.00106714	0.553173	0.423764	1.34142	1.34142		0
ADRM1	7.30639	-0.874332	0.382369	0.481564	-5.9297	-0.0471907	0.967819	-1.03325		0
ADSL	5.34585	-3.05458	0.00237736	0.00812793	-1.82372	-0.164062	0.892509	-1.12044		0
ADSS	8.53043	-2.28304	0.0228582	0.0493953	-3.78848	-0.108374	0.927633	-1.07801		0
ADSSL1	7.97766	-2.29916	0.0219187	0.0477018	-3.75309	-0.312739	0.805112	-1.24206		0
ADTRP	4.16666	2.97189	0.00310631	0.0100247	-2.06057	0.595717	1.51122	1.51122		0
AEBP1	10.3791	1.21531	0.224837	0.316161	-5.58533	0.0755748	1.05378	1.05378		0
AEBP2	7.80175	-4.95925	9.79283e-07	2.97027e-05	5.31427	-0.377119	0.769974	-1.29875		0
AEN	7.01576	0.41027	0.681788	0.757062	-6.21822	0.0317804	1.02227	1.02227		0
AFAP1	6.91905	-0.734026	0.463286	0.560715	-6.03888	-0.0432838	0.970444	-1.03046		0
AFAP1L1	5.90499	3.36241	0.000833559	0.003583	-0.887273	0.510165	1.42421	1.42421		0
AFAP1L2	5.88513	-2.86384	0.00436617	0.0130898	-2.36062	-0.295867	0.814583	-1.22762		0
AFDN	7.86101	-2.98709	0.0029586	0.00965435	-2.0175	-0.217933	0.859796	-1.16307		0
AFF1	6.13377	-2.66483	0.00795863	0.0209908	-2.88513	-0.244315	0.844217	-1.18453		0
AFF3	3.86709	-4.17295	3.56163e-05	0.000330857	1.98415	-0.28333	0.821692	-1.217		0
AFF4	8.29895	-4.41898	1.22353e-05	0.000158149	2.96953	-0.202505	0.869041	-1.15069		0
AFG1L	5.1726	0.244309	0.807094	0.857864	-6.27084	0.0228644	1.01597	1.01597		0
AFMID	4.22667	1.15319	0.249399	0.344114	-5.6564	0.0761063	1.05417	1.05417		0
AFTPH	6.85494	-1.90271	0.0576684	0.104949	-4.55256	-0.112022	0.92529	-1.08074		0
AGAP1	6.08915	1.00329	0.316219	0.415246	-5.81262	0.0677686	1.04809	1.04809		0
AGAP2	4.86961	4.81327	1.98454e-06	4.68052e-05	4.65654	0.343085	1.26847	1.26847		0
AGAP3	7.18794	5.49117	6.441e-08	7.74472e-06	7.85921	0.399565	1.31911	1.31911		0
AGBL1	3.05849	-1.25947	0.208463	0.297454	-5.53256	-0.0593458	0.959699	-1.04199		0
AGBL3	3.1303	-1.77366	0.076744	0.132027	-4.78076	-0.0877066	0.941017	-1.06268		0
AGBL4	2.34774	-0.566648	0.571214	0.660417	-6.14425	-0.0230667	0.984139	-1.01612		0
AGBL5	5.64281	-2.62606	0.00890992	0.0229778	-2.98303	-0.174698	0.885953	-1.12873		0
AGER	6.34176	4.27794	2.27174e-05	0.000240714	2.39827	0.367268	1.28991	1.28991		0
AGFG1	3.87574	-1.77588	0.076377	0.13148	-4.77697	-0.139742	0.907682	-1.10171		0
AGFG2	6.05458	0.168067	0.8666	0.9047	-6.28607	0.0137336	1.00956	1.00956		0
AGGF1	6.21009	-0.198234	0.842945	0.886316	-6.28072	-0.0101201	0.99301	-1.00704		0
AGK	7.07671	-0.322091	0.747522	0.811056	-6.2495	-0.0147208	0.989848	-1.01026		0
AGL	4.39999	-3.62613	0.000318033	0.00170228	-0.016971	-0.328491	0.796369	-1.2557		0
AGMAT	3.12904	3.55016	0.000422383	0.00211931	-0.274067	0.255418	1.19368	1.19368		0
AGO1	5.43952	1.29671	0.195347	0.282207	-5.48661	0.090591	1.06481	1.06481		0
AGO2	6.79258	-1.69371	0.090961	0.151775	-4.91422	-0.161805	0.893906	-1.11869		0
AGO3	4.49164	0.195506	0.845078	0.888042	-6.28124	0.0121573	1.00846	1.00846		0
AGO4	6.87001	-0.133039	0.894218	0.926127	-6.29118	-0.00783662	0.994583	-1.00545		0
AGPAT1	5.33075	3.46243	0.000582519	0.00271793	-0.564534	0.268811	1.20481	1.20481		0
AGPAT2	6.87402	4.30414	2.02762e-05	0.000220565	2.5031	0.221157	1.16567	1.16567		0
AGPAT3	6.66777	4.17541	3.52474e-05	0.000328496	1.99373	0.262232	1.19933	1.19933		0
AGPAT4	6.30795	4.83851	1.7586e-06	4.33204e-05	4.769	0.33975	1.26554	1.26554		0
AGPAT5	4.47582	1.71857	0.0863289	0.145415	-4.87338	0.169267	1.12449	1.12449		0
AGPS	6.42821	1.03051	0.30328	0.40164	-5.78585	0.0959919	1.0688	1.0688		0
AGRP	3.7709	1.9145	0.0561428	0.102714	-4.53093	0.150635	1.11006	1.11006		0
AGT	8.69384	0.424763	0.671197	0.749007	-6.21236	0.0634897	1.04499	1.04499		0
AGTPBP1	6.66739	-2.27807	0.0231551	0.0499007	-3.79934	-0.152589	0.899635	-1.11156		0
AGTR1	6.00539	-1.48659	0.13777	0.212161	-5.23162	-0.411524	0.751829	-1.33009		0
AGTRAP	5.89948	0.89392	0.371806	0.471436	-5.91295	0.0693458	1.04924	1.04924		0
AGXT	3.7763	-1.60156	0.109902	0.17668	-5.06048	-0.073754	0.950162	-1.05245		0
AHCTF1	5.5423	-4.67954	3.73181e-06	6.97848e-05	4.06964	-0.520293	0.69723	-1.43425		0
AHCY	7.2985	-2.22573	0.0264893	0.0557208	-3.91232	-0.145978	0.903767	-1.10648		0
AHCYL1	9.182	-0.911319	0.362578	0.46239	-5.89776	-0.0329985	0.977387	-1.02314		0
AHCYL2	5.06194	1.78686	0.0745827	0.129254	-4.75816	0.133934	1.09728	1.09728		0
AHDC1	5.77684	1.58262	0.114157	0.182107	-5.08954	0.112497	1.0811	1.0811		0
AHI1	7.59258	-3.82665	0.000146825	0.000956295	0.686235	-0.266891	0.831109	-1.20321		0
AHNAK	6.40227	-3.26293	0.00118017	0.00468657	-1.19929	-0.188884	0.877284	-1.13988		0
AHNAK2	7.88604	-0.22858	0.819292	0.867542	-6.27444	-0.0223101	0.984655	-1.01558		0
AHR	7.86744	1.34713	0.178565	0.262125	-5.42226	0.0822851	1.05869	1.05869		0
AHRR	3.2786	2.74096	0.00635134	0.0175599	-2.68879	0.182984	1.13523	1.13523		0
AHSA1	8.06457	-2.53123	0.0116801	0.028609	-3.21668	-0.12936	0.914237	-1.09381		0
AHSA2P	6.82617	2.89626	0.0039465	0.0120872	-2.27173	0.325014	1.25268	1.25268		0
AHSP	3.35041	1.87953	0.0607697	0.109395	-4.59472	0.303782	1.23438	1.23438		0
AIDA	5.83209	-3.22081	0.00136383	0.00523266	-1.3287	-0.366358	0.775738	-1.28909		0
AIF1	9.06776	4.91786	1.1988e-06	3.3564e-05	5.12581	0.587085	1.50221	1.50221		0
AIF1L	8.71152	-2.8997	0.00390413	0.0119883	-2.26223	-0.353517	0.782674	-1.27767		0
AIFM1	7.04385	1.2599	0.208309	0.29732	-5.53204	0.0689338	1.04894	1.04894		0
AIFM2	6.11003	-0.711122	0.477349	0.573765	-6.05489	-0.0376741	0.974224	-1.02646		0
AIFM3	3.07904	3.4246	0.000667736	0.00302133	-0.687639	0.241425	1.18216	1.18216		0
AIG1	6.29297	-1.13591	0.256551	0.352405	-5.67551	-0.0865749	0.941756	-1.06185		0
AIMP1	7.31878	-3.66901	0.000270371	0.00151334	0.130403	-0.27347	0.827327	-1.20871		0
AIP	7.39207	-0.0884004	0.929595	0.952439	-6.29597	-0.00532659	0.996315	-1.0037		0
AIRE	4.41413	-1.1243	0.26144	0.357551	-5.68819	-0.0518251	0.964715	-1.03658		0
AJAP1	3.9144	2.45766	0.0143322	0.0337492	-3.39217	0.259929	1.19742	1.19742		0
AJUBA	5.14635	-1.84972	0.0649595	0.115471	-4.64817	-0.191411	0.875749	-1.14188		0
AK1	6.61724	-0.211826	0.832331	0.878008	-6.27802	-0.0133849	0.990765	-1.00932		0
AK2	7.92674	-2.22697	0.0264062	0.0555819	-3.90969	-0.123659	0.917857	-1.08949		0
AK3	3.69553	-2.67234	0.0077851	0.0206341	-2.86599	-0.244713	0.843984	-1.18486		0
AK4	8.35483	-4.30172	2.04906e-05	0.000222359	2.4934	-0.316162	0.803204	-1.24501		0
AK5	5.27205	-1.813	0.0704473	0.12345	-4.71287	-0.304633	0.809648	-1.2351		0
AK8	4.16557	1.17503	0.240556	0.334286	-5.63183	0.0579395	1.04098	1.04098		0
AK9	5.54496	-3.57338	0.000387501	0.00197819	-0.196038	-0.336107	0.792176	-1.26235		0
AKAP1	6.91442	-2.41029	0.0163099	0.0374694	-3.5025	-0.294657	0.815266	-1.22659		0
AKAP10	3.28106	2.53263	0.011634	0.0285124	-3.21328	0.0935128	1.06696	1.06696		0
AKAP11	6.05748	-2.9317	0.00352979	0.0110838	-2.17341	-0.266882	0.831114	-1.2032		0
AKAP12	7.37645	-3.94566	9.12992e-05	0.000671506	1.12038	-0.452348	0.730852	-1.36827		0
AKAP13	7.2193	-1.58429	0.113777	0.181651	-5.08699	-0.119415	0.920561	-1.08629		0
AKAP17A	4.47621	4.32051	1.88809e-05	0.000208726	2.56887	0.205234	1.15287	1.15287		0
AKAP4	2.82666	0.0791448	0.93695	0.957643	-6.29672	0.00374613	1.0026	1.0026		0
AKAP5	5.44193	-3.46237	0.000582659	0.00271793	-0.564747	-0.416015	0.749492	-1.33424		0
AKAP6	5.42673	-3.32403	0.000954168	0.00396721	-1.00868	-0.380079	0.768396	-1.30141		0
AKAP7	6.90363	-2.07266	0.03873	0.0759959	-4.22799	-0.108882	0.927306	-1.07839		0
AKAP8	6.77042	-1.63464	0.102771	0.167354	-5.00891	-0.0966147	0.935225	-1.06926		0
AKAP8L	5.48388	1.7208	0.0859225	0.144857	-4.86968	0.114066	1.08227	1.08227		0
AKAP9	5.56673	-0.694614	0.487629	0.583361	-6.06613	-0.0629337	0.957315	-1.04459		0
AKIP1	6.76587	2.56543	0.0106034	0.0264644	-3.13339	0.119094	1.08605	1.08605		0
AKIRIN1	6.54823	-0.812981	0.416626	0.515501	-5.97978	-0.064052	0.956574	-1.0454		0
AKIRIN2	4.07956	2.30685	0.0214823	0.0469758	-3.73613	0.131114	1.09514	1.09514		0
AKNA	7.10495	4.81566	1.96201e-06	4.64365e-05	4.66716	0.339519	1.26533	1.26533		0
AKNAD1	2.63489	-2.13128	0.0335667	0.0676509	-4.10971	-0.0949767	0.936287	-1.06805		0
AKR1A1	8.2495	1.44949	0.147843	0.22482	-5.28415	0.0910508	1.06515	1.06515		0
AKR1B1	8.50762	3.37868	0.000786837	0.00343368	-0.8354	0.285034	1.21844	1.21844		0
AKR1B10	2.9639	-1.67681	0.0942225	0.15598	-4.94165	-0.213343	0.862536	-1.15937		0
AKR1C1	7.64204	-1.34755	0.178432	0.262044	-5.42172	-0.20249	0.869049	-1.15068		0
AKR1C4	3.65599	-0.623037	0.533552	0.626392	-6.11177	-0.0407974	0.972118	-1.02868		0
AKR7A2	7.25345	3.51372	0.000483116	0.00234539	-0.395566	0.163965	1.12036	1.12036		0
AKR7A3	3.44863	1.63774	0.102123	0.1665	-5.00403	0.128893	1.09345	1.09345		0
AKT1	4.67924	-1.49491	0.135585	0.209528	-5.21966	-0.0718681	0.951405	-1.05108		0
AKT2	6.7552	1.2079	0.227673	0.31905	-5.59401	0.0529145	1.03736	1.03736		0
AKT3	6.36803	-3.16722	0.00163567	0.00606253	-1.49101	-0.242752	0.845132	-1.18325		0
AKTIP	7.30346	-4.22997	2.79319e-05	0.000280952	2.20786	-0.279329	0.823974	-1.21363		0
ALAD	7.08938	0.130218	0.896448	0.927723	-6.29154	0.00620924	1.00431	1.00431		0
ALAS1	6.4694	1.45221	0.147088	0.223874	-5.28035	0.104624	1.07521	1.07521		0
ALAS2	4.96542	2.00631	0.0453758	0.0864323	-4.35794	0.611974	1.52835	1.52835		0
ALCAM	7.10106	-2.77208	0.00578357	0.0163457	-2.60701	-0.284455	0.821052	-1.21795		0
ALDH16A1	5.95089	4.76016	2.55476e-06	5.46979e-05	4.42167	0.275033	1.21002	1.21002		0
ALDH18A1	7.94987	-0.510487	0.609942	0.694873	-6.17354	-0.0335307	0.977026	-1.02351		0
ALDH1A1	7.47291	-1.4673	0.142942	0.218849	-5.25911	-0.202885	0.868812	-1.151		0
ALDH1A2	5.6648	1.52339	0.12831	0.200189	-5.17821	0.245836	1.18578	1.18578		0
ALDH1A3	6.71188	-0.557166	0.57767	0.66628	-6.14941	-0.101122	0.932308	-1.07261		0
ALDH1B1	7.03164	-3.39455	0.000743631	0.00327699	-0.784579	-0.413764	0.750662	-1.33216		0
ALDH1L1	5.33514	-1.44175	0.150017	0.227587	-5.29495	-0.2516	0.839964	-1.19053		0
ALDH1L2	6.46545	-1.13549	0.256729	0.352577	-5.67597	-0.0993281	0.933468	-1.07127		0
ALDH2	3.18281	-1.64808	0.0999826	0.163565	-4.98766	-0.0864248	0.941854	-1.06174		0
ALDH3A1	4.37101	-2.2885	0.0225361	0.0487853	-3.77652	-0.134319	0.9111	-1.09757		0
ALDH3A2	7.88014	0.721243	0.471106	0.568188	-6.04788	0.0446277	1.03142	1.03142		0
ALDH3B1	7.2497	3.43719	0.000638158	0.00292462	-0.646805	0.279796	1.21402	1.21402		0
ALDH4A1	6.54316	0.402287	0.68765	0.761937	-6.22136	0.0258086	1.01805	1.01805		0
ALDH5A1	5.96364	-0.396385	0.691995	0.765932	-6.22365	-0.0319449	0.978101	-1.02239		0
ALDH7A1	6.13638	-0.5288	0.597185	0.683694	-6.16432	-0.0589962	0.959932	-1.04174		0
ALDH8A1	4.47871	0.550317	0.582354	0.670019	-6.15308	0.0927953	1.06643	1.06643		0
ALDH9A1	8.05523	0.591086	0.554737	0.645747	-6.13055	0.0273799	1.01916	1.01916		0
ALDOA	9.4226	0.758575	0.448474	0.545977	-6.02115	0.0379128	1.02663	1.02663		0
ALDOC	7.18747	-0.365969	0.714547	0.784831	-6.23488	-0.0292196	0.97995	-1.02046		0
ALG10	3.01887	1.25348	0.210632	0.299786	-5.53983	0.0729426	1.05186	1.05186		0
ALG12	5.50408	2.27033	0.0236239	0.0506643	-3.81621	0.109894	1.07915	1.07915		0
ALG14	6.51437	-2.79698	0.0053626	0.0153885	-2.54091	-0.209921	0.864584	-1.15663		0
ALG2	4.2173	2.12859	0.0337901	0.0680095	-4.11521	0.122199	1.08839	1.08839		0
ALG3	7.15786	2.13973	0.0328729	0.066492	-4.09238	0.136288	1.09907	1.09907		0
ALG5	6.51918	-1.05002	0.294229	0.392431	-5.76624	-0.0765638	0.948314	-1.0545		0
ALG6	6.21326	3.79992	0.000163086	0.00103306	0.590437	0.279536	1.2138	1.2138		0
ALG8	7.15051	1.73654	0.0831012	0.14093	-4.84348	0.0869182	1.0621	1.0621		0
ALG9	6.91631	-3.03985	0.00249446	0.00841927	-1.86637	-0.139319	0.907948	-1.10139		0
ALKAL1	4.62888	-1.32417	0.186068	0.271159	-5.45186	-0.283998	0.821312	-1.21756		0
ALKAL2	3.99029	-4.75882	2.57149e-06	5.47845e-05	4.41562	-1.00399	0.498618	-2.00554		0
ALKBH1	6.34028	0.256607	0.79759	0.850245	-6.26785	0.0114572	1.00797	1.00797		0
ALKBH2	6.1442	-1.97137	0.0492479	0.0924803	-4.42472	-0.130866	0.913283	-1.09495		0
ALKBH3	7.12471	-2.87489	0.00421865	0.0127468	-2.33041	-0.126864	0.91582	-1.09192		0
ALKBH4	5.79004	3.87958	0.000119033	0.000814125	0.877819	0.222497	1.16675	1.16675		0
ALKBH5	9.05923	-1.73058	0.0841597	0.142366	-4.85342	-0.0546751	0.962811	-1.03863		0
ALKBH6	5.61348	-0.443385	0.657684	0.737625	-6.20453	-0.0232092	0.984041	-1.01622		0
ALKBH7	6.77924	0.299104	0.764989	0.824828	-6.25641	0.0233276	1.0163	1.0163		0
ALKBH8	4.42444	-1.37709	0.169119	0.251133	-5.38288	-0.107472	0.928213	-1.07734		0
ALMS1	5.21685	-1.96793	0.0496436	0.0930739	-4.43123	-0.187231	0.87829	-1.13858		0
ALOX12B	3.11334	-1.18704	0.235792	0.328616	-5.61814	-0.0512631	0.965091	-1.03617		0
ALOX15	3.97412	0.821674	0.411665	0.510534	-5.9729	0.0935017	1.06696	1.06696		0
ALOX15B	5.46879	1.29309	0.196593	0.283611	-5.49112	0.27716	1.21181	1.21181		0
ALOX5	5.49893	4.80057	2.10897e-06	4.81381e-05	4.59999	0.772193	1.70786	1.70786		0
ALOX5AP	8.14126	2.65932	0.00808803	0.021253	-2.89913	0.349437	1.27406	1.27406		0
ALPG	4.49601	-3.39114	0.000752673	0.00330926	-0.795467	-0.132042	0.912539	-1.09584		0
ALPK1	6.61151	2.45614	0.0143921	0.0338488	-3.39574	0.174661	1.1287	1.1287		0
ALPK3	6.56607	-1.44571	0.148901	0.226108	-5.28943	-0.121735	0.919082	-1.08804		0
ALPL	5.63724	1.28675	0.198794	0.286119	-5.49903	0.221868	1.16624	1.16624		0
ALS2	3.3281	2.10367	0.0359194	0.0714727	-4.16581	0.0998349	1.07165	1.07165		0
ALYREF	5.4495	-1.02307	0.306784	0.405139	-5.79325	-0.0803173	0.94585	-1.05725		0
AMACR	5.56735	1.76831	0.0776355	0.133369	-4.78989	0.118666	1.08573	1.08573		0
AMBRA1	7.38487	1.56019	0.119364	0.188782	-5.12351	0.0668866	1.04745	1.04745		0
AMD1	8.66069	-3.98087	7.91362e-05	0.000600748	1.25126	-0.181011	0.882084	-1.13368		0
AMDHD1	4.36571	1.87433	0.0614841	0.110447	-4.6041	0.329965	1.25698	1.25698		0
AMDHD2	5.76927	4.13807	4.12698e-05	0.000368067	1.84867	0.334555	1.26099	1.26099		0
AMER1	6.05409	-1.35982	0.174516	0.257359	-5.40568	-0.115518	0.923051	-1.08336		0
AMFR	6.60052	-1.93498	0.0535724	0.0990607	-4.49304	-0.149703	0.901436	-1.10934		0
AMIGO1	5.19969	-0.314438	0.753323	0.815422	-6.25186	-0.0308023	0.978876	-1.02158		0
AMIGO2	3.52688	-3.32536	0.000949755	0.00395619	-1.00452	-0.300665	0.811878	-1.23171		0
AMIGO3	4.1865	-2.56616	0.0105812	0.0264274	-3.13158	-0.10797	0.927893	-1.07771		0
AMMECR1	6.44701	2.76758	0.0058625	0.0165237	-2.61886	0.185604	1.13729	1.13729		0
AMMECR1L	7.66504	0.989447	0.322936	0.422395	-5.82595	0.034765	1.02439	1.02439		0
AMN	5.1015	-0.464725	0.642336	0.723757	-6.19515	-0.0251938	0.982689	-1.01762		0
AMOT	6.99464	-3.76034	0.000190316	0.00116818	0.449743	-0.360008	0.77916	-1.28343		0
AMOTL1	5.17495	-2.58605	0.00999762	0.0252651	-3.08263	-0.202604	0.86898	-1.15077		0
AMOTL2	7.51812	2.72191	0.00672341	0.0183585	-2.73843	0.217416	1.16265	1.16265		0
AMPD2	7.08295	1.94904	0.0518645	0.0963658	-4.46678	0.124684	1.09027	1.09027		0
AMPD3	4.90717	4.543	7.00333e-06	0.000105144	3.48586	0.832149	1.78034	1.78034		0
AMPH	4.9494	-4.81459	1.9724e-06	4.66005e-05	4.66226	-0.734434	0.601054	-1.66374		0
AMT	6.67613	2.73156	0.00653263	0.0179498	-2.71334	0.284687	1.21815	1.21815		0
AMZ1	4.05372	1.17924	0.238877	0.332392	-5.62704	0.120279	1.08695	1.08695		0
AMZ2	8.09025	-0.548412	0.58366	0.671005	-6.15409	-0.0184355	0.987303	-1.01286		0
ANAPC10	6.08577	-4.17791	3.4876e-05	0.000326616	2.00348	-0.198932	0.871195	-1.14785		0
ANAPC11	6.39326	0.364256	0.715825	0.785779	-6.23548	0.0188531	1.01315	1.01315		0
ANAPC13	7.66373	-3.76447	0.000187287	0.00115432	0.464352	-0.193725	0.874345	-1.14371		0
ANAPC15	7.06236	-2.62741	0.00887529	0.0229016	-2.97966	-0.142802	0.905759	-1.10405		0
ANAPC16	8.26739	-3.03714	0.00251655	0.00848321	-1.87419	-0.162956	0.893193	-1.11958		0
ANAPC2	4.85218	1.77322	0.0768173	0.13212	-4.78152	0.110041	1.07926	1.07926		0
ANAPC4	7.70197	2.0146	0.0444955	0.0851226	-4.34193	0.119647	1.08647	1.08647		0
ANAPC5	8.72666	2.84716	0.0045976	0.0136199	-2.40598	0.105982	1.07623	1.07623		0
ANAPC7	5.11808	-1.22093	0.222704	0.313751	-5.57872	-0.0823398	0.944525	-1.05873		0
ANGEL1	7.35807	3.87882	0.000119396	0.000815783	0.875033	0.273575	1.2088	1.2088		0
ANGEL2	5.54575	1.06541	0.28722	0.38476	-5.75051	0.062465	1.04425	1.04425		0
ANGPT1	8.44685	0.132146	0.894924	0.926644	-6.29129	0.0156833	1.01093	1.01093		0
ANGPT2	7.20103	1.14379	0.253273	0.348719	-5.66683	0.149132	1.1089	1.1089		0
ANGPT4	4.11088	-2.46859	0.0139072	0.032898	-3.36642	-0.196607	0.8726	-1.146		0
ANGPTL1	7.15181	-2.50578	0.0125438	0.0303607	-3.27796	-0.347819	0.785771	-1.27264		0
ANGPTL2	7.82943	2.86534	0.00434602	0.0130497	-2.35655	0.306923	1.23707	1.23707		0
ANGPTL4	7.00432	-1.10785	0.268475	0.36517	-5.70593	-0.212168	0.863239	-1.15843		0
ANGPTL5	3.00524	-3.22053	0.00136519	0.00523641	-1.32959	-0.558599	0.678961	-1.47284		0
ANGPTL6	3.34522	2.44229	0.0149493	0.0349261	-3.4282	0.23139	1.17397	1.17397		0
ANGPTL7	4.95936	-3.02345	0.00263111	0.00879452	-1.91364	-0.774779	0.584478	-1.71093		0
ANK1	4.84409	-1.73021	0.0842264	0.142461	-4.85404	-0.191046	0.875971	-1.14159		0
ANK2	6.97857	-2.31745	0.0208932	0.0459453	-3.71264	-0.336676	0.791864	-1.26284		0
ANK3	7.11293	0.068113	0.945724	0.963977	-6.2975	0.00903417	1.00628	1.00628		0
ANKAR	2.97196	0.071219	0.943253	0.962405	-6.29729	0.00389175	1.0027	1.0027		0
ANKDD1A	5.76039	-3.43261	0.000648778	0.00295671	-0.661683	-0.321411	0.800287	-1.24955		0
ANKFY1	6.62606	3.81079	0.000156276	0.00100027	0.629332	0.288961	1.22176	1.22176		0
ANKH	7.00443	-1.00947	0.313251	0.412048	-5.80661	-0.0827128	0.94428	-1.05901		0
ANKHD1-EIF4EBP3	6.44765	2.27417	0.02339	0.0502701	-3.80784	0.125699	1.09104	1.09104		0
ANKIB1	6.26486	-1.87888	0.0608587	0.109541	-4.5959	-0.184702	0.879831	-1.13658		0
ANKK1	4.83702	2.1687	0.0305893	0.062701	-4.03251	0.102002	1.07326	1.07326		0
ANKLE2	5.90129	1.27305	0.203607	0.291996	-5.51595	0.0619039	1.04384	1.04384		0
ANKMY1	4.9029	4.20226	3.14442e-05	0.000302903	2.0988	0.261094	1.19839	1.19839		0
ANKMY2	4.02832	-1.92732	0.0545217	0.100581	-4.50726	-0.156305	0.89732	-1.11443		0
ANKRA2	5.91149	-1.19708	0.231857	0.324104	-5.60657	-0.0855691	0.942413	-1.06111		0
ANKRD1	3.59838	-1.83128	0.0676701	0.119579	-4.68083	-0.37657	0.770267	-1.29825		0
ANKRD10	7.62824	0.451841	0.651585	0.731912	-6.20087	0.0355986	1.02498	1.02498		0
ANKRD11	5.73053	3.42718	0.000661572	0.0030008	-0.679282	0.184151	1.13615	1.13615		0
ANKRD12	6.99136	-1.89164	0.0591328	0.107035	-4.57276	-0.127359	0.915506	-1.09229		0
ANKRD13A	6.15225	-1.08699	0.277581	0.374717	-5.72806	-0.0948254	0.936386	-1.06794		0
ANKRD13B	6.29914	1.70242	0.0893156	0.149511	-4.89998	0.139172	1.10127	1.10127		0
ANKRD13C	5.85938	-3.14828	0.00174319	0.00636037	-1.54778	-0.207724	0.865902	-1.15486		0
ANKRD13D	6.67924	4.64074	4.46978e-06	7.83022e-05	3.90216	0.294314	1.2263	1.2263		0
ANKRD16	5.29766	1.35113	0.177281	0.260638	-5.41705	0.131475	1.09541	1.09541		0
ANKRD17	6.33478	-0.615389	0.538586	0.630707	-6.11636	-0.0362212	0.975206	-1.02542		0
ANKRD18B	4.19203	0.489446	0.624746	0.708263	-6.18373	0.0222997	1.01558	1.01558		0
ANKRD2	4.42026	-2.44553	0.014817	0.0346846	-3.42061	-0.171348	0.888013	-1.12611		0
ANKRD20A5P	2.86199	1.86329	0.063024	0.112775	-4.62395	0.144217	1.10513	1.10513		0
ANKRD23	4.02711	1.03064	0.303219	0.401599	-5.78572	0.0850619	1.06073	1.06073		0
ANKRD26	4.95479	2.01109	0.0448672	0.0856817	-4.34873	0.162653	1.11934	1.11934		0
ANKRD27	7.06221	-1.50512	0.132941	0.206044	-5.20489	-0.0560174	0.961916	-1.03959		0
ANKRD28	7.00957	-3.15339	0.00171353	0.00627922	-1.53248	-0.220103	0.858504	-1.16482		0
ANKRD29	4.32208	1.25872	0.208734	0.297691	-5.53347	0.167655	1.12323	1.12323		0
ANKRD33	3.82288	-0.510185	0.610153	0.694995	-6.17369	-0.0257862	0.982285	-1.01803		0
ANKRD36	7.10136	-4.17623	3.5125e-05	0.000327854	1.99693	-0.339591	0.790265	-1.2654		0
ANKRD37	8.36174	-2.97	0.00312522	0.0100639	-2.06593	-0.324159	0.798764	-1.25193		0
ANKRD40	5.9615	-2.80829	0.00518075	0.0149719	-2.5107	-0.149711	0.901431	-1.10935		0
ANKRD42	6.41754	-3.71934	0.000223006	0.00130745	0.305468	-0.240282	0.84658	-1.18122		0
ANKRD44	4.14199	0.104001	0.917211	0.943988	-6.29451	0.00994489	1.00692	1.00692		0
ANKRD45	3.80263	2.44692	0.0147607	0.0345768	-3.41735	0.16691	1.12265	1.12265		0
ANKRD46	4.80583	-4.08765	5.09701e-05	0.000430624	1.65472	-0.441586	0.736325	-1.3581		0
ANKRD49	7.00356	0.212204	0.832037	0.877794	-6.27794	0.0121913	1.00849	1.00849		0
ANKRD50	5.09941	-0.695831	0.486867	0.583019	-6.06531	-0.0683475	0.95373	-1.04852		0
ANKRD53	4.38116	-2.08578	0.0375187	0.0740531	-4.20179	-0.124602	0.917257	-1.09021		0
ANKRD54	6.27381	1.53118	0.126374	0.197825	-5.16674	0.0777948	1.0554	1.0554		0
ANKRD6	7.88119	-3.49263	0.000521924	0.00248981	-0.465366	-0.344579	0.787538	-1.26978		0
ANKRD65	4.18184	1.21359	0.225493	0.31682	-5.58735	0.0894863	1.06399	1.06399		0
ANKRD9	6.25831	2.20161	0.0281614	0.058653	-3.96353	0.213033	1.15912	1.15912		0
ANKS1A	7.60887	2.25121	0.0248175	0.0527822	-3.85764	0.112642	1.08121	1.08121		0
ANKS1B	5.09681	-4.02026	6.73586e-05	0.000530169	1.39893	-0.450559	0.731759	-1.36657		0
ANKS3	6.06293	1.79221	0.0737203	0.128102	-4.74894	0.0954653	1.06841	1.06841		0
ANKS6	7.1785	1.62202	0.105446	0.17072	-5.02871	0.0922008	1.066	1.066		0
ANKZF1	6.27274	3.45487	0.000598697	0.00277587	-0.589248	0.207538	1.15472	1.15472		0
ANLN	5.34024	1.42338	0.155267	0.2341	-5.32033	0.246995	1.18673	1.18673		0
ANO1	7.8168	-1.48526	0.138122	0.21263	-5.23352	-0.129915	0.913886	-1.09423		0
ANO10	6.66363	-0.68737	0.492177	0.587446	-6.07097	-0.0263271	0.981917	-1.01842		0
ANO2	4.95114	0.535721	0.592396	0.679193	-6.16076	0.060404	1.04276	1.04276		0
ANO3	4.41355	1.7127	0.0874056	0.146934	-4.88308	0.411205	1.3298	1.3298		0
ANO5	2.81675	-5.0591	5.97983e-07	2.30746e-05	5.77435	-0.363913	0.777054	-1.28691		0
ANO6	8.05608	-3.72502	0.000218178	0.00128699	0.325379	-0.173559	0.886653	-1.12784		0
ANO7	3.42186	2.58854	0.00992665	0.0251471	-3.07648	0.188322	1.13944	1.13944		0
ANO8	5.38004	3.85908	0.000129149	0.000868325	0.803313	0.330139	1.25713	1.25713		0
ANO9	4.63964	3.0173	0.00268395	0.00892684	-1.93126	0.166623	1.12243	1.12243		0
ANOS1	7.19835	-1.47752	0.140184	0.21536	-5.24459	-0.20428	0.867972	-1.15211		0
ANP32A	6.39857	-0.981642	0.326764	0.42645	-5.83339	-0.0766406	0.948263	-1.05456		0
ANP32B	8.87266	-3.61425	0.000332578	0.00175778	-0.0575317	-0.157835	0.89637	-1.11561		0
ANP32C	2.47857	-2.12556	0.0340425	0.068456	-4.12138	-0.0876678	0.941043	-1.06265		0
ANP32D	3.32874	-2.10602	0.0357142	0.0711483	-4.16107	-0.103436	0.930813	-1.07433		0
ANP32E	5.27959	-3.82055	0.000150391	0.000971368	0.664343	-0.309343	0.807009	-1.23914		0
ANPEP	6.79235	5.27862	1.96499e-07	1.33262e-05	6.8144	0.919412	1.89134	1.89134		0
ANTXR1	6.53636	-0.537136	0.591419	0.678304	-6.16002	-0.060896	0.958669	-1.04311		0
ANTXR2	8.59527	0.217828	0.827655	0.874472	-6.27677	0.0147386	1.01027	1.01027		0
ANXA11	7.37449	1.09844	0.272556	0.369415	-5.71596	0.0824655	1.05883	1.05883		0
ANXA2	7.48353	1.62481	0.104851	0.170021	-5.02435	0.145526	1.10613	1.10613		0
ANXA2P1	4.59247	-0.164778	0.869187	0.906899	-6.2866	-0.00797821	0.994485	-1.00555		0
ANXA2P3	4.59428	0.0297092	0.976311	0.984962	-6.29932	0.00174219	1.00121	1.00121		0
ANXA2R	2.90968	4.45266	1.05279e-05	0.000143067	3.1085	0.278185	1.21267	1.21267		0
ANXA3	5.26486	-1.68174	0.0932615	0.154731	-4.93368	-0.277192	0.825195	-1.21183		0
ANXA4	8.00673	-0.157063	0.87526	0.911592	-6.2878	-0.00801299	0.994461	-1.00557		0
ANXA5	9.12501	0.148137	0.882296	0.916953	-6.28912	0.00627205	1.00436	1.00436		0
ANXA6	7.19192	-0.719741	0.47203	0.5692	-6.04893	-0.0409845	0.971991	-1.02882		0
ANXA7	8.5976	-4.53542	7.24795e-06	0.000108574	3.45404	-0.139749	0.907677	-1.10171		0
AOAH	6.71127	4.92158	1.17731e-06	3.33166e-05	5.14267	0.851856	1.80482	1.80482		0
AOC3	8.94785	-1.10374	0.270253	0.36703	-5.71033	-0.114144	0.92393	-1.08233		0
AOPEP	6.74201	-1.41529	0.157623	0.23683	-5.33141	-0.124575	0.917274	-1.09019		0
AOX1	5.47324	-3.90793	0.000106285	0.000750572	0.981358	-1.04386	0.485028	-2.06174		0
AP1AR	6.73336	-3.56271	0.000403188	0.00204125	-0.23197	-0.205147	0.86745	-1.1528		0
AP1B1	7.61201	3.61436	0.000332463	0.00175778	-0.0572067	0.363298	1.28636	1.28636		0
AP1G1	7.1427	0.941424	0.346955	0.446835	-5.87079	0.0684145	1.04856	1.04856		0
AP1G2	6.57566	5.29128	1.84011e-07	1.29742e-05	6.87583	0.496925	1.4112	1.4112		0
AP1M1	7.61229	2.17213	0.0303277	0.0622406	-4.02536	0.0952342	1.06824	1.06824		0
AP1S1	6.06392	3.73787	0.000207625	0.00124326	0.370491	0.370209	1.29254	1.29254		0
AP1S2	6.64931	-0.242956	0.808142	0.858582	-6.27116	-0.0249764	0.982837	-1.01746		0
AP2A1	6.41086	0.796463	0.426152	0.524827	-5.99264	0.0360585	1.02531	1.02531		0
AP2A2	5.48305	4.16563	3.67383e-05	0.000337901	1.95562	0.201297	1.14973	1.14973		0
AP2B1	6.59028	1.63931	0.101796	0.166047	-5.00155	0.0997064	1.07156	1.07156		0
AP2M1	9.04966	1.59644	0.111039	0.17804	-5.06837	0.0976384	1.07002	1.07002		0
AP2S1	8.22836	2.65452	0.0082022	0.0215014	-2.91129	0.2184	1.16344	1.16344		0
AP3B1	6.19479	0.0723549	0.942349	0.961779	-6.29722	0.00568745	1.00395	1.00395		0
AP3D1	7.77413	0.380339	0.70386	0.775813	-6.22968	0.0170196	1.01187	1.01187		0
AP3M1	6.65845	-0.805971	0.420653	0.51949	-5.98527	-0.0544689	0.962949	-1.03848		0
AP3M2	7.12696	-1.16485	0.244651	0.338615	-5.64335	-0.0586879	0.960137	-1.04152		0
AP3S1	9.01464	-2.94753	0.00335707	0.0106526	-2.12914	-0.0890124	0.940166	-1.06364		0
AP3S2	5.85394	1.00027	0.317677	0.416975	-5.81554	0.0767663	1.05465	1.05465		0
AP4B1	6.36959	4.16252	3.72251e-05	0.000340333	1.94351	0.243554	1.18391	1.18391		0
AP4E1	7.14297	-1.53502	0.125428	0.196617	-5.16106	-0.0846154	0.943036	-1.06041		0
AP4M1	6.28342	0.973218	0.330929	0.430605	-5.84135	0.0538359	1.03802	1.03802		0
AP4S1	3.72132	-3.11631	0.00193952	0.0069301	-1.64282	-0.185403	0.879403	-1.13713		0
AP5M1	6.29429	1.25806	0.208974	0.297993	-5.53428	0.084399	1.06025	1.06025		0
AP5S1	5.87561	3.24617	0.00125031	0.00489191	-1.25097	0.246567	1.18638	1.18638		0
APAF1	6.72084	3.43538	0.000642347	0.00293635	-0.652703	0.267383	1.20362	1.20362		0
APBA1	5.59626	-1.26484	0.206534	0.295265	-5.52602	-0.0849358	0.942827	-1.06064		0
APBA2	5.48173	0.531549	0.595281	0.681977	-6.16291	0.0592829	1.04195	1.04195		0
APBA3	3.8237	3.48668	0.000533343	0.00253352	-0.484924	0.220722	1.16532	1.16532		0
APBB1	5.62135	-3.23985	0.00127774	0.00496892	-1.27039	-0.232203	0.851334	-1.17463		0
APBB1IP	7.10108	4.94205	1.06546e-06	3.1483e-05	5.23568	0.795572	1.73576	1.73576		0
APBB2	7.51513	-3.45021	0.000608861	0.00281191	-0.604431	-0.239066	0.847293	-1.18023		0
APBB3	6.43182	3.3079	0.00100955	0.00416024	-1.05932	0.261662	1.19886	1.19886		0
APC	5.64055	-0.756886	0.449484	0.546861	-6.02238	-0.060406	0.958994	-1.04276		0
APC2	3.91948	0.919935	0.358062	0.45828	-5.89013	0.059535	1.04213	1.04213		0
APCDD1	6.09057	-1.63224	0.103277	0.167974	-5.01269	-0.236658	0.848709	-1.17826		0
APCDD1L	5.81675	1.53744	0.124837	0.195941	-5.15749	0.267245	1.20351	1.20351		0
APCS	4.23618	-1.2562	0.209647	0.298637	-5.53654	-0.0514014	0.964998	-1.03627		0
APEH	6.846	-0.99253	0.321432	0.420918	-5.823	-0.0585666	0.960218	-1.04143		0
APEX1	7.68953	-1.12323	0.261893	0.35799	-5.68935	-0.0552903	0.962401	-1.03907		0
APEX2	6.19573	2.82793	0.0048781	0.0142595	-2.45795	0.160468	1.11765	1.11765		0
APH1A	7.93334	2.75744	0.00604469	0.0169098	-2.6456	0.226141	1.1697	1.1697		0
APH1B	6.64648	2.77026	0.0058153	0.0164147	-2.6118	0.245181	1.18524	1.18524		0
API5	4.92263	-1.8586	0.0636873	0.11369	-4.63234	-0.133886	0.911373	-1.09725		0
APLN	6.11794	1.56045	0.119303	0.188751	-5.12312	0.213926	1.15984	1.15984		0
APLNR	6.52559	3.58019	0.000377819	0.0019398	-0.173111	0.723893	1.65163	1.65163		0
APLP1	6.26145	-2.27726	0.0232038	0.0499736	-3.80111	-0.198114	0.87169	-1.1472		0
APOA1	3.82284	-1.65811	0.0979397	0.160946	-4.97168	-0.132016	0.912556	-1.09582		0
APOB	5.42437	-0.521347	0.602362	0.688158	-6.16811	-0.0727939	0.950795	-1.05175		0
APOBEC3B	4.40129	2.8071	0.00519971	0.0150191	-2.5139	0.648455	1.56749	1.56749		0
APOBEC3C	6.4313	3.74036	0.000205639	0.00123356	0.379243	0.375652	1.29743	1.29743		0
APOBEC3D	6.566	3.4718	0.000563041	0.0026467	-0.533843	0.323074	1.25099	1.25099		0
APOBEC3F	5.62777	3.47019	0.000566338	0.00265917	-0.539113	0.278892	1.21326	1.21326		0
APOBEC3G	7.42338	4.65722	4.14135e-06	7.45577e-05	3.973	0.568206	1.48268	1.48268		0
APOBEC3H	4.29828	3.99296	7.53277e-05	0.000578687	1.29645	0.335907	1.26217	1.26217		0
APOC1	8.52401	3.6717	0.000267642	0.00150118	0.139629	1.02248	2.03141	2.03141		0
APOC2	5.03638	2.56862	0.0105078	0.026288	-3.12557	0.676056	1.59777	1.59777		0
APOC4	4.45063	0.443322	0.65773	0.737625	-6.20456	0.0367582	1.02581	1.02581		0
APOD	7.24203	-3.23574	0.00129593	0.00502081	-1.28303	-0.984733	0.505319	-1.97895		0
APOE	7.36756	4.26367	2.4166e-05	0.000251501	2.3413	1.15095	2.22059	2.22059		0
APOL1	8.02288	2.78295	0.00559628	0.0159368	-2.57823	0.240399	1.18132	1.18132		0
APOL2	7.34818	3.42982	0.000655327	0.00297974	-0.670735	0.16902	1.12429	1.12429		0
APOL3	6.84267	0.583968	0.559512	0.650013	-6.1346	0.0504157	1.03556	1.03556		0
APOL4	4.95795	1.06255	0.288511	0.386105	-5.75344	0.159175	1.11665	1.11665		0
APOLD1	6.70772	-2.38566	0.01743	0.0395235	-3.55903	-0.422545	0.746108	-1.34029		0
APOM	4.88258	0.614977	0.538858	0.630954	-6.1166	0.0448666	1.03159	1.03159		0
APOO	7.03611	0.846273	0.397816	0.497252	-5.95306	0.056207	1.03973	1.03973		0
APOOL	7.94577	-4.96495	9.52318e-07	2.92138e-05	5.3403	-0.349058	0.785096	-1.27373		0
APOPT1	3.48157	-2.58703	0.00996973	0.0252323	-3.08022	-0.127023	0.915719	-1.09204		0
APP	6.28377	-0.69281	0.488759	0.58435	-6.06734	-0.0730112	0.950652	-1.05191		0
APPBP2	7.1753	-2.02731	0.0431752	0.0830393	-4.31726	-0.104322	0.930242	-1.07499		0
APPL1	6.41138	-1.35283	0.176738	0.259953	-5.41484	-0.116756	0.922259	-1.08429		0
APPL2	8.15479	2.59483	0.0097493	0.0248052	-3.06091	0.0947374	1.06787	1.06787		0
APRT	7.23554	2.62749	0.00887327	0.0229008	-2.97946	0.206842	1.15416	1.15416		0
APTX	6.21011	-1.16738	0.24363	0.337582	-5.6405	-0.0511061	0.965196	-1.03606		0
AQP10	3.20875	1.91789	0.0557097	0.102171	-4.52468	0.149683	1.10933	1.10933		0
AQP3	6.54374	1.75788	0.0793975	0.135829	-4.8076	0.187091	1.13847	1.13847		0
AQP5	4.16577	-2.67499	0.00772469	0.0205103	-2.85922	-0.107012	0.928509	-1.077		0
AQP7	4.76664	-2.02533	0.0433791	0.0833361	-4.32112	-0.133427	0.911664	-1.0969		0
AQP7P1	3.20802	-1.01344	0.311355	0.410035	-5.80273	-0.0664223	0.955003	-1.04712		0
AQP8	4.06393	0.840251	0.40118	0.500342	-5.95797	0.0406378	1.02857	1.02857		0
AQP9	6.64627	3.84062	0.000138955	0.000921829	0.736515	1.09308	2.13329	2.13329		0
AQR	6.7467	-1.45499	0.146316	0.223001	-5.27645	-0.0628628	0.957362	-1.04454		0
AR	6.49367	-2.06502	0.0394505	0.0772097	-4.24316	-0.281746	0.822595	-1.21567		0
ARAF	6.86814	-0.128515	0.897794	0.928546	-6.29175	-0.00649795	0.995506	-1.00451		0
ARAP1	6.72678	5.3502	1.35496e-07	1.10589e-05	7.16233	0.417727	1.33582	1.33582		0
ARAP2	6.50355	2.86823	0.0043071	0.0129559	-2.34864	0.411388	1.32996	1.32996		0
ARAP3	4.8993	5.27883	1.96235e-07	1.33262e-05	6.81564	0.331336	1.25818	1.25818		0
ARC	4.59122	-2.05517	0.0403955	0.0786704	-4.26264	-0.254523	0.838264	-1.19294		0
ARCN1	8.64861	-2.3172	0.0209071	0.0459683	-3.71321	-0.0817701	0.944898	-1.05832		0
ARF1	6.53813	-2.34981	0.0191817	0.0428493	-3.64031	-0.257971	0.836263	-1.1958		0
ARF3	7.437	1.02329	0.30668	0.405066	-5.79303	0.0689849	1.04898	1.04898		0
ARF4	5.4397	-1.85539	0.064145	0.114317	-4.63808	-0.0946459	0.936502	-1.0678		0
ARF5	7.86709	0.667907	0.50451	0.599403	-6.08374	0.0466678	1.03288	1.03288		0
ARFGAP1	5.98549	3.89541	0.000111741	0.000778087	0.935582	0.238625	1.17987	1.17987		0
ARFGAP2	7.77809	3.12396	0.00189079	0.00678296	-1.62017	0.174644	1.12869	1.12869		0
ARFGAP3	8.46603	-3.68746	0.000252003	0.00143195	0.194323	-0.150291	0.901069	-1.10979		0
ARFGEF1	5.93191	-1.14234	0.253874	0.349368	-5.66843	-0.0671539	0.954519	-1.04765		0
ARFGEF2	7.02618	-3.59166	0.000361963	0.00187844	-0.134278	-0.272543	0.827859	-1.20794		0
ARFGEF3	3.75243	-1.38159	0.167731	0.249375	-5.37688	-0.155543	0.897794	-1.11384		0
ARFIP1	7.17533	-0.647099	0.517873	0.611986	-6.09698	-0.0373055	0.974473	-1.0262		0
ARFIP2	6.70756	-2.18753	0.0291791	0.0603855	-3.99317	-0.100417	0.932763	-1.07208		0
ARFRP1	6.31884	-3.90199	0.000108835	0.000764571	0.959671	-0.19356	0.874445	-1.14358		0
ARG1	3.25355	0.722775	0.470165	0.567257	-6.04681	0.0963863	1.06909	1.06909		0
ARGFX	2.95877	0.944456	0.345405	0.445318	-5.86802	0.0446359	1.03142	1.03142		0
ARGLU1	6.22278	-1.25532	0.209966	0.298997	-5.5376	-0.105003	0.929803	-1.0755		0
ARHGAP1	9.79093	-0.166635	0.867727	0.905515	-6.2863	-0.00821317	0.994323	-1.00571		0
ARHGAP10	7.70032	-3.7927	0.00016776	0.00105614	0.564679	-0.250747	0.840461	-1.18982		0
ARHGAP12	6.62176	1.73312	0.0837076	0.141744	-4.84919	0.120262	1.08693	1.08693		0
ARHGAP15	6.9237	3.93163	9.66191e-05	0.000702196	1.06856	0.418126	1.33619	1.33619		0
ARHGAP17	5.57439	3.43214	0.000649872	0.0029607	-0.663202	0.267728	1.20391	1.20391		0
ARHGAP18	8.08547	4.14755	3.9658e-05	0.00035632	1.88531	0.400741	1.32019	1.32019		0
ARHGAP19	4.1009	2.63573	0.00866363	0.0224773	-2.95875	0.211794	1.15813	1.15813		0
ARHGAP20	5.4307	0.617369	0.53728	0.629561	-6.11518	0.108588	1.07817	1.07817		0
ARHGAP21	6.61931	-1.14833	0.251396	0.346525	-5.6618	-0.0834925	0.94377	-1.05958		0
ARHGAP22	7.81651	3.76228	0.000188899	0.00116213	0.456557	0.395876	1.31574	1.31574		0
ARHGAP23	8.27988	-1.13728	0.255979	0.351691	-5.674	-0.0786474	0.946945	-1.05603		0
ARHGAP24	7.2276	-3.39626	0.000739072	0.00326359	-0.779049	-0.317403	0.802513	-1.24609		0
ARHGAP25	7.46674	6.09477	2.23232e-09	2.23495e-06	11.0205	0.8898	1.85292	1.85292		0
ARHGAP26	6.23581	2.2224	0.0267149	0.0561263	-3.91942	0.220196	1.16489	1.16489		0
ARHGAP27	4.65312	7.25016	1.64723e-12	2.21833e-08	17.84	0.582415	1.49735	1.49735		0
ARHGAP28	3.33785	1.28427	0.199657	0.28711	-5.5021	0.129708	1.09407	1.09407		0
ARHGAP29	7.15286	0.129901	0.896698	0.92784	-6.29158	0.012823	1.00893	1.00893		0
ARHGAP30	7.2811	5.56075	4.43743e-08	6.41999e-06	8.20875	0.877596	1.83731	1.83731		0
ARHGAP32	5.84587	2.37863	0.0177619	0.0401409	-3.57506	0.215802	1.16135	1.16135		0
ARHGAP33	6.34566	3.26168	0.00118532	0.00469904	-1.20318	0.359023	1.28256	1.28256		0
ARHGAP35	5.75231	0.112375	0.910572	0.938733	-6.29363	0.00534387	1.00371	1.00371		0
ARHGAP4	6.18093	5.9213	6.0399e-09	3.11329e-06	10.083	0.624076	1.54122	1.54122		0
ARHGAP45	6.7784	5.96144	4.80848e-09	2.69816e-06	10.2977	0.800565	1.74178	1.74178		0
ARHGAP5	6.60852	-3.83141	0.000144092	0.000944277	0.703376	-0.317801	0.802292	-1.24643		0
ARHGAP6	6.27618	-0.940136	0.347614	0.447374	-5.87196	-0.101384	0.932138	-1.0728		0
ARHGAP9	7.1761	5.59153	3.75807e-08	5.95411e-06	8.3647	0.84783	1.79979	1.79979		0
ARHGDIA	9.06212	0.999124	0.318231	0.417458	-5.81665	0.0472576	1.0333	1.0333		0
ARHGDIB	9.30638	5.5589	4.48117e-08	6.41999e-06	8.19953	0.410002	1.32869	1.32869		0
ARHGEF1	5.94056	4.39974	1.33261e-05	0.000167383	2.8906	0.279396	1.21369	1.21369		0
ARHGEF10	8.53413	-0.334533	0.738121	0.804268	-6.24554	-0.0222982	0.984663	-1.01558		0
ARHGEF10L	7.37064	-0.592759	0.553618	0.644667	-6.12959	-0.0379815	0.974017	-1.02668		0
ARHGEF11	7.00162	2.3178	0.0208738	0.0459176	-3.71186	0.137923	1.10032	1.10032		0
ARHGEF12	7.90484	-4.22784	2.81882e-05	0.000281819	2.19945	-0.212637	0.862958	-1.1588		0
ARHGEF15	6.1453	1.41489	0.15774	0.236954	-5.33196	0.214345	1.16018	1.16018		0
ARHGEF16	3.85885	2.3386	0.01976	0.0439291	-3.66548	0.158996	1.11651	1.11651		0
ARHGEF17	8.6224	-0.591964	0.554149	0.645174	-6.13005	-0.0532847	0.96374	-1.03762		0
ARHGEF18	8.20872	4.71922	3.099e-06	6.16459e-05	4.24221	0.229437	1.17238	1.17238		0
ARHGEF19	5.41988	2.17894	0.0298153	0.0614137	-4.01116	0.182943	1.1352	1.1352		0
ARHGEF2	6.02366	-1.93423	0.0536642	0.0992149	-4.49443	-0.14424	0.904856	-1.10515		0
ARHGEF3	4.69985	2.17755	0.0299188	0.061561	-4.01405	0.245422	1.18544	1.18544		0
ARHGEF35	5.39885	-0.212772	0.831594	0.877533	-6.27782	-0.0289592	0.980127	-1.02028		0
ARHGEF39	3.48545	-1.4935	0.135955	0.209991	-5.2217	-0.120031	0.920168	-1.08676		0
ARHGEF4	5.95097	-2.80562	0.0052231	0.0150685	-2.51783	-0.323866	0.798926	-1.25168		0
ARHGEF5	5.11554	-1.22638	0.220649	0.311574	-5.57228	-0.120675	0.919757	-1.08724		0
ARHGEF6	7.85129	2.52088	0.0120245	0.0292987	-3.24166	0.0917602	1.06567	1.06567		0
ARHGEF7	8.69763	-0.821861	0.411558	0.510483	-5.97275	-0.0380244	0.973988	-1.02671		0
ARHGEF9	6.96423	-4.09732	4.896e-05	0.000418366	1.69168	-0.419153	0.747863	-1.33714		0
ARID1B	8.33391	1.29968	0.194326	0.28113	-5.48288	0.0652923	1.0463	1.0463		0
ARID2	6.76682	-3.91381	0.000103797	0.000739592	1.00301	-0.218197	0.859639	-1.16328		0
ARID3A	5.3145	5.50404	6.01353e-08	7.72165e-06	7.92361	0.516844	1.43082	1.43082		0
ARID3B	5.78645	3.62003	0.000325431	0.00173088	-0.0378295	0.219905	1.16466	1.16466		0
ARID4A	5.89294	-0.712997	0.476189	0.57278	-6.0536	-0.066889	0.954694	-1.04746		0
ARID4B	3.78015	-3.58845	0.000366333	0.00189469	-0.145151	-0.148674	0.90208	-1.10855		0
ARID5A	7.45237	-2.18814	0.0291344	0.0603342	-3.99189	-0.24971	0.841065	-1.18897		0
ARID5B	9.17101	-2.61667	0.00915545	0.0235478	-3.00656	-0.192605	0.875024	-1.14283		0
ARIH1	5.28826	-2.48599	0.0132534	0.0316854	-3.32518	-0.204789	0.867666	-1.15252		0
ARIH2	7.09819	1.46471	0.143647	0.219604	-5.26277	0.0765137	1.05447	1.05447		0
ARL1	7.68089	-4.66082	4.07182e-06	7.39019e-05	3.9887	-0.246872	0.842722	-1.18663		0
ARL11	3.76057	4.33494	1.77289e-05	0.000199628	2.62698	0.578398	1.49319	1.49319		0
ARL13B	5.77926	-2.38571	0.0174276	0.0395235	-3.55892	-0.196736	0.872522	-1.1461		0
ARL14EP	5.47269	-1.52992	0.126686	0.198243	-5.1686	-0.129987	0.913839	-1.09428		0
ARL15	5.12349	-0.295516	0.767726	0.827023	-6.25745	-0.0329212	0.977439	-1.02308		0
ARL2	8.15754	-2.73151	0.00653341	0.0179498	-2.71344	-0.171283	0.888053	-1.12606		0
ARL2BP	8.39867	0.0280237	0.977655	0.985854	-6.29937	0.00102382	1.00071	1.00071		0
ARL3	7.52385	-0.272923	0.785028	0.840513	-6.26367	-0.0148491	0.98976	-1.01035		0
ARL4A	5.7867	-0.496675	0.619643	0.703828	-6.18027	-0.0709196	0.952031	-1.05039		0
ARL4C	7.13561	3.92293	0.00010007	0.000718741	1.03646	0.624519	1.5417	1.5417		0
ARL4D	6.34869	-1.85117	0.0647508	0.115222	-4.6456	-0.144357	0.904783	-1.10524		0
ARL5A	7.24324	-4.72127	3.06923e-06	6.12345e-05	4.25118	-0.294743	0.815218	-1.22667		0
ARL5B	4.09079	-1.61762	0.106392	0.171961	-5.03557	-0.212325	0.863145	-1.15855		0
ARL6	4.34867	0.52509	0.59976	0.686116	-6.16622	0.0518581	1.0366	1.0366		0
ARL6IP1	7.60235	0.579565	0.562476	0.652668	-6.13708	0.0401636	1.02823	1.02823		0
ARL6IP4	7.55372	-3.12596	0.00187823	0.0067487	-1.61424	-0.192961	0.874808	-1.14311		0
ARL6IP5	8.86603	-2.09563	0.0366307	0.0726303	-4.18201	-0.0807704	0.945553	-1.05758		0
ARL6IP6	4.29114	0.978695	0.328217	0.42783	-5.83619	0.0928616	1.06648	1.06648		0
ARL8A	6.09681	2.46903	0.0138902	0.0328635	-3.36537	0.111394	1.08027	1.08027		0
ARL8B	7.28308	-1.26905	0.205029	0.293518	-5.52086	-0.15399	0.898761	-1.11264		0
ARL9	4.35528	-0.00627682	0.994994	0.996548	-6.29973	-0.000311681	0.999784	-1.00022		0
ARMC1	7.91319	-2.37765	0.0178087	0.0402264	-3.5773	-0.110383	0.926342	-1.07951		0
ARMC2	4.30076	0.0918619	0.926846	0.950562	-6.29566	0.00766921	1.00533	1.00533		0
ARMC4	4.06567	0.504851	0.613892	0.698723	-6.17631	0.0641136	1.04544	1.04544		0
ARMC5	6.21947	4.2757	2.29385e-05	0.000242284	2.38934	0.224002	1.16797	1.16797		0
ARMC6	5.48311	-0.414179	0.678925	0.754878	-6.21666	-0.0211121	0.985473	-1.01474		0
ARMC7	6.05315	5.02291	7.15716e-07	2.58406e-05	5.60665	0.333149	1.25976	1.25976		0
ARMC8	5.95954	-5.49891	6.18049e-08	7.72165e-06	7.89792	-0.364529	0.776722	-1.28746		0
ARMC9	4.96622	-1.25489	0.210121	0.299155	-5.53812	-0.126409	0.916109	-1.09157		0
ARMCX1	8.11834	-2.74979	0.00618518	0.0172241	-2.66566	-0.166398	0.891064	-1.12225		0
ARMCX2	8.02637	-0.204775	0.837834	0.882113	-6.27944	-0.0114537	0.992092	-1.00797		0
ARMCX3	6.96034	-3.56559	0.000398899	0.0020241	-0.222287	-0.202835	0.868842	-1.15096		0
ARMCX5	6.69334	-3.02777	0.00259434	0.00868888	-1.90117	-0.153894	0.898821	-1.11257		0
ARMH3	4.61747	-0.395449	0.692685	0.766256	-6.224	-0.0268736	0.981545	-1.0188		0
ARMH4	4.79736	-2.48737	0.0132029	0.031587	-3.3219	-0.265737	0.831774	-1.20225		0
ARMT1	7.74781	0.0489691	0.960964	0.974917	-6.29859	0.00304102	1.00211	1.00211		0
ARNT	7.39281	-1.02475	0.305992	0.404317	-5.79158	-0.0721764	0.951202	-1.0513		0
ARNT2	6.41105	-2.39945	0.0167951	0.0383811	-3.52746	-0.33779	0.791253	-1.26382		0
ARNTL	6.01731	-1.78638	0.0746603	0.129352	-4.75898	-0.225243	0.855451	-1.16897		0
ARNTL2	6.0331	-0.781656	0.434797	0.533523	-6.00395	-0.0826234	0.944339	-1.05894		0
ARPC1A	8.42131	0.63113	0.528252	0.621263	-6.10686	0.0303409	1.02125	1.02125		0
ARPC1B	8.49288	2.27941	0.0230749	0.0497856	-3.79642	0.230236	1.17303	1.17303		0
ARPC2	9.76162	1.69104	0.0914685	0.152376	-4.91856	0.0718808	1.05109	1.05109		0
ARPC5	9.23093	3.71299	0.000228521	0.0013311	0.283247	0.171594	1.1263	1.1263		0
ARPC5L	7.28415	-2.42188	0.0158047	0.0365143	-3.47569	-0.16079	0.894535	-1.1179		0
ARPIN	5.94727	1.88519	0.0599992	0.10835	-4.58447	0.143599	1.10466	1.10466		0
ARPP19	7.03939	-4.96701	9.42737e-07	2.91189e-05	5.34973	-0.266006	0.831619	-1.20247		0
ARRB1	6.82623	5.24297	2.36058e-07	1.44297e-05	6.64281	0.611973	1.52835	1.52835		0
ARRB2	7.1619	5.05229	6.18737e-07	2.34719e-05	5.74252	0.690871	1.61426	1.61426		0
ARRDC1	5.37511	4.3289	1.82016e-05	0.000203927	2.60269	0.267629	1.20383	1.20383		0
ARRDC1-AS1	5.18766	-1.50916	0.131906	0.2047	-5.19902	-0.0649862	0.955954	-1.04607		0
ARRDC2	6.93829	-0.509216	0.610832	0.695592	-6.17417	-0.0414951	0.971647	-1.02918		0
ARRDC3	6.40807	-2.46709	0.0139649	0.033014	-3.36996	-0.326907	0.797244	-1.25432		0
ARRDC4	6.84617	3.13668	0.0018122	0.00655517	-1.58237	0.302166	1.23299	1.23299		0
ARSB	4.98059	1.86573	0.0626804	0.11225	-4.61957	0.139856	1.1018	1.1018		0
ARSD	5.50042	0.0411645	0.967182	0.978884	-6.29893	0.00148093	1.00103	1.00103		0
ARSG	5.22504	3.36599	0.000823035	0.00355192	-0.875858	0.279998	1.21419	1.21419		0
ARSI	3.5741	0.130578	0.896163	0.927643	-6.29149	0.00740957	1.00515	1.00515		0
ARSJ	5.37165	-1.5679	0.117554	0.1864	-5.11189	-0.154586	0.89839	-1.1131		0
ARSK	4.43912	-1.97993	0.0482744	0.0909374	-4.40847	-0.112025	0.925288	-1.08074		0
ART4	5.36904	-1.10958	0.267729	0.364414	-5.70408	-0.166408	0.891058	-1.12226		0
ART5	4.01475	-0.617684	0.537073	0.629373	-6.11499	-0.0409197	0.972035	-1.02877		0
ARTN	4.35573	-1.17305	0.24135	0.335239	-5.63408	-0.0562798	0.961741	-1.03978		0
ARV1	7.08544	-0.983836	0.325685	0.425288	-5.83131	-0.04428	0.969774	-1.03117		0
ARVCF	6.48907	-1.37034	0.171214	0.253601	-5.39183	-0.120394	0.919936	-1.08703		0
AS3MT	7.33118	0.555503	0.578806	0.667019	-6.1503	0.0670004	1.04754	1.04754		0
ASAH1	7.81917	2.93043	0.00354414	0.0111023	-2.17698	0.429755	1.347	1.347		0
ASAP1	5.34639	3.93613	9.48761e-05	0.000692894	1.0852	0.451876	1.36782	1.36782		0
ASAP2	8.62441	-2.18246	0.0295532	0.0609483	-4.0038	-0.126911	0.91579	-1.09195		0
ASAP3	6.00324	0.659629	0.509804	0.603828	-6.08906	0.0577336	1.04083	1.04083		0
ASB10	4.68319	-3.07077	0.00225451	0.00778499	-1.77661	-0.142914	0.905688	-1.10413		0
ASB13	7.34814	1.78865	0.0742934	0.128915	-4.75508	0.091849	1.06574	1.06574		0
ASB16	5.04655	2.64599	0.00840889	0.0219547	-2.93288	0.201342	1.14977	1.14977		0
ASB16-AS1	5.95844	0.439999	0.660133	0.739602	-6.20598	0.0253535	1.01773	1.01773		0
ASB2	6.94912	-2.62229	0.00900786	0.0232081	-2.99249	-0.363244	0.777414	-1.28632		0
ASB3	6.85469	2.57153	0.0104209	0.0260852	-3.11842	0.176046	1.12978	1.12978		0
ASB6	6.09081	-1.38746	0.165935	0.247169	-5.36904	-0.0789709	0.946733	-1.05626		0
ASB7	7.45578	3.9867	7.7277e-05	0.00059063	1.27304	0.174438	1.12852	1.12852		0
ASB8	6.59067	-1.09147	0.275605	0.372536	-5.72334	-0.0565585	0.961555	-1.03998		0
ASB9	5.67272	3.0607	0.00233025	0.00799121	-1.80595	0.394977	1.31492	1.31492		0
ASCC1	5.68394	-1.37369	0.17017	0.252406	-5.38739	-0.0930842	0.937516	-1.06665		0
ASCC2	5.90883	2.13252	0.0334642	0.0674645	-4.10717	0.147537	1.10768	1.10768		0
ASCC3	7.03673	-1.18433	0.236862	0.329902	-5.62124	-0.0818125	0.94487	-1.05835		0
ASCL2	5.39963	5.86471	8.31678e-09	3.5219e-06	9.78202	0.725794	1.65381	1.65381		0
ASF1A	6.46779	-1.72983	0.0842948	0.142541	-4.85468	-0.105315	0.929602	-1.07573		0
ASF1B	4.35237	3.11285	0.00196202	0.00698825	-1.65308	0.397071	1.31683	1.31683		0
ASGR1	5.32973	4.60008	5.39275e-06	8.81362e-05	3.72805	0.507149	1.42124	1.42124		0
ASGR2	4.83526	3.60672	0.000342133	0.00180192	-0.0832022	0.505977	1.42009	1.42009		0
ASH1L	6.58997	-2.77865	0.00566954	0.0161079	-2.58961	-0.239303	0.847155	-1.18042		0
ASH2L	8.23217	-0.324461	0.745729	0.809898	-6.24876	-0.0128476	0.991134	-1.00895		0
ASIC1	4.0657	2.38227	0.0175895	0.0397714	-3.56677	0.284603	1.21807	1.21807		0
ASIC2	4.36935	-0.349251	0.727052	0.794739	-6.24067	-0.0240125	0.983494	-1.01678		0
ASIC3	4.32358	-0.269197	0.787892	0.842709	-6.26465	-0.0222405	0.984702	-1.01554		0
ASIC4	5.20945	4.2423	2.64924e-05	0.000268857	2.2566	0.2478	1.18739	1.18739		0
ASMT	4.0631	0.318422	0.750302	0.813093	-6.25064	0.0290601	1.02035	1.02035		0
ASMTL	7.29526	-0.847906	0.396907	0.4963	-5.95172	-0.0507575	0.965429	-1.03581		0
ASNA1	6.59806	-1.46241	0.144275	0.220341	-5.26601	-0.115103	0.923316	-1.08305		0
ASNS	7.37844	-3.93216	9.64071e-05	0.000701033	1.07056	-0.251206	0.840194	-1.1902		0
ASNSD1	7.85567	1.85389	0.064359	0.114616	-4.64074	0.0979025	1.07022	1.07022		0
ASPA	3.59571	-1.11596	0.26499	0.361196	-5.69722	-0.233189	0.850752	-1.17543		0
ASPH	5.22565	1.84883	0.0650888	0.11567	-4.64976	0.112318	1.08096	1.08096		0
ASPHD1	4.97301	4.02369	6.64142e-05	0.000525464	1.41187	0.409227	1.32797	1.32797		0
ASPHD2	5.09218	3.08496	0.00215161	0.00751057	-1.73511	0.260853	1.19819	1.19819		0
ASPM	3.70224	3.94547	9.13696e-05	0.000671657	1.11967	0.768674	1.7037	1.7037		0
ASPN	8.73758	-2.42161	0.0158168	0.0365297	-3.47634	-0.294985	0.815081	-1.22687		0
ASPRV1	5.75149	4.33827	1.747e-05	0.000198385	2.64055	0.398473	1.31811	1.31811		0
ASPSCR1	5.45853	0.586686	0.557686	0.648563	-6.13306	0.02968	1.02079	1.02079		0
ASRGL1	5.1949	2.8051	0.00523145	0.0150828	-2.51923	0.358745	1.28231	1.28231		0
ASS1	7.55813	-3.28397	0.0010973	0.00441247	-1.13405	-0.318145	0.8021	-1.24673		0
ASTE1	5.8854	4.83393	1.79765e-06	4.36984e-05	4.74856	0.289273	1.22202	1.22202		0
ASTN2	5.77899	-1.87508	0.0613798	0.110331	-4.60274	-0.225318	0.855406	-1.16903		0
ASXL1	6.45661	-4.19609	3.22824e-05	0.00030855	2.07459	-0.26355	0.833036	-1.20043		0
ASXL2	5.19189	2.76438	0.00591944	0.0166355	-2.62731	0.211215	1.15766	1.15766		0
ATAD1	7.89109	-4.25263	2.534e-05	0.0002603	2.29757	-0.214306	0.861961	-1.16015		0
ATAD2	6.11817	-2.85452	0.00449408	0.013403	-2.38599	-0.215164	0.861448	-1.16084		0
ATAD2B	6.71274	0.0300951	0.976004	0.984779	-6.29931	0.00215259	1.00149	1.00149		0
ATAD3A	6.7142	2.03158	0.0427387	0.0823644	-4.30894	0.11686	1.08437	1.08437		0
ATAD3C	4.28795	0.82199	0.411485	0.510452	-5.97265	0.0440893	1.03103	1.03103		0
ATAD5	4.01681	3.25839	0.00119881	0.00474171	-1.21332	0.284964	1.21838	1.21838		0
ATAT1	5.60651	2.64775	0.00836585	0.0218551	-2.92843	0.157173	1.1151	1.1151		0
ATE1	7.1643	-2.72553	0.00665125	0.0182095	-2.72903	-0.132004	0.912563	-1.09581		0
ATF1	5.27401	-3.78783	0.000170986	0.00107237	0.547318	-0.322593	0.799632	-1.25058		0
ATF2	7.72659	-3.28544	0.00109168	0.00440037	-1.12945	-0.159972	0.895042	-1.11727		0
ATF3	8.37497	0.790737	0.429483	0.528109	-5.99704	0.18815	1.1393	1.1393		0
ATF6	6.88399	-1.05559	0.291679	0.389493	-5.76057	-0.0490266	0.966588	-1.03457		0
ATF7IP	7.58254	4.50324	8.38618e-06	0.000122176	3.31897	0.226857	1.17028	1.17028		0
ATF7IP2	4.24609	3.72283	0.000220042	0.00129515	0.317651	0.481812	1.3965	1.3965		0
ATG10	5.29019	-2.66028	0.00806526	0.0211973	-2.89668	-0.230219	0.852505	-1.17301		0
ATG101	6.79653	-1.27852	0.201676	0.289765	-5.50922	-0.0830523	0.944058	-1.05926		0
ATG12	6.8411	-0.914328	0.360997	0.460854	-5.8951	-0.058057	0.960557	-1.04106		0
ATG13	6.97645	1.44736	0.148439	0.225523	-5.28713	0.0929893	1.06658	1.06658		0
ATG14	7.49915	-2.27885	0.0231083	0.0498158	-3.79764	-0.108651	0.927455	-1.07822		0
ATG16L1	7.45209	2.25637	0.0244901	0.0522427	-3.84649	0.112435	1.08105	1.08105		0
ATG16L2	6.79304	5.55917	4.47413e-08	6.41999e-06	8.201	0.530416	1.44435	1.44435		0
ATG2A	6.00322	2.67995	0.0076129	0.0202855	-2.84656	0.135121	1.09819	1.09819		0
ATG2B	5.08704	0.120721	0.903962	0.933491	-6.29269	0.00795687	1.00553	1.00553		0
ATG3	7.875	-0.416334	0.677349	0.753811	-6.21579	-0.0176028	0.987873	-1.01228		0
ATG4A	6.20209	-0.492872	0.622325	0.706113	-6.1821	-0.0257266	0.982326	-1.01799		0
ATG4B	6.3291	3.07325	0.00223617	0.00773357	-1.76936	0.159086	1.11658	1.11658		0
ATG4C	5.07827	2.85908	0.00443104	0.0132489	-2.37358	0.237047	1.17858	1.17858		0
ATG4D	5.46625	-0.953312	0.340905	0.441227	-5.8599	-0.040823	0.9721	-1.0287		0
ATG5	6.87129	-0.601007	0.548115	0.639642	-6.12483	-0.0300309	0.979399	-1.02103		0
ATG7	6.93621	4.06657	5.56382e-05	0.000456878	1.57428	0.310676	1.24029	1.24029		0
ATG9A	6.35852	1.35355	0.176509	0.259673	-5.4139	0.0908737	1.06501	1.06501		0
ATIC	8.10853	-2.00235	0.0458011	0.0870823	-4.36557	-0.085337	0.942564	-1.06094		0
ATL1	7.12825	-3.40479	0.000716875	0.00319357	-0.7516	-0.26328	0.833191	-1.2002		0
ATL2	3.87994	-2.05905	0.0400205	0.0780757	-4.25497	-0.175658	0.885363	-1.12948		0
ATL3	8.86247	-3.31208	0.000994943	0.00411388	-1.04624	-0.13431	0.911105	-1.09757		0
ATM	4.36126	3.88636	0.000115858	0.000799724	0.902518	0.3423	1.26778	1.26778		0
ATMIN	6.96933	-0.853203	0.393967	0.49331	-5.94736	-0.0360385	0.975329	-1.02529		0
ATN1	7.58713	-0.0149572	0.988072	0.991917	-6.29964	-0.00128052	0.999113	-1.00089		0
ATOH8	4.90942	-0.944374	0.345447	0.445318	-5.8681	-0.0880558	0.94079	-1.06294		0
ATOX1	8.67525	0.848486	0.396584	0.495988	-5.95124	0.0525006	1.03706	1.03706		0
ATP10A	5.2158	-1.7805	0.0756174	0.130586	-4.76906	-0.121561	0.919192	-1.08791		0
ATP10B	3.06782	-3.61344	0.000333589	0.00176243	-0.0602828	-0.143558	0.905284	-1.10463		0
ATP10D	7.04435	-0.177363	0.859297	0.899209	-6.28451	-0.0103034	0.992884	-1.00717		0
ATP11A	5.09843	4.91847	1.19501e-06	3.3564e-05	5.12874	0.254025	1.19253	1.19253		0
ATP11B	7.13415	-2.13987	0.0328615	0.0664912	-4.09209	-0.103494	0.930776	-1.07437		0
ATP11C	7.54837	-2.42227	0.015788	0.036482	-3.47479	-0.135063	0.91063	-1.09814		0
ATP13A1	6.54467	3.86653	0.000125381	0.000848375	0.830355	0.228976	1.172	1.172		0
ATP13A2	5.70326	3.52511	0.000463311	0.0022697	-0.357725	0.267747	1.20393	1.20393		0
ATP13A3	7.10723	-1.84813	0.0651909	0.115808	-4.65101	-0.211225	0.863804	-1.15767		0
ATP1A1	8.72928	-0.606302	0.544597	0.636419	-6.12173	-0.0449709	0.969309	-1.03166		0
ATP1A2	6.17144	-1.811	0.0707581	0.123834	-4.71637	-0.451923	0.731068	-1.36786		0
ATP1A3	3.3616	-1.06702	0.286491	0.384204	-5.74884	-0.0600802	0.959211	-1.04252		0
ATP1A4	3.95011	-2.94496	0.00338453	0.010712	-2.13633	-0.155151	0.898038	-1.11354		0
ATP1B1	6.69976	3.30078	0.001035	0.00423984	-1.08164	0.43737	1.35413	1.35413		0
ATP1B2	5.80312	1.38007	0.168199	0.249904	-5.37891	0.212119	1.15839	1.15839		0
ATP1B3	7.2836	-0.40694	0.684231	0.759211	-6.21954	-0.040398	0.972387	-1.0284		0
ATP23	6.18898	-1.6845	0.0927257	0.154146	-4.9292	-0.16303	0.893147	-1.11964		0
ATP2A2	8.91142	-2.8065	0.00520904	0.0150389	-2.51547	-0.129084	0.914412	-1.0936		0
ATP2A3	5.33302	3.84115	0.000138656	0.000920296	0.738472	0.272159	1.20761	1.20761		0
ATP2B1	6.16631	1.51391	0.130698	0.203175	-5.1921	0.123917	1.08969	1.08969		0
ATP2B2	3.49078	-0.460369	0.645457	0.726301	-6.1971	-0.033192	0.977256	-1.02327		0
ATP2B3	3.45075	-2.38327	0.0175422	0.0397273	-3.56449	-0.131797	0.912694	-1.09566		0
ATP2B4	8.05102	-1.05553	0.291708	0.389493	-5.76063	-0.0834369	0.943807	-1.05954		0
ATP2C1	7.27267	-0.29233	0.770159	0.828611	-6.25836	-0.0171455	0.988186	-1.01196		0
ATP5F1A	9.64668	-1.08096	0.28025	0.377602	-5.73437	-0.0314266	0.978452	-1.02202		0
ATP5F1B	8.50502	-1.43583	0.151692	0.229636	-5.30316	-0.0540666	0.963217	-1.03819		0
ATP5F1C	8.34508	-3.92827	9.79301e-05	0.000708284	1.05622	-0.209356	0.864923	-1.15617		0
ATP5F1D	8.95675	-0.464454	0.64253	0.723915	-6.19527	-0.0180804	0.987546	-1.01261		0
ATP5IF1	6.24	-1.93553	0.0535044	0.0989622	-4.49201	-0.115354	0.923156	-1.08324		0
ATP5MC1	7.59987	-2.31049	0.0212782	0.0466167	-3.72807	-0.134219	0.911163	-1.0975		0
ATP5MC2	8.30996	1.85066	0.0648238	0.115291	-4.6465	0.128712	1.09332	1.09332		0
ATP5MC3	6.66274	-0.952449	0.341342	0.441496	-5.86069	-0.0637276	0.956789	-1.04516		0
ATP5MD	9.58005	-4.7144	3.17002e-06	6.27302e-05	4.22116	-0.206879	0.866409	-1.15419		0
ATP5ME	6.34683	-3.90039	0.000109537	0.0007682	0.953798	-0.225919	0.85505	-1.16952		0
ATP5MF	7.19293	0.465187	0.642005	0.723566	-6.19494	0.0387285	1.02721	1.02721		0
ATP5MG	8.41813	-2.19403	0.0287051	0.0595734	-3.9795	-0.0987968	0.933811	-1.07088		0
ATP5MGL	5.22511	-2.33311	0.0200487	0.0444364	-3.67775	-0.151794	0.90013	-1.11095		0
ATP5MPL	7.92124	-0.000654236	0.999478	0.999478	-6.29975	-3.52893e-05	0.999976	-1.00002		0
ATP5PD	8.34472	-3.02687	0.00260193	0.00871212	-1.90376	-0.153296	0.899194	-1.11211		0
ATP5PO	9.0779	-2.24007	0.0255368	0.054005	-3.88162	-0.0785177	0.94703	-1.05593		0
ATP6AP1	8.45619	4.73724	2.84703e-06	5.86253e-05	4.321	0.301691	1.23259	1.23259		0
ATP6AP1L	6.67629	-0.871336	0.384001	0.483302	-5.93223	-0.0908724	0.938955	-1.06501		0
ATP6AP2	5.44656	2.74846	0.00621002	0.0172719	-2.66916	0.278628	1.21304	1.21304		0
ATP6V0A1	8.00614	4.14798	3.9582e-05	0.000356079	1.88706	0.256506	1.19458	1.19458		0
ATP6V0B	7.90473	3.92141	0.000100682	0.00072237	1.03088	0.36906	1.29151	1.29151		0
ATP6V0D2	5.66828	2.83546	0.00476664	0.0139975	-2.43766	0.907202	1.8754	1.8754		0
ATP6V0E1	8.56032	0.260854	0.794315	0.847828	-6.26679	0.0139173	1.00969	1.00969		0
ATP6V0E2	5.67913	-1.34572	0.179021	0.262651	-5.4241	-0.0844643	0.943135	-1.06029		0
ATP6V1A	8.7166	4.03694	6.28898e-05	0.00050174	1.46187	0.280243	1.2144	1.2144		0
ATP6V1B2	7.15228	3.07397	0.00223095	0.00772205	-1.76728	0.405332	1.32439	1.32439		0
ATP6V1C1	7.40701	2.32957	0.020237	0.044758	-3.68566	0.177108	1.13062	1.13062		0
ATP6V1C2	4.32092	-2.10617	0.0357011	0.0711434	-4.16077	-0.136418	0.909775	-1.09917		0
ATP6V1D	8.43946	-1.71312	0.0873277	0.14684	-4.88238	-0.0812948	0.945209	-1.05797		0
ATP6V1E1	8.2715	-5.1254	4.29028e-07	1.93883e-05	6.08437	-0.206587	0.866585	-1.15395		0
ATP6V1E2	5.47856	0.609854	0.542243	0.634396	-6.11964	0.0394145	1.0277	1.0277		0
ATP6V1F	7.89768	2.31254	0.0211642	0.0464049	-3.72353	0.217576	1.16278	1.16278		0
ATP6V1G1	8.99086	-0.705424	0.480884	0.577292	-6.0588	-0.0282964	0.980578	-1.01981		0
ATP6V1G2	5.69099	-1.92089	0.0553298	0.101664	-4.51915	-0.280268	0.823438	-1.21442		0
ATP6V1H	7.18443	-2.03726	0.0421645	0.0814443	-4.29784	-0.099325	0.93347	-1.07127		0
ATP7A	5.16225	-3.73503	0.000209917	0.00125308	0.360499	-0.343326	0.788222	-1.26868		0
ATP7B	6.1304	0.85653	0.392126	0.491463	-5.94461	0.0693991	1.04928	1.04928		0
ATP8A1	4.08476	1.40976	0.159248	0.238925	-5.33894	0.154397	1.11296	1.11296		0
ATP8B1	6.72115	-2.91232	0.00375239	0.0116276	-2.22732	-0.238879	0.847404	-1.18008		0
ATP8B2	7.67396	-1.77483	0.0765516	0.13173	-4.77878	-0.165059	0.891892	-1.12121		0
ATP8B3	3.78626	1.77893	0.0758755	0.130834	-4.77176	0.150585	1.11002	1.11002		0
ATP8B4	5.5399	3.62551	0.000318806	0.00170507	-0.019164	0.484513	1.39911	1.39911		0
ATP9A	5.0982	-3.31509	0.000984522	0.00407579	-1.03679	-0.310983	0.806092	-1.24055		0
ATP9B	4.01778	1.46771	0.142828	0.218725	-5.25852	0.110533	1.07963	1.07963		0
ATPAF2	4.97088	2.00835	0.0451583	0.0861171	-4.35402	0.148696	1.10857	1.10857		0
ATPSCKMT	6.14781	0.777349	0.43733	0.53558	-6.00719	0.0456505	1.03215	1.03215		0
ATR	6.23374	1.74925	0.0808776	0.137939	-4.82215	0.110218	1.07939	1.07939		0
ATRAID	8.0082	-1.06854	0.285807	0.383516	-5.74728	-0.0520864	0.96454	-1.03676		0
ATRN	6.31158	4.31285	1.95217e-05	0.000213392	2.53808	0.42424	1.34187	1.34187		0
ATRNL1	3.17277	-3.30427	0.0010225	0.00420201	-1.07074	-0.361537	0.778335	-1.28479		0
ATRX	7.96327	-2.9589	0.00323777	0.0103325	-2.0972	-0.213158	0.862647	-1.15922		0
ATXN1	6.13708	-2.26647	0.023861	0.0510949	-3.82461	-0.154187	0.898639	-1.11279		0
ATXN10	8.94749	-4.79429	2.1726e-06	4.86921e-05	4.57233	-0.129633	0.914064	-1.09402		0
ATXN1L	7.21114	-0.219991	0.825971	0.873036	-6.27631	-0.0102912	0.992892	-1.00716		0
ATXN2	7.04213	1.94504	0.0523458	0.0972064	-4.47427	0.116116	1.08381	1.08381		0
ATXN2L	4.87804	2.91849	0.00368012	0.0114484	-2.21018	0.162099	1.11891	1.11891		0
ATXN3	6.87877	-1.07759	0.28175	0.378902	-5.73789	-0.0721061	0.951248	-1.05125		0
ATXN3L	2.39289	-2.1192	0.0345789	0.0693484	-4.13433	-0.157211	0.896757	-1.11513		0
ATXN7	6.11013	-0.708792	0.478793	0.575244	-6.0565	-0.0533798	0.963676	-1.03769		0
ATXN7L1	3.52721	-1.16936	0.24283	0.336666	-5.63826	-0.100738	0.932556	-1.07232		0
ATXN7L2	3.97855	-2.09419	0.0367598	0.0728542	-4.18492	-0.157339	0.896678	-1.11523		0
ATXN7L3	7.02037	1.35929	0.174685	0.257468	-5.40639	0.0527566	1.03724	1.03724		0
AUH	6.38684	-2.33852	0.0197643	0.0439291	-3.66566	-0.124928	0.91705	-1.09045		0
AURKA	5.49808	3.94269	9.24028e-05	0.000677403	1.10938	0.505342	1.41946	1.41946		0
AURKAP1	4.19572	3.28415	0.00109659	0.00441092	-1.13348	0.327952	1.25523	1.25523		0
AURKC	4.74649	0.717213	0.473586	0.570719	-6.05068	0.0491822	1.03468	1.03468		0
AUTS2	8.21754	-1.40058	0.161978	0.242213	-5.3514	-0.127288	0.915551	-1.09224		0
AVEN	7.84909	-2.84996	0.00455804	0.0135354	-2.39839	-0.246997	0.842649	-1.18673		0
AVIL	5.07036	5.22303	2.61381e-07	1.45609e-05	6.54749	0.526348	1.44028	1.44028		0
AVL9	6.9267	2.24963	0.0249184	0.0529466	-3.86105	0.121124	1.08758	1.08758		0
AVP	5.06205	-3.51419	0.000482278	0.00234302	-0.393997	-0.159326	0.895443	-1.11677		0
AVPI1	7.29062	-2.70694	0.00702926	0.0190201	-2.77718	-0.208384	0.865506	-1.15539		0
AVPR1A	5.27679	-4.06662	5.56276e-05	0.000456878	1.57445	-0.401734	0.756948	-1.32109		0
AVPR2	3.9052	3.77876	0.00017715	0.00110397	0.515047	0.300397	1.23148	1.23148		0
AXIN1	4.78151	-0.534416	0.593297	0.680168	-6.16143	-0.0258377	0.98225	-1.01807		0
AXIN2	3.46801	-1.4341	0.152186	0.230279	-5.30556	-0.0912021	0.93874	-1.06526		0
AXL	7.31296	-3.23701	0.00129025	0.00500312	-1.27911	-0.293332	0.816015	-1.22547		0
AZGP1	4.50308	-2.09159	0.0369934	0.0732417	-4.19015	-0.13739	0.909163	-1.09991		0
AZI2	6.31636	-3.18996	0.00151471	0.00569954	-1.42245	-0.188604	0.877455	-1.13966		0
AZIN1	4.96928	-3.64107	0.000300601	0.00163894	0.0341757	-0.205121	0.867466	-1.15278		0
AZIN2	4.1005	2.88548	0.00408162	0.0124164	-2.30136	0.148	1.10803	1.10803		0
AZU1	3.5331	2.08501	0.0375893	0.0741664	-4.20334	0.202007	1.1503	1.1503		0
B2M	10.1209	3.65739	0.00028258	0.00156476	0.0902933	0.178081	1.13138	1.13138		0
B3GALNT1	7.22678	1.32054	0.187276	0.272696	-5.4565	0.0838435	1.05984	1.05984		0
B3GALNT2	8.25607	-2.14869	0.0321514	0.0652082	-4.07395	-0.151238	0.900477	-1.11052		0
B3GALT4	7.20654	2.80647	0.0052095	0.0150389	-2.51555	0.151975	1.11109	1.11109		0
B3GALT6	6.55944	4.98882	8.46906e-07	2.76984e-05	5.44967	0.304995	1.23541	1.23541		0
B3GAT2	2.83258	-1.85468	0.0642465	0.114445	-4.63934	-0.0816312	0.944989	-1.05821		0
B3GAT3	6.9609	2.73022	0.00655877	0.0180149	-2.71682	0.164109	1.12047	1.12047		0
B3GLCT	7.20455	-1.34649	0.178772	0.262343	-5.4231	-0.162164	0.893684	-1.11896		0
B3GNT2	8.01957	2.16072	0.0312045	0.0637099	-4.04909	0.1578	1.11558	1.11558		0
B3GNT3	3.44631	2.89502	0.00396174	0.0121229	-2.27513	0.20084	1.14937	1.14937		0
B3GNT5	6.51935	3.23638	0.00129309	0.00501122	-1.28106	0.507079	1.42117	1.42117		0
B3GNT7	6.54556	-0.512426	0.608585	0.693679	-6.17258	-0.063232	0.957118	-1.0448		0
B3GNT9	6.27692	-1.09029	0.276123	0.373048	-5.72458	-0.0766203	0.948277	-1.05454		0
B3GNTL1	4.68623	3.45586	0.000596546	0.00277119	-0.586001	0.240216	1.18117	1.18117		0
B4GALNT1	4.40211	2.51596	0.0121915	0.0296438	-3.25351	0.24366	1.18399	1.18399		0
B4GALNT3	3.48063	-2.324	0.0205364	0.0452937	-3.69808	-0.117944	0.9215	-1.08519		0
B4GALT1	8.72205	-1.36441	0.17307	0.255787	-5.39965	-0.0578468	0.960697	-1.04091		0
B4GALT2	5.9844	0.263185	0.792519	0.846329	-6.2662	0.0180386	1.01258	1.01258		0
B4GALT3	6.39207	3.226	0.00133983	0.00515528	-1.31283	0.158848	1.11639	1.11639		0
B4GALT4	7.08711	-3.41967	0.000679662	0.00305304	-0.703589	-0.170516	0.888525	-1.12546		0
B4GALT7	5.84243	0.0415818	0.966849	0.978695	-6.29891	0.00219134	1.00152	1.00152		0
B4GAT1	6.6065	1.3718	0.170759	0.253066	-5.3899	0.0852643	1.06088	1.06088		0
B9D1	5.50152	-3.14645	0.00175391	0.00638549	-1.55324	-0.226541	0.854682	-1.17003		0
B9D2	5.99254	4.576	6.02291e-06	9.46447e-05	3.62559	0.278806	1.21319	1.21319		0
BAALC	4.18676	3.1251	0.00188367	0.00676283	-1.61681	0.442672	1.35912	1.35912		0
BABAM1	7.4338	2.19697	0.0284929	0.0592151	-3.97331	0.129843	1.09417	1.09417		0
BABAM2	7.9457	-1.64089	0.101467	0.165598	-4.99905	-0.0605421	0.958904	-1.04286		0
BACE1	6.94718	1.52284	0.128449	0.200326	-5.17903	0.120733	1.08729	1.08729		0
BACE2	8.23	1.83929	0.0664808	0.117802	-4.66668	0.129066	1.09359	1.09359		0
BACH1	4.25974	-0.407909	0.68352	0.758609	-6.21916	-0.0345559	0.976332	-1.02424		0
BACH2	4.91728	1.43323	0.152434	0.230604	-5.30676	0.141172	1.1028	1.1028		0
BAG1	5.74006	-2.91622	0.00370657	0.0115121	-2.21649	-0.216048	0.860921	-1.16155		0
BAG2	7.11239	-4.39534	1.35894e-05	0.000168983	2.87253	-0.457919	0.728036	-1.37356		0
BAG3	7.73474	-3.66729	0.000272148	0.0015193	0.124452	-0.27329	0.82743	-1.20856		0
BAG4	7.1066	-1.00371	0.316019	0.415041	-5.81222	-0.0569483	0.961295	-1.04026		0
BAG5	7.87777	-2.44969	0.0146492	0.0343456	-3.41088	-0.0927092	0.93776	-1.06637		0
BAG6	8.12137	1.81717	0.0698058	0.122597	-4.70559	0.0760948	1.05416	1.05416		0
BAHCC1	6.90575	1.74623	0.0814022	0.138572	-4.82724	0.140065	1.10196	1.10196		0
BAHD1	5.88154	3.40548	0.000715104	0.00318884	-0.749373	0.13651	1.09924	1.09924		0
BAIAP2	4.37711	2.38965	0.0172443	0.0391683	-3.54992	0.279307	1.21361	1.21361		0
BAIAP2L1	4.88844	0.871132	0.384112	0.483369	-5.93241	0.0795825	1.05671	1.05671		0
BAIAP2L2	4.37592	3.26316	0.00117921	0.0046857	-1.19856	0.2132	1.15926	1.15926		0
BAK1	6.64732	3.69946	0.000240695	0.00138607	0.236055	0.309869	1.2396	1.2396		0
BAMBI	7.55402	-1.93566	0.0534882	0.098951	-4.49176	-0.253587	0.838808	-1.19217		0
BANF1	8.25969	-3.11846	0.00192568	0.00689345	-1.63645	-0.180885	0.882162	-1.13358		0
BANK1	3.70408	3.10773	0.00199557	0.00707406	-1.66817	0.312379	1.24175	1.24175		0
BANP	6.23	5.05325	6.15662e-07	2.34719e-05	5.74715	0.28298	1.21671	1.21671		0
BAP1	6.90796	-1.22392	0.221575	0.312521	-5.57519	-0.0681745	0.953844	-1.04839		0
BARD1	6.41912	-4.86346	1.55983e-06	3.99823e-05	4.88064	-0.498084	0.708047	-1.41234		0
BASP1	9.74099	2.23452	0.0259018	0.0546825	-3.89353	0.107794	1.07758	1.07758		0
BATF	5.30438	4.39694	1.34932e-05	0.000168252	2.8791	0.548681	1.46275	1.46275		0
BATF2	5.61608	4.63858	4.51461e-06	7.83482e-05	3.89291	0.479304	1.39407	1.39407		0
BATF3	6.05684	0.497507	0.619057	0.703412	-6.17987	0.053296	1.03763	1.03763		0
BAX	7.32918	3.28462	0.00109484	0.00440522	-1.13204	0.389119	1.30959	1.30959		0
BAZ1A	6.78082	1.95455	0.0512079	0.0954222	-4.45644	0.153686	1.11241	1.11241		0
BAZ2A	7.47049	1.52544	0.127799	0.19959	-5.1752	0.106709	1.07677	1.07677		0
BAZ2B	6.71721	0.836608	0.403224	0.502425	-5.96092	0.0528174	1.03729	1.03729		0
BBC3	5.64625	4.45685	1.03323e-05	0.000140977	3.12585	0.287363	1.22041	1.22041		0
BBOF1	5.55316	-1.30419	0.192787	0.279258	-5.47722	-0.10239	0.931489	-1.07355		0
BBS1	4.65388	-0.0901783	0.928183	0.951612	-6.29581	-0.00422968	0.997073	-1.00294		0
BBS10	7.28053	0.771115	0.441013	0.539136	-6.01186	0.0516397	1.03644	1.03644		0
BBS12	5.73175	-0.435337	0.663511	0.742488	-6.20796	-0.0359125	0.975415	-1.02521		0
BBS2	7.6964	1.83277	0.0674473	0.119295	-4.6782	0.126082	1.09133	1.09133		0
BBS4	7.08352	1.10012	0.271824	0.368534	-5.71418	0.0539715	1.03812	1.03812		0
BBS5	5.88851	3.0501	0.00241237	0.00821487	-1.83669	0.212338	1.15856	1.15856		0
BBS7	5.15352	-2.46031	0.0142281	0.033551	-3.38594	-0.217806	0.859872	-1.16296		0
BBS9	4.15589	2.59792	0.00966329	0.0246003	-3.05325	0.17791	1.13124	1.13124		0
BBX	7.31736	-2.51523	0.0122168	0.0296974	-3.25529	-0.255701	0.83758	-1.19392		0
BCAM	5.8675	-3.89658	0.00011122	0.000775658	0.939859	-0.411251	0.751971	-1.32984		0
BCAP29	7.83449	-4.85664	1.61186e-06	4.07753e-05	4.85009	-0.261529	0.834203	-1.19875		0
BCAP31	8.81247	3.36714	0.000819685	0.00354145	-0.872191	0.215411	1.16103	1.16103		0
BCAR1	6.64679	-1.57053	0.116942	0.185649	-5.10792	-0.103927	0.930497	-1.07469		0
BCAR3	6.29127	-1.0608	0.289307	0.38694	-5.75524	-0.0597647	0.959421	-1.0423		0
BCAS1	4.57998	-4.79828	2.13172e-06	4.83221e-05	4.58999	-0.30417	0.809908	-1.23471		0
BCAS2	7.72683	-3.5908	0.00036313	0.00188377	-0.137196	-0.152436	0.89973	-1.11144		0
BCAS3	5.7639	-2.94558	0.00337792	0.0106961	-2.13461	-0.243913	0.844452	-1.1842		0
BCAS4	5.90141	-3.60981	0.000338169	0.00178383	-0.0726454	-0.348409	0.78545	-1.27316		0
BCAT1	5.23432	2.03588	0.0423039	0.0816618	-4.30055	0.411376	1.32995	1.32995		0
BCAT2	6.7597	0.0152343	0.987852	0.991829	-6.29964	0.00080972	1.00056	1.00056		0
BCCIP	7.02849	-3.87479	0.000121326	0.000826452	0.860387	-0.241108	0.846095	-1.1819		0
BCDIN3D	5.6212	4.27903	2.2611e-05	0.000239954	2.4026	0.296425	1.2281	1.2281		0
BCHE	3.41233	-2.00801	0.0451944	0.0861717	-4.35467	-0.476364	0.718787	-1.39123		0
BCKDHA	6.8505	2.32761	0.0203417	0.0449454	-3.69003	0.137244	1.0998	1.0998		0
BCKDHB	6.14808	-2.76952	0.00582827	0.0164445	-2.61375	-0.221562	0.857636	-1.166		0
BCKDK	6.53273	1.21603	0.224561	0.31584	-5.58448	0.072322	1.05141	1.05141		0
BCL11A	2.84522	4.97964	8.86027e-07	2.82752e-05	5.40757	0.298661	1.23	1.23		0
BCL11B	5.11214	5.06485	5.8123e-07	2.30746e-05	5.80088	0.747293	1.67864	1.67864		0
BCL2	5.61073	-3.48489	0.000536834	0.00254472	-0.490815	-0.269206	0.829776	-1.20514		0
BCL2A1	6.78599	2.58943	0.00990145	0.0251069	-3.07428	0.641496	1.55995	1.55995		0
BCL2L1	6.77641	-3.47533	0.00055585	0.00261918	-0.522242	-0.213153	0.86265	-1.15922		0
BCL2L11	3.53331	4.66354	4.02074e-06	7.30732e-05	4.00042	0.291331	1.22377	1.22377		0
BCL2L12	6.23061	4.94815	1.03396e-06	3.08744e-05	5.26363	0.294193	1.2262	1.2262		0
BCL2L13	4.92267	-1.93202	0.0539368	0.0996662	-4.49853	-0.164529	0.89222	-1.1208		0
BCL2L15	3.58523	0.896414	0.370475	0.470057	-5.91079	0.0545561	1.03854	1.03854		0
BCL2L2	8.47046	-2.93667	0.00347469	0.0109484	-2.15953	-0.15697	0.896907	-1.11494		0
BCL3	5.41546	0.605567	0.545085	0.636878	-6.12216	0.0440526	1.03101	1.03101		0
BCL6	8.9762	-1.38852	0.165614	0.246799	-5.36762	-0.0949349	0.936314	-1.06802		0
BCL6B	5.95625	4.43192	1.15517e-05	0.000152367	3.02269	0.775984	1.71236	1.71236		0
BCL7A	4.67026	-3.14827	0.00174323	0.00636037	-1.5478	-0.299159	0.812726	-1.23043		0
BCL7B	7.66257	-2.91098	0.00376824	0.0116637	-2.23103	-0.157227	0.896747	-1.11514		0
BCL7C	4.83566	-2.30424	0.0216295	0.0472252	-3.74189	-0.171515	0.88791	-1.12624		0
BCL9	7.19192	-1.37369	0.170171	0.252406	-5.38739	-0.0958084	0.935748	-1.06866		0
BCL9L	5.6875	0.840478	0.401053	0.500276	-5.95778	0.080715	1.05754	1.05754		0
BCLAF1	7.0958	0.761568	0.446687	0.544244	-6.01894	0.0759934	1.05409	1.05409		0
BCLAF3	6.44201	-2.59339	0.00978967	0.0248844	-3.06448	-0.163134	0.893083	-1.11972		0
BCO2	5.09044	2.13784	0.0330271	0.0667331	-4.09626	0.192035	1.14237	1.14237		0
BCOR	7.28705	-2.82771	0.00488139	0.014266	-2.45854	-0.203556	0.868407	-1.15153		0
BCORL1	5.85075	2.49653	0.0128709	0.0310077	-3.30007	0.16148	1.11843	1.11843		0
BCS1L	7.35482	3.20999	0.00141508	0.00539398	-1.36168	0.135497	1.09847	1.09847		0
BDH1	3.97614	3.23492	0.00129952	0.00502891	-1.28551	0.30603	1.2363	1.2363		0
BDH2	6.26292	-4.09509	4.94143e-05	0.000420115	1.68319	-0.381086	0.767859	-1.30232		0
BDKRB1	4.04947	-0.327794	0.743209	0.808008	-6.2477	-0.0352445	0.975866	-1.02473		0
BDKRB2	4.70814	0.918892	0.358607	0.458586	-5.89106	0.140705	1.10244	1.10244		0
BDNF	6.84314	-3.24683	0.00124751	0.00488262	-1.24896	-0.636973	0.643061	-1.55506		0
BDP1	6.87622	-2.66322	0.00799612	0.0210773	-2.88921	-0.169991	0.888848	-1.12505		0
BECN1	7.04464	-0.974723	0.330182	0.429708	-5.83994	-0.0463182	0.968405	-1.03263		0
BEGAIN	4.57999	-0.114929	0.908549	0.937078	-6.29335	-0.0138071	0.990475	-1.00962		0
BEND2	3.8657	1.48024	0.139457	0.214416	-5.24071	0.255449	1.19371	1.19371		0
BEND3	5.9895	-0.327386	0.743517	0.808278	-6.24783	-0.0297524	0.979588	-1.02084		0
BEND5	5.44687	-2.87332	0.00423945	0.0127982	-2.33472	-0.416364	0.749311	-1.33456		0
BEND6	4.60607	1.86937	0.0621722	0.111473	-4.61304	0.221294	1.16578	1.16578		0
BEND7	3.04654	-4.86661	1.53623e-06	3.9862e-05	4.89483	-0.284031	0.821293	-1.21759		0
BEST2	3.30448	-2.15908	0.0313317	0.0638923	-4.05248	-0.137584	0.90904	-1.10006		0
BEST3	3.4158	-3.53138	0.000452721	0.00223022	-0.336817	-0.295814	0.814612	-1.22758		0
BEST4	4.76469	-1.00695	0.31446	0.413477	-5.80906	-0.0593261	0.959712	-1.04198		0
BET1	4.60409	-0.0170357	0.986415	0.991125	-6.29961	-0.00206243	0.998571	-1.00143		0
BET1L	7.68891	0.0325614	0.974038	0.983272	-6.29924	0.00160143	1.00111	1.00111		0
BEX2	4.94449	-4.27124	2.33883e-05	0.000245304	2.37145	-0.745264	0.596559	-1.67628		0
BEX3	9.37489	-2.62706	0.00888423	0.0229203	-2.98053	-0.0933885	0.937319	-1.06687		0
BEX4	7.80886	-1.45899	0.145213	0.221545	-5.27083	-0.0955088	0.935942	-1.06844		0
BEX5	4.85135	-4.58338	5.82364e-06	9.2591e-05	3.6568	-0.917901	0.529279	-1.88936		0
BFAR	6.86642	0.917643	0.35926	0.45929	-5.89217	0.0543956	1.03842	1.03842		0
BFSP1	6.01296	-1.66523	0.0965108	0.159064	-4.96029	-0.147451	0.902844	-1.10761		0
BHLHA15	4.29409	-1.78276	0.0752478	0.130104	-4.76519	-0.0837402	0.943608	-1.05976		0
BHLHB9	3.70167	-1.73163	0.0839734	0.142158	-4.85168	-0.0781458	0.947274	-1.05566		0
BHLHE22	4.41093	2.52522	0.0118791	0.0290214	-3.2312	0.49994	1.41415	1.41415		0
BHLHE23	5.75119	-2.30024	0.0218568	0.047598	-3.75072	-0.126829	0.915842	-1.09189		0
BHLHE40	7.79793	-3.29248	0.00106535	0.00432194	-1.10755	-0.35894	0.779737	-1.28248		0
BHLHE41	7.55826	-0.103102	0.917925	0.944437	-6.2946	-0.0114268	0.992111	-1.00795		0
BHMT2	5.50164	-3.63459	0.000308067	0.00166549	0.0119229	-0.531303	0.691929	-1.44523		0
BICD1	5.37588	1.68638	0.0923639	0.153677	-4.92615	0.15016	1.10969	1.10969		0
BICD2	8.52289	-0.105212	0.916251	0.943235	-6.29439	-0.00296927	0.997944	-1.00206		0
BICRA	5.53811	-2.11296	0.0351125	0.0702407	-4.14701	-0.11328	0.924484	-1.08168		0
BICRAL	4.24993	-0.224863	0.82218	0.86999	-6.27526	-0.0133843	0.990766	-1.00932		0
BID	6.54322	4.61901	4.94258e-06	8.27632e-05	3.80889	0.46945	1.38458	1.38458		0
BIN1	6.39641	0.810173	0.418237	0.517043	-5.98198	0.0593135	1.04197	1.04197		0
BIN2	6.49423	5.20588	2.85387e-07	1.51312e-05	6.46535	0.805569	1.74784	1.74784		0
BIN3	7.69592	-0.935833	0.349823	0.44983	-5.87586	-0.037698	0.974208	-1.02647		0
BIRC2	7.4447	1.4297	0.153446	0.231855	-5.31164	0.0787401	1.0561	1.0561		0
BIRC3	6.79642	-0.0372609	0.970292	0.980706	-6.29908	-0.00460989	0.99681	-1.0032		0
BIRC6	6.76358	-2.41052	0.0162994	0.0374517	-3.50196	-0.182322	0.881283	-1.13471		0
BIRC7	4.74539	-1.82594	0.0684715	0.120726	-4.69022	-0.164286	0.89237	-1.12061		0
BIVM	5.54803	1.12698	0.260306	0.356508	-5.68527	0.101019	1.07253	1.07253		0
BLCAP	8.73224	1.74511	0.0815974	0.138834	-4.82913	0.08755	1.06256	1.06256		0
BLID	4.27751	0.0708584	0.94354	0.962406	-6.29732	0.00733114	1.00509	1.00509		0
BLK	4.20733	4.55606	6.59775e-06	0.000100922	3.54111	0.375544	1.29733	1.29733		0
BLM	5.18181	4.43144	1.15752e-05	0.000152528	3.0208	0.541149	1.45513	1.45513		0
BLMH	7.59102	0.615751	0.538347	0.630592	-6.11614	0.0237607	1.01661	1.01661		0
BLNK	6.62923	5.23347	2.47845e-07	1.45609e-05	6.59724	0.712503	1.63864	1.63864		0
BLOC1S2	8.5082	0.902554	0.367209	0.466969	-5.90545	0.0674481	1.04786	1.04786		0
BLOC1S3	4.71725	-0.356578	0.721562	0.790244	-6.23816	-0.0161633	0.988859	-1.01127		0
BLOC1S4	6.83666	-0.36255	0.717098	0.78667	-6.23608	-0.0202157	0.986085	-1.01411		0
BLOC1S5	6.98158	0.405684	0.685153	0.759936	-6.22003	0.0154205	1.01075	1.01075		0
BLOC1S6	5.08695	-1.21405	0.225316	0.316604	-5.58681	-0.102312	0.931539	-1.07349		0
BLVRA	7.26971	-0.421458	0.673606	0.751069	-6.21372	-0.0307581	0.978906	-1.02155		0
BLVRB	7.82153	2.57803	0.0102296	0.0257115	-3.10243	0.236343	1.178	1.178		0
BLZF1	6.00748	-2.13888	0.0329426	0.0666103	-4.09414	-0.144447	0.904726	-1.10531		0
BMERB1	5.83123	-3.21253	0.00140289	0.00535188	-1.35395	-0.266833	0.831142	-1.20316		0
BMF	6.16096	5.39523	1.07062e-07	1.02821e-05	7.38295	0.77771	1.71441	1.71441		0
BMI1	7.62561	-3.43706	0.000638478	0.00292462	-0.647258	-0.158885	0.895717	-1.11642		0
BMP1	6.02335	1.25153	0.211344	0.300609	-5.54219	0.10508	1.07555	1.07555		0
BMP2	5.71906	-1.9361	0.0534346	0.0988739	-4.49095	-0.246022	0.843218	-1.18593		0
BMP2K	4.94612	3.8942	0.000112282	0.000780309	0.931174	0.415532	1.33379	1.33379		0
BMP4	6.94175	1.2831	0.200069	0.287671	-5.50356	0.15417	1.11278	1.11278		0
BMP5	3.01461	-0.73361	0.463539	0.56096	-6.03917	-0.0558715	0.962013	-1.03949		0
BMP6	4.31729	1.05119	0.293694	0.391795	-5.76505	0.159126	1.11661	1.11661		0
BMP7	3.39162	1.92271	0.0550991	0.101341	-4.51577	0.175745	1.12955	1.12955		0
BMP8A	4.35417	4.67572	3.79949e-06	7.03819e-05	4.05297	0.626879	1.54422	1.54422		0
BMP8B	5.28494	0.949568	0.342803	0.442969	-5.86334	0.114989	1.08297	1.08297		0
BMPER	5.47162	2.8243	0.00493289	0.0143853	-2.46773	0.458431	1.37405	1.37405		0
BMPR1A	7.16177	-4.21413	2.98939e-05	0.000292999	2.14536	-0.455025	0.729497	-1.37081		0
BMPR1B	2.4993	-0.458438	0.646843	0.727738	-6.19796	-0.024317	0.983286	-1.017		0
BMPR2	6.13358	-3.90151	0.000109055	0.000765714	0.957841	-0.499002	0.707596	-1.41324		0
BMS1	7.54066	-3.24175	0.00126944	0.00494663	-1.26456	-0.204434	0.867879	-1.15223		0
BMT2	6.71843	-3.66284	0.000276789	0.00153776	0.109095	-0.226431	0.854747	-1.16994		0
BMX	5.18384	0.970889	0.332086	0.431763	-5.84354	0.165768	1.12176	1.12176		0
BNC2	5.2518	-0.304497	0.76088	0.821779	-6.25484	-0.0357369	0.975533	-1.02508		0
BNIP1	5.70272	0.114447	0.90893	0.9374	-6.29341	0.00638521	1.00444	1.00444		0
BNIP2	8.05252	-3.40373	0.000719611	0.00320122	-0.75503	-0.174163	0.886282	-1.12831		0
BNIP3	6.70601	1.11874	0.263804	0.360127	-5.69422	0.0923584	1.06611	1.06611		0
BNIP3L	8.68778	-1.11031	0.267413	0.36402	-5.70329	-0.052056	0.964561	-1.03674		0
BOC	4.82138	-2.29103	0.0223879	0.0484957	-3.77096	-0.224008	0.856184	-1.16797		0
BOD1	7.78941	-3.73558	0.000209466	0.0012515	0.362458	-0.160658	0.894617	-1.1178		0
BOD1L1	7.30442	-0.479733	0.631633	0.71434	-6.18828	-0.0363015	0.975152	-1.02548		0
BOK	5.39164	0.259814	0.795117	0.848393	-6.26705	0.0302474	1.02119	1.02119		0
BOLA1	5.54043	-2.27677	0.0232335	0.0500216	-3.80219	-0.132443	0.912285	-1.09615		0
BOLA3	7.84009	-0.948577	0.343307	0.443356	-5.86425	-0.0594914	0.959602	-1.0421		0
BOP1	6.56191	-0.763489	0.445542	0.54339	-6.01753	-0.0484715	0.96696	-1.03417		0
BORA	5.13904	4.25631	2.49427e-05	0.0002572	2.31214	0.502692	1.41686	1.41686		0
BORCS5	4.73796	-2.9056	0.00383248	0.0118159	-2.24592	-0.213608	0.862378	-1.15958		0
BORCS6	6.5459	2.39534	0.0169816	0.0387044	-3.53687	0.142524	1.10383	1.10383		0
BPGM	6.79927	-0.614033	0.53948	0.631535	-6.11717	-0.0431395	0.970541	-1.03035		0
BPHL	6.20449	4.56304	6.39069e-06	9.90373e-05	3.57066	0.288501	1.22137	1.22137		0
BPI	4.66054	2.36203	0.0185682	0.0416902	-3.61275	0.482214	1.39689	1.39689		0
BPTF	4.81473	-0.269256	0.787846	0.842709	-6.26463	-0.0240009	0.983501	-1.01678		0
BRAF	5.74717	-2.17637	0.0300077	0.0616872	-4.01652	-0.139636	0.907748	-1.10163		0
BRAP	6.82312	-1.78405	0.0750384	0.12979	-4.76298	-0.102171	0.93163	-1.07339		0
BRAT1	5.69106	5.01593	7.4087e-07	2.60504e-05	5.57443	0.276687	1.21141	1.21141		0
BRCA1	5.03672	3.50941	0.000490809	0.00237333	-0.409844	0.340951	1.26659	1.26659		0
BRCA2	4.06465	1.33874	0.18128	0.265445	-5.43313	0.155982	1.11418	1.11418		0
BRD1	6.76821	2.24452	0.0252476	0.0535026	-3.87207	0.116615	1.08419	1.08419		0
BRD2	8.04076	2.98267	0.00300087	0.00975803	-2.03004	0.223137	1.16727	1.16727		0
BRD3	6.50292	2.53379	0.0115964	0.0284356	-3.21049	0.175198	1.12912	1.12912		0
BRD4	4.47033	0.46128	0.644804	0.725805	-6.19669	0.0270851	1.01895	1.01895		0
BRD7	8.62511	-2.89111	0.00401045	0.0122441	-2.28589	-0.0983753	0.934084	-1.07057		0
BRD8	3.40278	4.17049	3.599e-05	0.000333112	1.97455	0.237898	1.17927	1.17927		0
BRF2	6.52431	-0.821094	0.411995	0.510896	-5.97336	-0.0389621	0.973355	-1.02737		0
BRI3BP	5.44335	5.02038	7.24747e-07	2.60337e-05	5.59495	0.424054	1.34169	1.34169		0
BRICD5	5.47171	2.71548	0.00685333	0.0186264	-2.75511	0.160367	1.11757	1.11757		0
BRINP1	5.59225	1.89689	0.0584352	0.106029	-4.5632	0.319531	1.24792	1.24792		0
BRIX1	6.72072	-4.30566	2.01432e-05	0.000219472	2.50917	-0.226459	0.85473	-1.16996		0
BRMS1	6.8207	2.92891	0.00356111	0.0111374	-2.1812	0.168901	1.1242	1.1242		0
BRMS1L	7.45451	-4.35336	1.63518e-05	0.000189673	2.70161	-0.302273	0.810974	-1.23309		0
BROX	3.50861	0.430538	0.666995	0.745677	-6.20997	0.0178432	1.01244	1.01244		0
BRPF1	6.5548	1.09714	0.273122	0.369885	-5.71734	0.0622422	1.04409	1.04409		0
BRPF3	6.02678	0.371927	0.710109	0.780911	-6.23275	0.021261	1.01485	1.01485		0
BRSK1	4.39584	-0.0186528	0.985126	0.990338	-6.29958	-0.000891935	0.999382	-1.00062		0
BRSK2	4.90462	-2.59138	0.00984654	0.0250101	-3.06947	-0.420361	0.747238	-1.33826		0
BRWD1	4.30542	-1.42039	0.156133	0.23509	-5.32443	-0.103371	0.930855	-1.07428		0
BRWD3	4.65222	0.0791779	0.936924	0.957643	-6.29672	0.00682966	1.00475	1.00475		0
BSCL2	7.12141	0.502346	0.615652	0.700252	-6.17753	0.0353188	1.02478	1.02478		0
BSG	9.28132	1.04269	0.297611	0.395728	-5.77366	0.046866	1.03302	1.03302		0
BSPRY	3.39252	1.84657	0.0654156	0.116159	-4.65377	0.115607	1.08343	1.08343		0
BST1	7.03476	-1.23926	0.215846	0.30585	-5.55694	-0.133048	0.911903	-1.09661		0
BST2	6.94926	4.28241	2.2285e-05	0.000238185	2.416	0.671614	1.59285	1.59285		0
BTAF1	6.36676	-0.552372	0.580947	0.668856	-6.15198	-0.0622264	0.957785	-1.04408		0
BTBD1	7.44501	-1.54161	0.123819	0.194644	-5.1513	-0.119776	0.920331	-1.08657		0
BTBD10	6.3927	-3.42954	0.000655983	0.00298047	-0.671637	-0.195587	0.873217	-1.14519		0
BTBD11	4.06577	2.23105	0.0261329	0.0550841	-3.90097	0.288431	1.22131	1.22131		0
BTBD16	4.4937	-0.358207	0.720344	0.789138	-6.2376	-0.0471124	0.967872	-1.03319		0
BTBD2	6.27737	2.97603	0.00306537	0.00992578	-2.04885	0.192642	1.14285	1.14285		0
BTBD3	7.14945	-2.31598	0.0209742	0.0460857	-3.71591	-0.142229	0.906118	-1.10361		0
BTBD6	8.56055	-0.151459	0.879677	0.915149	-6.28864	-0.00598437	0.995861	-1.00416		0
BTBD7	7.51546	2.26386	0.0240223	0.0513995	-3.83028	0.102449	1.07359	1.07359		0
BTBD9	6.12166	0.502897	0.615264	0.69993	-6.17726	0.0429534	1.03022	1.03022		0
BTC	5.01114	-3.16264	0.0016612	0.00614092	-1.50482	-0.550292	0.682882	-1.46438		0
BTD	6.40909	0.560188	0.575609	0.664814	-6.14777	0.0285192	1.01996	1.01996		0
BTF3	8.77608	-3.95331	8.85096e-05	0.000655222	1.14877	-0.196748	0.872515	-1.14611		0
BTF3L4	6.90331	-3.72664	0.000216819	0.00128066	0.331062	-0.191055	0.875965	-1.1416		0
BTG2	8.68256	0.237882	0.812073	0.861728	-6.27234	0.0317961	1.02228	1.02228		0
BTG3	7.16649	-4.45285	1.05191e-05	0.000143067	3.10928	-0.274718	0.826612	-1.20976		0
BTK	6.25788	5.29865	1.77175e-07	1.27594e-05	6.91128	0.845542	1.79694	1.79694		0
BTN2A1	7.21035	0.115606	0.908012	0.936596	-6.29328	0.00580647	1.00403	1.00403		0
BTN2A3P	3.54403	1.75563	0.0797811	0.136364	-4.8114	0.0932657	1.06678	1.06678		0
BTN3A1	7.29237	5.40918	9.94626e-08	9.7771e-06	7.45192	0.468085	1.38327	1.38327		0
BTN3A2	7.11446	4.96857	9.35685e-07	2.90793e-05	5.35674	0.51134	1.42537	1.42537		0
BTNL2	3.61374	-1.23029	0.219182	0.309892	-5.56764	-0.0633007	0.957072	-1.04485		0
BTNL8	3.13514	1.53188	0.126203	0.197625	-5.16572	0.288329	1.22123	1.22123		0
BTNL9	4.547	1.50934	0.131862	0.204655	-5.19876	0.330558	1.2575	1.2575		0
BTRC	5.57454	2.56113	0.0107337	0.0267391	-3.14392	0.154555	1.11308	1.11308		0
BUB1	3.44655	3.49695	0.000513748	0.00246215	-0.451104	0.614608	1.53114	1.53114		0
BUB1B	4.00393	3.29987	0.00103831	0.00424883	-1.0845	0.526206	1.44014	1.44014		0
BUB3	4.82742	2.02084	0.0438436	0.0841445	-4.32985	0.084533	1.06034	1.06034		0
BUD13	7.09066	2.6416	0.00851692	0.0221637	-2.94395	0.183931	1.13597	1.13597		0
BUD23	7.54308	-0.132402	0.894721	0.926572	-6.29126	-0.00642032	0.99556	-1.00446		0
BUD31	8.38348	-2.45298	0.0145176	0.0340727	-3.40316	-0.0973251	0.934765	-1.06979		0
BVES	5.9362	-3.89526	0.000111811	0.000778172	0.935012	-0.421977	0.746401	-1.33976		0
BYSL	5.97335	-0.571702	0.567787	0.657117	-6.14146	-0.0396517	0.97289	-1.02787		0
BZW1	6.31012	-0.51089	0.60966	0.69461	-6.17334	-0.0492515	0.966438	-1.03473		0
BZW2	8.06625	-2.8209	0.00498458	0.0145171	-2.47688	-0.176137	0.88507	-1.12985		0
C10orf105	4.55312	3.47667	0.000553179	0.00260843	-0.517883	0.57775	1.49252	1.49252		0
C10orf53	2.72467	1.96959	0.0494522	0.0927668	-4.42809	0.0891963	1.06378	1.06378		0
C10orf82	4.06565	-3.19942	0.00146689	0.00555841	-1.3938	-0.185855	0.879128	-1.13749		0
C10orf88	6.93182	1.41105	0.158869	0.23847	-5.3372	0.0638078	1.04522	1.04522		0
C11orf1	6.50911	-3.9632	8.50304e-05	0.000633705	1.18548	-0.220676	0.858163	-1.16528		0
C11orf24	7.51354	1.90329	0.0575921	0.104841	-4.5515	0.133739	1.09713	1.09713		0
C11orf42	3.25102	-2.01909	0.0440251	0.0844206	-4.33323	-0.0784073	0.947103	-1.05585		0
C11orf45	5.60832	3.20829	0.00142332	0.00542077	-1.36686	0.362978	1.28608	1.28608		0
C11orf49	7.24388	0.697618	0.485749	0.581784	-6.0641	0.0360696	1.02532	1.02532		0
C11orf52	5.12513	-4.32193	1.87637e-05	0.000208319	2.57462	-0.344057	0.787823	-1.26932		0
C11orf54	6.55387	1.38795	0.165787	0.24703	-5.36839	0.0746694	1.05312	1.05312		0
C11orf68	7.26016	-1.42753	0.154067	0.232578	-5.31462	-0.0735787	0.950278	-1.05232		0
C11orf71	4.8568	-0.989028	0.323141	0.422581	-5.82636	-0.0908168	0.938991	-1.06497		0
C11orf74	6.68227	-2.36179	0.01858	0.0417097	-3.61329	-0.134904	0.910731	-1.09802		0
C11orf80	5.4147	0.441766	0.658855	0.738476	-6.20523	0.023325	1.0163	1.0163		0
C11orf95	8.21687	1.19921	0.231031	0.323117	-5.60411	0.0642087	1.04551	1.04551		0
C12orf10	7.09584	0.58695	0.55751	0.648414	-6.13291	0.0282431	1.01977	1.01977		0
C12orf29	5.76898	-3.85959	0.000128886	0.000866987	0.805177	-0.312276	0.80537	-1.24166		0
C12orf4	7.20495	-0.976346	0.329378	0.428873	-5.83841	-0.0647266	0.956127	-1.04589		0
C12orf43	6.78001	-0.37839	0.705306	0.776961	-6.2304	-0.0187184	0.987109	-1.01306		0
C12orf45	6.85449	-0.35294	0.724286	0.792425	-6.23941	-0.0260076	0.982134	-1.01819		0
C12orf49	6.48898	3.24067	0.00127417	0.00495875	-1.26788	0.344229	1.26947	1.26947		0
C12orf54	3.97721	-2.86771	0.00431403	0.0129691	-2.35006	-0.166943	0.890728	-1.12268		0
C12orf57	8.3817	-2.58021	0.0101661	0.0255949	-3.09706	-0.194718	0.873744	-1.1445		0
C12orf60	4.43382	1.98225	0.0480135	0.0904966	-4.40405	0.196323	1.14577	1.14577		0
C12orf65	6.72029	1.65515	0.0985388	0.161773	-4.97641	0.106843	1.07687	1.07687		0
C12orf66	3.87506	-0.808921	0.418956	0.517717	-5.98296	-0.0745649	0.949628	-1.05304		0
C12orf73	5.41921	0.282247	0.777874	0.834778	-6.26116	0.0154899	1.01079	1.01079		0
C12orf75	8.74027	-1.50672	0.132533	0.205506	-5.20258	-0.129895	0.913898	-1.09421		0
C12orf76	6.73163	3.82129	0.000149956	0.000969495	0.666984	0.274391	1.20948	1.20948		0
C14orf132	7.33761	-3.34992	0.000871194	0.00370703	-0.926964	-0.416752	0.749109	-1.33492		0
C14orf180	4.74217	0.567212	0.570832	0.660032	-6.14394	0.0432173	1.03041	1.03041		0
C14orf28	6.79576	-1.58895	0.112722	0.180224	-5.07988	-0.137726	0.908951	-1.10017		0
C14orf93	5.97986	4.26792	2.37234e-05	0.000247854	2.35832	0.262845	1.19984	1.19984		0
C15orf39	7.25838	3.29037	0.00107313	0.00433991	-1.11409	0.248338	1.18784	1.18784		0
C15orf40	5.97948	-1.77926	0.075821	0.130785	-4.77119	-0.114729	0.923556	-1.08277		0
C15orf41	6.27729	-2.13549	0.0332193	0.0670309	-4.10108	-0.176844	0.884636	-1.13041		0
C15orf48	6.29616	3.14886	0.00173985	0.00635491	-1.54606	0.883395	1.84471	1.84471		0
C15orf61	6.06369	-0.543363	0.587129	0.67421	-6.15676	-0.0292149	0.979953	-1.02046		0
C15orf62	3.38667	-1.82974	0.0678997	0.119843	-4.68353	-0.0874281	0.941199	-1.06247		0
C16orf54	7.33956	6.68861	6.2056e-11	2.69165e-07	14.4033	0.986824	1.98182	1.98182		0
C16orf58	6.43015	2.83211	0.00481587	0.0141113	-2.44669	0.160206	1.11745	1.11745		0
C16orf72	8.24828	-0.0325939	0.974012	0.983272	-6.29924	-0.0009982	0.999308	-1.00069		0
C16orf74	4.6433	3.835	0.000142065	0.000934631	0.716305	0.238397	1.17968	1.17968		0
C16orf86	5.22991	2.69594	0.0072622	0.0195444	-2.80555	0.146034	1.10652	1.10652		0
C16orf87	6.33223	-3.83543	0.000141825	0.000933508	0.717848	-0.257416	0.836585	-1.19534		0
C16orf89	4.63147	-2.40945	0.0163469	0.0375437	-3.50443	-0.31036	0.806441	-1.24002		0
C16orf91	6.28849	0.503269	0.615003	0.699731	-6.17708	0.0206012	1.01438	1.01438		0
C17orf100	4.29467	1.78682	0.0745885	0.129254	-4.75822	0.17169	1.12638	1.12638		0
C17orf50	3.68364	-0.710069	0.478001	0.574395	-6.05562	-0.0337435	0.976882	-1.02366		0
C17orf51	4.82031	0.883877	0.377199	0.47639	-5.92159	0.0438368	1.03085	1.03085		0
C17orf53	4.34863	-2.15884	0.031351	0.0639122	-4.05299	-0.110925	0.925994	-1.07992		0
C17orf58	7.08421	0.676457	0.499072	0.594358	-6.07817	0.0502391	1.03544	1.03544		0
C17orf67	3.38995	0.990355	0.322493	0.421926	-5.82509	0.0829613	1.05919	1.05919		0
C17orf75	5.48098	-2.949	0.00334139	0.0106154	-2.12501	-0.211693	0.863523	-1.15805		0
C17orf80	6.85426	2.72958	0.0065713	0.0180419	-2.71849	0.133741	1.09713	1.09713		0
C17orf82	5.69197	-1.43093	0.153091	0.231389	-5.30994	-0.0882688	0.940651	-1.06309		0
C17orf97	5.33352	0.558845	0.576525	0.665414	-6.1485	0.100283	1.07198	1.07198		0
C18orf21	7.28687	-1.17658	0.239938	0.333579	-5.63008	-0.0464115	0.968342	-1.03269		0
C18orf25	7.56405	-3.00098	0.00282925	0.00932679	-1.97795	-0.105373	0.929565	-1.07577		0
C18orf54	4.57321	1.84812	0.0651921	0.115808	-4.65103	0.191635	1.14206	1.14206		0
C19orf12	5.59777	-0.961379	0.336839	0.436888	-5.85243	-0.0468761	0.96803	-1.03303		0
C19orf18	5.29021	0.772076	0.440444	0.538587	-6.01115	0.0664191	1.04711	1.04711		0
C19orf24	7.36386	2.321	0.0206989	0.0456298	-3.70475	0.144919	1.10567	1.10567		0
C19orf25	5.4067	4.33003	1.81118e-05	0.00020326	2.60725	0.239692	1.18074	1.18074		0
C19orf33	4.96924	-0.391809	0.695371	0.768406	-6.22539	-0.0473992	0.967679	-1.0334		0
C19orf44	5.41614	-0.636727	0.524602	0.617661	-6.10343	-0.0441664	0.96985	-1.03109		0
C19orf47	5.99616	-4.46232	1.00823e-05	0.000138408	3.14851	-0.302474	0.810861	-1.23326		0
C19orf53	7.83408	-1.51467	0.130505	0.202969	-5.19099	-0.109717	0.92677	-1.07902		0
C19orf54	6.87253	2.01886	0.0440497	0.0844558	-4.33369	0.140065	1.10195	1.10195		0
C19orf57	4.42954	4.86533	1.54575e-06	3.98676e-05	4.88908	0.26157	1.19878	1.19878		0
C19orf66	7.16654	2.29563	0.0221215	0.0480423	-3.76087	0.117605	1.08493	1.08493		0
C19orf73	4.05045	1.12017	0.263193	0.359401	-5.69267	0.0654298	1.0464	1.0464		0
C1D	5.44975	-1.58937	0.112627	0.180114	-5.07923	-0.188307	0.877635	-1.13943		0
C1GALT1	5.90789	2.73672	0.00643254	0.0177193	-2.69987	0.303555	1.23418	1.23418		0
C1GALT1C1	7.00517	-1.80124	0.0722844	0.125997	-4.73333	-0.0884803	0.940513	-1.06325		0
C1orf109	6.62708	1.86229	0.063165	0.112982	-4.62574	0.0909725	1.06509	1.06509		0
C1orf112	6.01575	4.15912	3.77637e-05	0.000343122	1.9303	0.252318	1.19112	1.19112		0
C1orf115	5.94166	0.148339	0.882136	0.916929	-6.28909	0.0182835	1.01275	1.01275		0
C1orf122	7.77308	-2.22921	0.0262554	0.0553249	-3.90489	-0.113262	0.924495	-1.08167		0
C1orf131	6.32575	1.49636	0.135207	0.20905	-5.21756	0.0877453	1.06271	1.06271		0
C1orf158	3.68486	-3.70401	0.000236531	0.00136769	0.25192	-0.147298	0.90294	-1.10749		0
C1orf159	5.03245	2.51013	0.0123921	0.0300421	-3.26753	0.13828	1.10059	1.10059		0
C1orf162	7.75375	3.88597	0.000116047	0.000800617	0.901043	0.545094	1.45912	1.45912		0
C1orf174	8.09327	5.05957	5.96593e-07	2.30746e-05	5.77652	0.17121	1.126	1.126		0
C1orf194	2.88254	-0.244567	0.806895	0.857787	-6.27078	-0.0140366	0.990318	-1.00978		0
C1orf198	9.4295	-1.70079	0.0896222	0.149906	-4.90265	-0.122904	0.918337	-1.08892		0
C1orf21	3.6559	-1.91755	0.0557526	0.102222	-4.5253	-0.152488	0.899698	-1.11148		0
C1orf216	6.44231	-3.48542	0.000535802	0.00254117	-0.489077	-0.205648	0.867149	-1.1532		0
C1orf220	2.68092	3.06941	0.00226457	0.00781173	-1.78057	0.221184	1.16569	1.16569		0
C1orf226	5.08301	-0.405073	0.685602	0.760168	-6.22027	-0.0437255	0.970146	-1.03077		0
C1orf35	6.42561	2.29353	0.0222428	0.0482279	-3.76548	0.117963	1.0852	1.0852		0
C1orf50	3.5179	0.171474	0.863922	0.902384	-6.28551	0.0103548	1.0072	1.0072		0
C1orf52	5.24969	0.152898	0.878542	0.91411	-6.28843	0.0129236	1.009	1.009		0
C1orf53	5.37197	-1.09179	0.275464	0.372434	-5.723	-0.0991122	0.933607	-1.07111		0
C1orf54	8.80947	-0.601847	0.547556	0.639103	-6.12434	-0.0395392	0.972966	-1.02779		0
C1orf56	6.09377	-0.124805	0.900729	0.930866	-6.29221	-0.00828604	0.994273	-1.00576		0
C1orf61	3.91504	-2.11373	0.0350463	0.0701499	-4.14545	-0.160212	0.894894	-1.11745		0
C1orf74	4.59307	2.17814	0.0298747	0.0614898	-4.01282	0.185087	1.13689	1.13689		0
C1QA	8.21232	4.7643	2.50566e-06	5.41633e-05	4.43973	0.81783	1.76275	1.76275		0
C1QB	8.79488	4.32074	1.88637e-05	0.000208726	2.56973	0.727449	1.65571	1.65571		0
C1QBP	8.06026	-1.7202	0.0860322	0.144988	-4.87068	-0.0966837	0.93518	-1.06931		0
C1QC	8.44474	5.06894	5.69469e-07	2.30746e-05	5.81996	0.855807	1.80977	1.80977		0
C1QTNF1	7.53114	0.0695362	0.944591	0.962968	-6.29741	0.00811575	1.00564	1.00564		0
C1QTNF2	6.09868	-2.98657	0.0029636	0.00966363	-2.01899	-0.369622	0.773985	-1.29201		0
C1QTNF3	6.92642	-1.20486	0.228842	0.320555	-5.59754	-0.180839	0.88219	-1.13354		0
C1QTNF4	4.49894	2.38993	0.0172311	0.039145	-3.54927	0.199512	1.14831	1.14831		0
C1QTNF5	4.76466	2.82012	0.00499646	0.0145465	-2.47896	0.176612	1.13023	1.13023		0
C1QTNF6	5.33688	5.03704	6.67454e-07	2.44255e-05	5.6718	0.738437	1.66837	1.66837		0
C1QTNF7	6.24431	-2.4764	0.0136106	0.0323461	-3.34795	-0.423127	0.745806	-1.34083		0
C1QTNF8	4.58868	-0.694986	0.487396	0.583282	-6.06587	-0.0957702	0.935773	-1.06864		0
C1QTNF9	2.90406	0.496862	0.619511	0.703749	-6.18018	0.043356	1.03051	1.03051		0
C1R	9.15228	0.620635	0.535131	0.627589	-6.11322	0.0527203	1.03722	1.03722		0
C1RL	7.8181	2.03606	0.0422849	0.0816503	-4.30018	0.136319	1.0991	1.0991		0
C1RL-AS1	4.86962	-0.0951697	0.924219	0.948808	-6.29536	-0.00740389	0.994881	-1.00515		0
C1S	9.20247	0.653985	0.513431	0.607643	-6.09264	0.0593088	1.04197	1.04197		0
C2	7.55067	4.84683	1.69009e-06	4.21489e-05	4.806	0.977913	1.96961	1.96961		0
C20orf141	3.97324	-0.294163	0.768759	0.827634	-6.25783	-0.0198086	0.986364	-1.01382		0
C20orf144	3.58513	-1.74242	0.0820671	0.139475	-4.83364	-0.101739	0.931909	-1.07307		0
C20orf204	4.33382	-2.98849	0.00294526	0.00962245	-2.0135	-0.151348	0.900409	-1.11061		0
C20orf96	3.87913	2.47789	0.0135543	0.0322501	-3.34441	0.170499	1.12545	1.12545		0
C21orf58	3.70002	-0.769584	0.44192	0.539803	-6.01301	-0.0389869	0.973338	-1.02739		0
C21orf91	4.73307	0.173862	0.862046	0.900984	-6.28511	0.0215702	1.01506	1.01506		0
C22orf15	3.68699	-3.93125	9.67603e-05	0.000702765	1.06721	-0.216244	0.860804	-1.16171		0
C22orf39	5.56709	-3.4253	0.000666069	0.00301714	-0.685387	-0.209193	0.865021	-1.15604		0
C2CD2	8.11462	-1.87805	0.0609725	0.109658	-4.5974	-0.131614	0.91281	-1.09552		0
C2CD2L	6.92691	5.52927	5.25384e-08	7.07534e-06	8.05028	0.374629	1.29651	1.29651		0
C2CD3	6.599	4.46664	9.88862e-06	0.000136865	3.16645	0.181267	1.13388	1.13388		0
C2CD4C	4.30325	-1.6133	0.107328	0.173183	-5.0423	-0.0673748	0.954373	-1.04781		0
C2CD5	7.68374	3.35723	0.000848929	0.00363746	-0.903706	0.182538	1.13488	1.13488		0
C2CD6	5.71059	0.592397	0.55386	0.644893	-6.1298	0.0737607	1.05246	1.05246		0
C2orf40	8.79018	-0.100531	0.919964	0.945812	-6.29486	-0.0183508	0.987361	-1.0128		0
C2orf42	6.83013	3.00034	0.00283506	0.00933834	-1.97976	0.132147	1.09592	1.09592		0
C2orf49	7.59591	-0.986942	0.324161	0.423587	-5.82835	-0.0545289	0.962909	-1.03852		0
C2orf50	4.22188	-1.79065	0.0739703	0.128487	-4.75162	-0.111889	0.925376	-1.08064		0
C2orf68	6.55311	1.04893	0.294732	0.392904	-5.76735	0.071413	1.05075	1.05075		0
C2orf69	7.10095	-3.34552	0.000884767	0.00374926	-0.940864	-0.183301	0.880685	-1.13548		0
C2orf76	6.90498	-3.45608	0.000596068	0.00276993	-0.585277	-0.219699	0.858744	-1.16449		0
C2orf88	4.38305	-1.49109	0.136586	0.210723	-5.22516	-0.248846	0.841569	-1.18826		0
C3	8.85807	-3.31585	0.000981947	0.00406639	-1.03443	-0.589949	0.664366	-1.50519		0
C3AR1	8.57296	3.55703	0.000411803	0.00207706	-0.251097	0.434719	1.35165	1.35165		0
C3orf14	6.78472	-0.775995	0.438129	0.536292	-6.00821	-0.0597549	0.959427	-1.04229		0
C3orf18	6.08536	0.764387	0.445007	0.542984	-6.01686	0.0524036	1.03699	1.03699		0
C3orf22	3.45173	-2.5051	0.0125674	0.0303939	-3.27959	-0.100663	0.932605	-1.07227		0
C3orf33	4.58258	-1.89885	0.0581756	0.105686	-4.55962	-0.147313	0.90293	-1.10751		0
C3orf35	3.4071	-0.443271	0.657767	0.737625	-6.20458	-0.0193781	0.986658	-1.01352		0
C3orf36	3.24455	0.865266	0.387319	0.486524	-5.93733	0.0531738	1.03754	1.03754		0
C3orf38	4.00802	-0.0152639	0.987828	0.991829	-6.29964	-0.00134629	0.999067	-1.00093		0
C3orf52	4.31069	-3.11165	0.00196982	0.0070086	-1.65661	-0.423515	0.745606	-1.34119		0
C3orf62	4.41276	3.95314	8.85714e-05	0.000655222	1.14813	0.41073	1.32936	1.32936		0
C3orf70	7.30844	-4.25777	2.47882e-05	0.000256196	2.31787	-0.687809	0.620796	-1.61084		0
C4orf3	8.85985	-3.31106	0.000998494	0.00412476	-1.04944	-0.170984	0.888237	-1.12583		0
C4orf33	6.02247	2.75182	0.00614761	0.0171468	-2.66034	0.216588	1.16198	1.16198		0
C4orf46	6.97815	-0.833363	0.405049	0.504093	-5.96354	-0.0486938	0.966811	-1.03433		0
C5	5.67981	-0.5303	0.596146	0.68262	-6.16355	-0.0463109	0.968409	-1.03262		0
C5AR1	8.38746	2.8083	0.00518073	0.0149719	-2.51069	0.385935	1.30671	1.30671		0
C5AR2	4.3477	2.9219	0.00364075	0.0113443	-2.2007	0.230627	1.17334	1.17334		0
C5orf15	8.67285	0.771731	0.440648	0.538788	-6.01141	0.028377	1.01986	1.01986		0
C5orf22	6.48922	-0.168028	0.866631	0.9047	-6.28607	-0.0111979	0.992268	-1.00779		0
C5orf24	6.24077	-3.6731	0.000266197	0.00149619	0.144535	-0.337911	0.791186	-1.26393		0
C5orf30	5.54044	0.521407	0.60232	0.688158	-6.16808	0.0387465	1.02722	1.02722		0
C5orf46	4.92695	0.0328285	0.973825	0.983272	-6.29923	0.00487341	1.00338	1.00338		0
C5orf51	7.70119	-2.06157	0.0397795	0.0777067	-4.25	-0.111582	0.925573	-1.08041		0
C5orf56	5.22188	2.52215	0.0119819	0.0292214	-3.23861	0.251363	1.19033	1.19033		0
C5orf58	3.07181	-1.41318	0.158243	0.237682	-5.3343	-0.12257	0.91855	-1.08867		0
C6	3.95819	-1.13192	0.258224	0.354269	-5.67988	-0.287022	0.819592	-1.22012		0
C6orf120	6.52983	-2.90808	0.00380265	0.0117497	-2.23904	-0.160537	0.894692	-1.1177		0
C6orf132	3.56238	-1.55638	0.120267	0.18992	-5.12924	-0.203146	0.868654	-1.15121		0
C6orf136	5.65091	3.54492	0.00043066	0.00214963	-0.291626	0.164543	1.12081	1.12081		0
C6orf163	4.51934	3.38344	0.000773597	0.00338467	-0.820141	0.229787	1.17266	1.17266		0
C6orf203	7.63018	1.26255	0.207357	0.296221	-5.52881	0.0737564	1.05245	1.05245		0
C6orf226	5.58446	-2.94737	0.00335879	0.010653	-2.1296	-0.172196	0.887491	-1.12677		0
C6orf47	7.36768	3.03303	0.0025504	0.00857585	-1.88603	0.116741	1.08428	1.08428		0
C6orf62	9.07326	5.64042	2.88069e-08	5.20701e-06	8.61429	0.281329	1.21531	1.21531		0
C6orf89	6.61535	-1.89016	0.0593301	0.107378	-4.57544	-0.105573	0.929436	-1.07592		0
C7	5.50395	-1.28674	0.198798	0.286119	-5.49904	-0.445588	0.734285	-1.36187		0
C7orf25	6.30553	-1.63596	0.102495	0.167023	-5.00683	-0.0728261	0.950774	-1.05178		0
C7orf26	6.94386	3.3869	0.00076413	0.00335197	-0.809061	0.188604	1.13966	1.13966		0
C7orf50	6.8325	-2.68435	0.00751486	0.0200839	-2.83529	-0.148023	0.902486	-1.10805		0
C7orf61	5.31929	-2.11005	0.0353639	0.0706281	-4.15292	-0.169689	0.889035	-1.12482		0
C8G	3.74454	-1.01982	0.308319	0.406833	-5.79645	-0.051216	0.965123	-1.03614		0
C8orf31	4.16648	3.13372	0.0018302	0.00660964	-1.59117	0.321397	1.24954	1.24954		0
C8orf33	6.48951	-3.73177	0.000212572	0.00126333	0.349065	-0.221413	0.857725	-1.16587		0
C8orf34	4.82399	-1.56491	0.118253	0.187267	-5.1164	-0.244006	0.844398	-1.18428		0
C8orf37	3.11433	-0.35328	0.724032	0.792258	-6.2393	-0.0176886	0.987814	-1.01234		0
C8orf44	4.6064	0.81065	0.417963	0.516822	-5.98161	0.0641831	1.04549	1.04549		0
C8orf76	6.00996	3.32218	0.0009604	0.00398819	-1.01453	0.199401	1.14822	1.14822		0
C9orf116	4.66742	0.250265	0.802488	0.854519	-6.26941	0.0167184	1.01166	1.01166		0
C9orf131	3.36917	-1.45316	0.146825	0.223574	-5.27902	-0.0738881	0.950074	-1.05255		0
C9orf139	3.57134	4.88332	1.41717e-06	3.83234e-05	4.96994	0.32121	1.24938	1.24938		0
C9orf16	6.78886	-0.58815	0.556704	0.647652	-6.13223	-0.0389894	0.973337	-1.02739		0
C9orf163	4.77899	-2.0026	0.0457744	0.0870438	-4.36509	-0.109346	0.927008	-1.07874		0
C9orf24	3.76715	-0.778547	0.436625	0.535131	-6.00629	-0.0489811	0.966619	-1.03453		0
C9orf40	4.99446	0.782963	0.43403	0.532678	-6.00296	0.0625052	1.04428	1.04428		0
C9orf50	4.48313	-0.232703	0.81609	0.865172	-6.27352	-0.00952107	0.993422	-1.00662		0
C9orf64	6.27749	0.442159	0.658571	0.73822	-6.20506	0.0242769	1.01697	1.01697		0
C9orf72	6.69447	-1.70172	0.0894467	0.149693	-4.90112	-0.163769	0.89269	-1.12021		0
C9orf78	8.41137	-3.3068	0.00101345	0.00417372	-1.06277	-0.111898	0.92537	-1.08065		0
C9orf85	6.62391	-1.96567	0.0499053	0.0934345	-4.43551	-0.13002	0.913819	-1.09431		0
CA1	3.61873	1.42574	0.154585	0.233228	-5.31709	0.298527	1.22989	1.22989		0
CA11	5.12006	-1.7595	0.0791206	0.135459	-4.80484	-0.16473	0.892096	-1.12096		0
CA12	6.09747	2.91828	0.00368266	0.011453	-2.21078	0.533136	1.44707	1.44707		0
CA13	4.62623	-0.269046	0.788009	0.842766	-6.26469	-0.0346889	0.976242	-1.02434		0
CA14	3.71738	-0.213167	0.831286	0.877277	-6.27774	-0.0102435	0.992925	-1.00713		0
CA2	6.45099	3.77438	0.00018021	0.00111942	0.499451	0.833011	1.7814	1.7814		0
CA3	3.65357	0.390254	0.696519	0.769485	-6.22598	0.0859046	1.06135	1.06135		0
CA4	4.07927	-0.38588	0.699754	0.772426	-6.22763	-0.034273	0.976524	-1.02404		0
CA6	3.76046	-1.65598	0.0983702	0.16157	-4.97508	-0.080835	0.94551	-1.05763		0
CA8	2.46239	1.99421	0.0466869	0.088479	-4.38121	0.141883	1.10334	1.10334		0
CAAP1	7.08859	-5.12602	4.2768e-07	1.93883e-05	6.0873	-0.26493	0.832239	-1.20158		0
CAB39	8.5952	-1.88016	0.0606835	0.109299	-4.59358	-0.078392	0.947113	-1.05584		0
CAB39L	5.80709	-3.69394	0.000245841	0.00140763	0.216824	-0.38341	0.766624	-1.30442		0
CABCOCO1	4.82915	0.599027	0.549433	0.640847	-6.12598	0.0925406	1.06625	1.06625		0
CABIN1	5.13153	1.64564	0.100483	0.164264	-4.99153	0.15409	1.11272	1.11272		0
CABLES1	5.79797	3.28972	0.00107559	0.00434843	-1.11614	0.253569	1.19215	1.19215		0
CABLES2	5.73562	0.292812	0.769791	0.828414	-6.25822	0.026081	1.01824	1.01824		0
CABP1	4.91058	-1.04553	0.296298	0.394371	-5.77079	-0.0846641	0.943004	-1.06044		0
CABP4	3.98086	0.874171	0.382456	0.481629	-5.92984	0.0722862	1.05138	1.05138		0
CABP5	3.26737	-2.39136	0.0171648	0.0390141	-3.54599	-0.209842	0.864632	-1.15656		0
CABYR	5.87615	0.553078	0.580464	0.668472	-6.15161	0.0571233	1.04039	1.04039		0
CACFD1	5.79845	1.24598	0.213371	0.30314	-5.54888	0.0645991	1.04579	1.04579		0
CACHD1	6.82557	-1.85862	0.0636847	0.11369	-4.63231	-0.203067	0.868702	-1.15114		0
CACNA1A	4.42386	-2.08074	0.0379803	0.0748436	-4.21188	-0.113497	0.924345	-1.08185		0
CACNA1B	2.87132	-1.19834	0.231369	0.323556	-5.60512	-0.063678	0.956822	-1.04513		0
CACNA1C	5.03856	-0.72448	0.469119	0.566197	-6.04561	-0.0386194	0.973586	-1.02713		0
CACNA1G	4.0888	2.35579	0.0188792	0.0422756	-3.62684	0.164855	1.12105	1.12105		0
CACNA1H	6.74521	-1.9188	0.0555946	0.102035	-4.52301	-0.264376	0.832559	-1.20112		0
CACNA1I	4.81562	-2.30003	0.0218689	0.0476166	-3.75118	-0.118374	0.921225	-1.08551		0
CACNA1S	3.8678	-2.81791	0.00503047	0.0146223	-2.48491	-0.19055	0.876272	-1.1412		0
CACNA2D1	4.55577	-2.87988	0.00415361	0.0125979	-2.31674	-0.298195	0.813269	-1.2296		0
CACNA2D2	3.77976	-2.65251	0.0082504	0.021608	-2.91638	-0.159561	0.895297	-1.11695		0
CACNA2D3	4.08928	2.727	0.00662204	0.018148	-2.72519	0.230131	1.17294	1.17294		0
CACNA2D4	4.63698	4.05731	5.78165e-05	0.000470399	1.53904	0.482349	1.39702	1.39702		0
CACNB1	5.7555	-3.11589	0.00194222	0.0069379	-1.64406	-0.315261	0.803705	-1.24424		0
CACNB2	5.99221	-3.1519	0.00172219	0.00630238	-1.53697	-0.570342	0.673457	-1.48488		0
CACNB3	6.56377	1.81611	0.0699693	0.122804	-4.70745	0.127029	1.09204	1.09204		0
CACNB4	3.76612	-3.24241	0.00126654	0.0049382	-1.26252	-0.295505	0.814787	-1.22731		0
CACNG4	3.45051	-1.15033	0.250575	0.345499	-5.65959	-0.0519444	0.964635	-1.03666		0
CACNG6	3.79803	2.38292	0.017559	0.0397273	-3.5653	0.26195	1.1991	1.1991		0
CACUL1	7.31833	0.634577	0.526002	0.619096	-6.10475	0.0339414	1.02381	1.02381		0
CACYBP	7.15885	-1.63157	0.103418	0.168124	-5.01374	-0.100318	0.932827	-1.07201		0
CAD	6.47217	3.76485	0.000187006	0.00115312	0.465721	0.230711	1.17341	1.17341		0
CADM1	5.51166	2.05845	0.0400793	0.0781676	-4.25618	0.246841	1.18661	1.18661		0
CADM3	4.78558	0.708563	0.478935	0.575363	-6.05665	0.0932643	1.06678	1.06678		0
CADPS	2.68843	-0.390072	0.696654	0.769566	-6.22605	-0.0394775	0.973007	-1.02774		0
CADPS2	4.9916	-1.74054	0.0823962	0.139903	-4.83679	-0.137	0.909408	-1.09962		0
CALB2	3.53775	1.53013	0.126633	0.198183	-5.16829	0.132972	1.09655	1.09655		0
CALCA	2.68918	-1.55645	0.120251	0.189916	-5.12913	-0.196032	0.872948	-1.14554		0
CALCOCO1	7.69832	-2.74084	0.00635358	0.0175599	-2.6891	-0.191307	0.875812	-1.1418		0
CALCOCO2	7.08954	-2.5869	0.00997333	0.0252323	-3.08053	-0.143526	0.905304	-1.1046		0
CALCR	4.41158	2.49089	0.0130748	0.0313659	-3.31354	0.305057	1.23547	1.23547		0
CALCRL	6.90355	1.81572	0.0700285	0.122892	-4.70812	0.220761	1.16535	1.16535		0
CALD1	10.4676	-3.7392	0.000206575	0.00123807	0.375114	-0.266155	0.831532	-1.2026		0
CALHM2	6.52385	2.84669	0.00460418	0.0136312	-2.40724	0.251689	1.1906	1.1906		0
CALHM5	6.47096	-1.16621	0.244101	0.338097	-5.64182	-0.101708	0.931929	-1.07304		0
CALHM6	5.40832	2.74499	0.006275	0.0173951	-2.67824	0.310716	1.24032	1.24032		0
CALM1	9.322	-4.9935	8.27596e-07	2.75431e-05	5.47118	-0.234725	0.849847	-1.17668		0
CALM3	8.91143	0.172102	0.863429	0.902147	-6.2854	0.0136495	1.00951	1.00951		0
CALML3	5.3375	-0.153386	0.878158	0.91382	-6.28835	-0.00740623	0.99488	-1.00515		0
CALML4	4.50391	4.54799	6.84518e-06	0.00010323	3.507	0.334916	1.2613	1.2613		0
CALML5	4.87932	-0.905217	0.365798	0.465527	-5.90312	-0.0378453	0.974109	-1.02658		0
CALML6	3.90668	0.918984	0.358559	0.458586	-5.89098	0.0426121	1.02998	1.02998		0
CALR	6.56518	2.70252	0.00712209	0.0192172	-2.78859	0.305635	1.23596	1.23596		0
CALU	9.21836	-1.91243	0.0564082	0.103096	-4.53474	-0.0847875	0.942923	-1.06053		0
CALY	4.40792	-2.12864	0.0337857	0.0680095	-4.1151	-0.105896	0.929227	-1.07616		0
CAMK1	6.1741	-2.54488	0.0112391	0.0277515	-3.18356	-0.190655	0.876208	-1.14128		0
CAMK1D	7.37206	1.99342	0.0467735	0.088616	-4.38272	0.163344	1.11988	1.11988		0
CAMK2D	4.76089	-3.15934	0.00167964	0.0061938	-1.51467	-0.227043	0.854384	-1.17043		0
CAMK2G	6.49546	-3.75231	0.000196353	0.00119435	0.421318	-0.477409	0.718267	-1.39224		0
CAMK2N2	4.2706	2.53588	0.0115282	0.0283149	-3.20542	0.20612	1.15358	1.15358		0
CAMK4	4.36798	1.67885	0.0938234	0.155453	-4.93835	0.278483	1.21292	1.21292		0
CAMKK1	5.54334	1.96991	0.0494154	0.0927366	-4.42749	0.182486	1.13484	1.13484		0
CAMKK2	5.3393	-0.0455351	0.963699	0.976681	-6.29875	-0.00471429	0.996738	-1.00327		0
CAMKMT	5.79267	-1.98339	0.0478857	0.0903188	-4.40188	-0.14418	0.904893	-1.1051		0
CAMLG	7.70563	-2.474	0.0137011	0.0324993	-3.35364	-0.106873	0.928599	-1.07689		0
CAMP	5.20292	1.6799	0.0936194	0.15521	-4.93666	0.281406	1.21538	1.21538		0
CAMSAP1	6.50639	2.47546	0.0136458	0.0324106	-3.35017	0.132865	1.09647	1.09647		0
CAMSAP2	8.25182	-4.74927	2.68985e-06	5.66002e-05	4.37378	-0.273855	0.827106	-1.20903		0
CAMTA1	7.60819	2.50241	0.012662	0.0305864	-3.28602	0.159784	1.11712	1.11712		0
CAMTA2	6.25264	0.704846	0.481243	0.577614	-6.0592	0.0441181	1.03105	1.03105		0
CAND1	7.25507	-0.167544	0.867012	0.90498	-6.28615	-0.00783218	0.994586	-1.00544		0
CAND2	7.99418	-2.87032	0.00427922	0.0128922	-2.34293	-0.276695	0.82548	-1.21142		0
CANT1	6.67381	0.927871	0.353934	0.453946	-5.88304	0.0644249	1.04567	1.04567		0
CANX	9.05508	-0.517289	0.60519	0.690666	-6.17015	-0.0197505	0.986403	-1.01378		0
CAP1	9.38103	-1.85809	0.0637597	0.113789	-4.63325	-0.0479079	0.967338	-1.03376		0
CAP2	7.84035	-4.64269	4.43025e-06	7.79523e-05	3.91042	-0.53102	0.692065	-1.44495		0
CAPG	8.41138	4.06089	5.69681e-05	0.000465245	1.55261	0.618553	1.53533	1.53533		0
CAPN1	7.28805	1.33341	0.183021	0.267558	-5.44001	0.0705414	1.05011	1.05011		0
CAPN10	2.9898	4.72559	3.00758e-06	6.07155e-05	4.27003	0.263271	1.2002	1.2002		0
CAPN12	4.97392	2.64642	0.00839843	0.0219359	-2.9318	0.26095	1.19827	1.19827		0
CAPN15	5.13642	5.06057	5.93614e-07	2.30746e-05	5.78119	0.360711	1.28406	1.28406		0
CAPN2	9.40593	-0.356544	0.721588	0.790244	-6.23817	-0.0106493	0.992646	-1.00741		0
CAPN3	7.07249	3.07428	0.00222871	0.00772165	-1.76638	0.330533	1.25748	1.25748		0
CAPN5	5.72827	-0.609837	0.542254	0.634396	-6.11965	-0.0478472	0.967379	-1.03372		0
CAPN6	4.34551	-3.55411	0.000416273	0.00209725	-0.26087	-0.689973	0.619865	-1.61325		0
CAPN7	4.88265	-3.24726	0.00124564	0.00487788	-1.24762	-0.222817	0.856891	-1.16701		0
CAPNS1	9.46552	-1.14414	0.253129	0.348593	-5.66645	-0.0407684	0.972137	-1.02866		0
CAPNS2	3.96447	-1.03089	0.303104	0.401485	-5.78548	-0.0748878	0.949416	-1.05328		0
CAPRIN1	7.3945	-5.00778	7.7131e-07	2.67024e-05	5.53687	-0.212706	0.862917	-1.15886		0
CAPRIN2	7.60984	0.265553	0.790696	0.844768	-6.26559	0.0139649	1.00973	1.00973		0
CAPS	5.37421	4.50998	8.13434e-06	0.00011933	3.34719	0.280841	1.2149	1.2149		0
CAPS2	2.34047	-1.61135	0.107751	0.173741	-5.04533	-0.114907	0.923442	-1.08291		0
CAPSL	2.78656	-1.37949	0.168377	0.250141	-5.37968	-0.0785129	0.947033	-1.05593		0
CAPZA1	8.76531	2.25495	0.0245797	0.052409	-3.84956	0.124507	1.09013	1.09013		0
CAPZA2	8.0459	-3.37847	0.000787394	0.003435	-0.836044	-0.186584	0.878684	-1.13807		0
CAPZB	8.47693	3.19513	0.00148839	0.00562566	-1.4068	0.172446	1.12697	1.12697		0
CARD10	5.74068	2.97633	0.00306243	0.00991864	-2.048	0.242065	1.18268	1.18268		0
CARD11	5.238	3.92756	9.82102e-05	0.000709548	1.05361	0.273961	1.20912	1.20912		0
CARD14	4.08108	3.26863	0.00115714	0.00461587	-1.18163	0.211458	1.15786	1.15786		0
CARD16	4.46007	4.18454	3.39121e-05	0.000320262	2.02928	0.570533	1.48507	1.48507		0
CARD17	2.58068	4.00231	7.25017e-05	0.000562353	1.33149	0.305415	1.23577	1.23577		0
CARD19	7.25089	-1.78184	0.0753991	0.130295	-4.76678	-0.0961065	0.935554	-1.06888		0
CARD6	7.11402	4.21137	3.02497e-05	0.000295198	2.13446	0.456908	1.3726	1.3726		0
CARD8	7.50222	5.44207	8.36317e-08	8.76088e-06	7.61439	0.57899	1.4938	1.4938		0
CARD9	5.75525	4.93699	1.09211e-06	3.19727e-05	5.21266	0.75457	1.68713	1.68713		0
CARF	4.56917	0.0653734	0.947904	0.965485	-6.29768	0.00633096	1.0044	1.0044		0
CARHSP1	6.96914	-1.50823	0.132143	0.204973	-5.20037	-0.135844	0.910137	-1.09874		0
CARM1	7.97339	4.31357	1.94608e-05	0.000213392	2.54096	0.214138	1.16001	1.16001		0
CARMIL1	6.67935	-3.98956	7.63815e-05	0.000585114	1.28372	-0.366282	0.775779	-1.28903		0
CARMIL3	4.83088	-2.85835	0.00444112	0.0132701	-2.37557	-0.108453	0.927582	-1.07807		0
CARNMT1	2.67761	1.00597	0.314932	0.413977	-5.81002	0.0799462	1.05698	1.05698		0
CARNS1	6.27626	-3.63549	0.000307024	0.00166252	0.0150008	-0.452414	0.730819	-1.36833		0
CARS	6.28032	-2.63425	0.00870094	0.0225393	-2.96247	-0.193044	0.874758	-1.14317		0
CARS2	5.73921	3.09653	0.00207096	0.00728189	-1.70115	0.182669	1.13498	1.13498		0
CASC10	5.12828	4.34221	1.71714e-05	0.00019564	2.65646	0.412409	1.33091	1.33091		0
CASC3	9.13273	-2.57224	0.0103999	0.0260422	-3.11668	-0.106972	0.928535	-1.07697		0
CASC4	7.98905	-3.16717	0.00163594	0.00606253	-1.49116	-0.160805	0.894526	-1.11791		0
CASD1	2.648	-2.66235	0.00801649	0.0211062	-2.89142	-0.107719	0.928054	-1.07752		0
CASK	6.55188	-2.83329	0.00479834	0.0140691	-2.44349	-0.238461	0.847649	-1.17973		0
CASKIN2	5.63171	-1.46649	0.14316	0.219133	-5.26024	-0.121915	0.918967	-1.08818		0
CASP1	7.26338	4.7898	2.21996e-06	4.94971e-05	4.55229	0.648538	1.56758	1.56758		0
CASP10	3.87772	4.69755	3.43056e-06	6.61882e-05	4.1478	0.327945	1.25522	1.25522		0
CASP2	7.58687	4.88177	1.42783e-06	3.83849e-05	4.96296	0.231868	1.17435	1.17435		0
CASP3	6.84525	2.71874	0.0067871	0.0184987	-2.74665	0.204122	1.15199	1.15199		0
CASP4	8.32422	2.7006	0.00716282	0.0193116	-2.79356	0.214358	1.16019	1.16019		0
CASP5	4.21101	2.29607	0.0220961	0.0479948	-3.75989	0.338098	1.26409	1.26409		0
CASP7	7.60432	1.76182	0.0787278	0.134855	-4.80092	0.106618	1.0767	1.0767		0
CASP8	4.72548	4.16988	3.60837e-05	0.000333749	1.97216	0.370072	1.29242	1.29242		0
CASP8AP2	6.03832	-2.50653	0.0125171	0.0303017	-3.27615	-0.261868	0.834008	-1.19903		0
CASP9	6.51394	1.22683	0.22048	0.3114	-5.57175	0.0692408	1.04916	1.04916		0
CASQ1	3.17603	-3.98366	7.82477e-05	0.000595345	1.26162	-0.445755	0.7342	-1.36203		0
CASQ2	7.76193	-3.07603	0.00221589	0.00768315	-1.76126	-0.600702	0.659433	-1.51645		0
CASS4	3.55602	3.32655	0.000945782	0.00394086	-1.00076	0.206889	1.1542	1.1542		0
CAST	9.2245	-3.45793	0.000592094	0.00275336	-0.579242	-0.129852	0.913925	-1.09418		0
CASZ1	6.37357	-2.97695	0.00305633	0.00990605	-2.04624	-0.286149	0.820088	-1.21938		0
CAT	5.61214	4.47919	9.34657e-06	0.000131857	3.21861	0.335843	1.26212	1.26212		0
CATSPER1	5.17213	3.6464	0.000294607	0.00161476	0.0524577	0.427515	1.34491	1.34491		0
CATSPER2	5.89022	1.84177	0.0661173	0.117266	-4.66229	0.228479	1.1716	1.1716		0
CATSPER3	4.38932	0.452835	0.650869	0.731291	-6.20043	0.0254369	1.01779	1.01779		0
CATSPERB	3.65102	-3.04737	0.00243409	0.00826522	-1.84463	-0.413866	0.750609	-1.33225		0
CATSPERD	4.84025	-2.61465	0.00920887	0.0236536	-3.0116	-0.107323	0.928309	-1.07723		0
CATSPERE	4.00136	0.878933	0.379871	0.479135	-5.9258	0.0907831	1.06495	1.06495		0
CATSPERG	4.07957	-2.58049	0.0101577	0.0255872	-3.09635	-0.140026	0.907503	-1.10193		0
CAV1	9.45416	-0.48568	0.627412	0.710329	-6.1855	-0.0251763	0.982701	-1.0176		0
CAV2	8.118	-3.20605	0.00143419	0.00545909	-1.37366	-0.217918	0.859806	-1.16305		0
CAV3	4.7099	-1.93054	0.0541206	0.0999236	-4.50128	-0.298703	0.812983	-1.23004		0
CAVIN1	8.4681	-1.55141	0.121453	0.191545	-5.13668	-0.137045	0.90938	-1.09965		0
CAVIN2	6.68676	0.838137	0.402366	0.501626	-5.95968	0.141453	1.10302	1.10302		0
CAVIN3	8.89199	-1.81868	0.0695745	0.122239	-4.70295	-0.135097	0.910609	-1.09817		0
CAVIN4	3.79325	1.8738	0.0615573	0.110559	-4.60506	0.198262	1.14732	1.14732		0
CBARP	3.34771	-1.68416	0.0927911	0.154231	-4.92974	-0.0766591	0.948251	-1.05457		0
CBFA2T2	5.16489	2.59043	0.0098731	0.0250586	-3.07181	0.151891	1.11103	1.11103		0
CBFA2T3	5.31584	3.57225	0.000389159	0.00198275	-0.199895	0.477855	1.39267	1.39267		0
CBFB	7.74611	-2.36237	0.0185512	0.0416621	-3.61198	-0.150538	0.900914	-1.10998		0
CBL	8.28452	1.72416	0.0853144	0.144066	-4.86411	0.0930362	1.06661	1.06661		0
CBLB	7.1694	-3.07939	0.00219146	0.00762004	-1.75142	-0.164758	0.892078	-1.12098		0
CBLL1	6.1079	-0.552074	0.581151	0.66901	-6.15214	-0.0505694	0.965555	-1.03567		0
CBLN2	5.0606	-0.975331	0.329881	0.429477	-5.83936	-0.302022	0.811115	-1.23287		0
CBLN3	5.69822	3.76138	0.000189547	0.00116505	0.453428	0.361186	1.28448	1.28448		0
CBLN4	4.09406	1.07905	0.281102	0.378446	-5.73637	0.263065	1.20003	1.20003		0
CBR1	8.25132	-0.787789	0.431204	0.529886	-5.99929	-0.0382313	0.973848	-1.02685		0
CBR3	7.68477	-0.689655	0.49074	0.586094	-6.06945	-0.0536838	0.963473	-1.03791		0
CBR4	6.97038	-0.230731	0.81762	0.866181	-6.27396	-0.0153409	0.989423	-1.01069		0
CBS	4.8976	-0.00360543	0.997125	0.998009	-6.29975	-0.000464588	0.999678	-1.00032		0
CBX1	8.4299	-4.0576	5.7745e-05	0.000470165	1.54017	-0.149396	0.901628	-1.10911		0
CBX2	4.83667	5.01607	7.40367e-07	2.60504e-05	5.57506	0.541472	1.45546	1.45546		0
CBX3	8.50612	-2.1357	0.0332019	0.067016	-4.10064	-0.10597	0.92918	-1.07622		0
CBX4	6.09397	3.05016	0.00241194	0.00821487	-1.83653	0.217278	1.16254	1.16254		0
CBX5	7.16188	0.968027	0.333512	0.433131	-5.84623	0.0685004	1.04863	1.04863		0
CBX6	7.80471	-0.224028	0.82283	0.870488	-6.27544	-0.0170965	0.98822	-1.01192		0
CBX7	8.7995	-1.15094	0.250323	0.345187	-5.65891	-0.0978292	0.934438	-1.07016		0
CBX8	4.10606	3.97995	7.94311e-05	0.000602647	1.24786	0.255989	1.19415	1.19415		0
CBY1	7.60196	-3.16233	0.00166284	0.00614531	-1.50571	-0.181666	0.881684	-1.13419		0
CC2D1A	5.94974	2.3901	0.0172231	0.0391334	-3.54888	0.115584	1.08341	1.08341		0
CC2D1B	4.53778	4.21734	2.94834e-05	0.000290455	2.15808	0.290359	1.22294	1.22294		0
CC2D2A	6.27335	-0.829301	0.407341	0.506197	-5.96681	-0.0817788	0.944892	-1.05832		0
CC2D2B	3.88691	-3.80661	0.000158864	0.00101132	0.614353	-0.290104	0.817843	-1.22273		0
CCAR1	6.81565	0.199881	0.841657	0.885169	-6.2804	0.00961547	1.00669	1.00669		0
CCAR2	6.91509	2.63276	0.00873856	0.0226138	-2.96621	0.187806	1.13903	1.13903		0
CCBE1	3.20352	1.45804	0.145476	0.221871	-5.27217	0.161787	1.11867	1.11867		0
CCDC102A	6.05072	-0.598679	0.549665	0.640951	-6.12618	-0.0582346	0.960439	-1.04119		0
CCDC102B	6.02584	3.19174	0.00150567	0.00567661	-1.4171	0.516413	1.43039	1.43039		0
CCDC103	4.68369	2.93199	0.00352663	0.011081	-2.17262	0.263187	1.20013	1.20013		0
CCDC106	5.97855	5.17029	3.41937e-07	1.68676e-05	6.29635	0.247699	1.18731	1.18731		0
CCDC110	4.39468	-0.949542	0.342816	0.442969	-5.86337	-0.109473	0.926927	-1.07883		0
CCDC112	5.81304	-1.01138	0.312337	0.411167	-5.80474	-0.0740964	0.949937	-1.0527		0
CCDC113	6.23445	0.395631	0.692551	0.766256	-6.22394	0.0352184	1.02471	1.02471		0
CCDC114	4.61595	0.415158	0.678209	0.754502	-6.21627	0.0290602	1.02035	1.02035		0
CCDC115	8.14355	-0.31853	0.75022	0.81307	-6.2506	-0.0174553	0.987974	-1.01217		0
CCDC116	4.47871	-0.323451	0.746493	0.810398	-6.24907	-0.0195357	0.98655	-1.01363		0
CCDC117	8.14133	0.252283	0.800929	0.853129	-6.26892	0.0108029	1.00752	1.00752		0
CCDC12	7.32936	-0.997107	0.319208	0.418413	-5.8186	-0.0397328	0.972835	-1.02792		0
CCDC120	6.1166	4.52087	7.74278e-06	0.000114333	3.39287	0.280435	1.21456	1.21456		0
CCDC121	4.81734	-0.121304	0.9035	0.933182	-6.29262	-0.0115338	0.992037	-1.00803		0
CCDC122	4.86561	-0.413577	0.679366	0.755119	-6.2169	-0.0411097	0.971907	-1.0289		0
CCDC124	6.2359	-2.4167	0.0160286	0.0369532	-3.48768	-0.134509	0.91098	-1.09772		0
CCDC125	5.64945	1.69986	0.0897967	0.150111	-4.90417	0.155892	1.11411	1.11411		0
CCDC126	5.47189	-2.49005	0.013105	0.0314198	-3.31552	-0.166419	0.891052	-1.12227		0
CCDC127	6.48808	2.43663	0.0151822	0.0353552	-3.44141	0.176685	1.13028	1.13028		0
CCDC130	7.71397	3.15467	0.00170623	0.00625588	-1.52868	0.196372	1.14581	1.14581		0
CCDC134	4.42482	0.913712	0.361321	0.461156	-5.89565	0.0473623	1.03337	1.03337		0
CCDC136	3.99078	-3.30976	0.00100302	0.00414218	-1.05349	-0.201772	0.869482	-1.15011		0
CCDC14	5.03449	2.96725	0.00315268	0.0101192	-2.07367	0.3032	1.23388	1.23388		0
CCDC141	3.69502	-0.146207	0.883819	0.917898	-6.2894	-0.021223	0.985397	-1.01482		0
CCDC142	5.824	4.97749	8.95438e-07	2.84407e-05	5.39771	0.45526	1.37103	1.37103		0
CCDC144A	2.83886	-0.927248	0.354257	0.454187	-5.8836	-0.0609681	0.958621	-1.04317		0
CCDC146	6.48893	0.196154	0.844572	0.887717	-6.28111	0.0210183	1.01468	1.01468		0
CCDC149	6.20109	1.36774	0.172023	0.254604	-5.39525	0.0795325	1.05668	1.05668		0
CCDC15	4.57681	2.22083	0.0268218	0.0563072	-3.92277	0.208954	1.15585	1.15585		0
CCDC151	5.30567	2.28325	0.0228461	0.049377	-3.78803	0.157735	1.11553	1.11553		0
CCDC167	6.19704	0.805316	0.421031	0.519852	-5.98578	0.0736311	1.05236	1.05236		0
CCDC170	4.37208	2.48432	0.0133153	0.0317997	-3.32917	0.258263	1.19604	1.19604		0
CCDC171	4.32078	0.859718	0.390368	0.48976	-5.94196	0.100643	1.07225	1.07225		0
CCDC172	2.62765	-3.26757	0.0011614	0.00462874	-1.18492	-0.159995	0.895028	-1.11728		0
CCDC174	5.15226	-0.113772	0.909466	0.93788	-6.29348	-0.00965486	0.99333	-1.00671		0
CCDC178	3.36613	1.31597	0.188805	0.274553	-5.46232	0.141995	1.10343	1.10343		0
CCDC18	3.63049	3.1552	0.00170316	0.006248	-1.52707	0.239727	1.18077	1.18077		0
CCDC181	4.23771	-2.0066	0.0453452	0.0864106	-4.35739	-0.199703	0.87073	-1.14846		0
CCDC186	3.22971	-2.34124	0.0196224	0.0436856	-3.65956	-0.194878	0.873647	-1.14463		0
CCDC190	5.8429	-1.48845	0.137279	0.211478	-5.22895	-0.22998	0.852647	-1.17282		0
CCDC191	5.29603	4.01034	7.01569e-05	0.000547676	1.36162	0.304125	1.23467	1.23467		0
CCDC197	4.23033	-3.37167	0.000806626	0.00350301	-0.85775	-0.166887	0.890762	-1.12263		0
CCDC24	5.15762	-1.78986	0.0740987	0.128643	-4.753	-0.0806286	0.945646	-1.05748		0
CCDC25	6.64039	-4.37433	1.491e-05	0.000178482	2.78685	-0.256198	0.837292	-1.19433		0
CCDC28A	7.32522	3.91514	0.000103243	0.000736035	1.0079	0.208532	1.15551	1.15551		0
CCDC3	9.54801	-2.44704	0.0147561	0.0345768	-3.41709	-0.235726	0.849258	-1.1775		0
CCDC32	6.94305	-0.958742	0.338165	0.438228	-5.85488	-0.0572901	0.961068	-1.04051		0
CCDC33	3.5908	-1.74728	0.0812197	0.138366	-4.82547	-0.0894328	0.939892	-1.06395		0
CCDC34	5.44662	0.170261	0.864875	0.90317	-6.28571	0.0130835	1.00911	1.00911		0
CCDC36	4.04346	-0.707217	0.47977	0.576109	-6.05757	-0.0488322	0.966719	-1.03443		0
CCDC40	4.03835	-0.0829977	0.933887	0.955746	-6.29641	-0.00604157	0.995821	-1.0042		0
CCDC42	4.49627	-2.0876	0.0373537	0.0737816	-4.19815	-0.152194	0.899881	-1.11126		0
CCDC43	6.90793	-1.74581	0.0814744	0.13866	-4.82794	-0.138319	0.908577	-1.10062		0
CCDC47	7.44265	-1.87068	0.0619896	0.11119	-4.61068	-0.105193	0.929681	-1.07564		0
CCDC50	6.90295	-3.47851	0.000549461	0.00259364	-0.511805	-0.187102	0.878368	-1.13847		0
CCDC51	6.26554	-2.71299	0.00690419	0.0187268	-2.76154	-0.156052	0.897478	-1.11423		0
CCDC57	5.11717	2.87982	0.00415441	0.0125979	-2.31691	0.157432	1.1153	1.1153		0
CCDC58	7.00443	0.0195672	0.984397	0.989813	-6.29957	0.00127925	1.00089	1.00089		0
CCDC59	6.86682	-2.10369	0.0359184	0.0714727	-4.16578	-0.121282	0.919371	-1.0877		0
CCDC6	9.36491	-3.65064	0.000289906	0.00159745	0.0670573	-0.155661	0.897721	-1.11393		0
CCDC66	6.00963	-1.35304	0.176671	0.259883	-5.41456	-0.199963	0.870573	-1.14867		0
CCDC69	6.00985	-2.6659	0.00793353	0.0209392	-2.88239	-0.27377	0.827155	-1.20896		0
CCDC7	4.28501	-1.21231	0.22598	0.317339	-5.58885	-0.0906354	0.939109	-1.06484		0
CCDC71	5.13039	2.24521	0.0252027	0.0534227	-3.87057	0.191048	1.14159	1.14159		0
CCDC77	6.79051	4.59167	5.60542e-06	9.02969e-05	3.69219	0.277193	1.21183	1.21183		0
CCDC78	5.21145	-1.42316	0.155331	0.23417	-5.32064	-0.0852559	0.942617	-1.06088		0
CCDC8	5.96623	-1.62671	0.104445	0.169522	-5.02136	-0.147123	0.903049	-1.10736		0
CCDC80	9.23652	-0.180277	0.85701	0.897601	-6.28401	-0.0177642	0.987762	-1.01239		0
CCDC81	4.87369	0.00679598	0.99458	0.996318	-6.29973	0.000967539	1.00067	1.00067		0
CCDC82	6.29378	-1.81879	0.0695582	0.122226	-4.70276	-0.122469	0.918614	-1.0886		0
CCDC84	6.52626	1.64898	0.0997966	0.16332	-4.98622	0.16968	1.12481	1.12481		0
CCDC85A	5.97614	-0.0579365	0.953823	0.969078	-6.29813	-0.00794466	0.994508	-1.00552		0
CCDC85B	6.40318	-0.572082	0.567531	0.656948	-6.14125	-0.0375664	0.974297	-1.02638		0
CCDC85C	5.33205	2.23144	0.0261069	0.0550379	-3.90014	0.124336	1.09001	1.09001		0
CCDC86	6.72114	-2.73007	0.00656161	0.018019	-2.7172	-0.168139	0.88999	-1.12361		0
CCDC88A	5.28225	1.96728	0.0497191	0.0931507	-4.43247	0.254643	1.19304	1.19304		0
CCDC88B	6.12519	5.58287	3.93735e-08	6.16562e-06	8.32094	0.608082	1.52423	1.52423		0
CCDC88C	3.26493	5.4336	8.74572e-08	9.05989e-06	7.57247	0.585296	1.50035	1.50035		0
CCDC89	3.11914	0.80227	0.422788	0.521543	-5.98815	0.0746652	1.05312	1.05312		0
CCDC9	6.00801	0.968476	0.333288	0.432991	-5.84581	0.0516223	1.03643	1.03643		0
CCDC90B	7.75308	-4.06912	5.50522e-05	0.000454407	1.58399	-0.202109	0.869279	-1.15038		0
CCDC91	5.28709	-4.47976	9.3227e-06	0.000131741	3.22098	-0.305621	0.809094	-1.23595		0
CCDC92	8.39364	-1.3348	0.182566	0.266993	-5.43822	-0.0683433	0.953733	-1.04851		0
CCDC93	6.87826	3.62388	0.000320749	0.00171274	-0.0246837	0.337132	1.26324	1.26324		0
CCDC96	3.96257	3.67554	0.000263735	0.00148483	0.152976	0.218624	1.16362	1.16362		0
CCDC97	6.56991	4.96146	9.68733e-07	2.95157e-05	5.32437	0.278831	1.21321	1.21321		0
CCDC9B	8.23759	0.154886	0.876976	0.912974	-6.28813	0.0118131	1.00822	1.00822		0
CCHCR1	6.16508	2.39229	0.0171221	0.0389367	-3.54387	0.140137	1.10201	1.10201		0
CCIN	4.37825	0.143515	0.885943	0.919254	-6.28977	0.0146299	1.01019	1.01019		0
CCL13	6.7175	3.60705	0.000341707	0.00180038	-0.0820722	1.07	2.09943	2.09943		0
CCL16	3.91218	2.81815	0.00502694	0.0146153	-2.48429	0.39666	1.31646	1.31646		0
CCL17	3.29103	2.74424	0.00628938	0.017423	-2.68023	0.3277	1.25501	1.25501		0
CCL18	8.46559	5.04926	6.28135e-07	2.36288e-05	5.72845	1.72789	3.31244	3.31244		0
CCL19	5.73557	0.778948	0.436389	0.535045	-6.00599	0.258092	1.1959	1.1959		0
CCL2	8.95232	0.645313	0.519028	0.612975	-6.0981	0.121895	1.08816	1.08816		0
CCL20	4.25162	0.326951	0.743845	0.808504	-6.24797	0.0747782	1.0532	1.0532		0
CCL21	5.97335	1.06346	0.288099	0.385637	-5.7525	0.287213	1.22028	1.22028		0
CCL23	5.92612	0.426295	0.670081	0.748072	-6.21173	0.0786146	1.056	1.056		0
CCL24	4.45843	-1.79653	0.07303	0.127116	-4.74148	-0.0864281	0.941852	-1.06174		0
CCL26	5.07107	1.88744	0.0596957	0.107909	-4.58038	0.253031	1.19171	1.19171		0
CCL27	4.49732	-2.15526	0.0316315	0.0643412	-4.06039	-0.122156	0.918814	-1.08836		0
CCL28	3.98462	0.228423	0.819413	0.867603	-6.27448	0.033518	1.0235	1.0235		0
CCL5	7.70599	4.85643	1.61382e-06	4.07753e-05	4.84898	0.849374	1.80172	1.80172		0
CCL7	4.59608	1.98096	0.0481581	0.0907438	-4.4065	0.529997	1.44393	1.44393		0
CCL8	7.87646	4.43707	1.12891e-05	0.00015008	3.04395	0.961275	1.94703	1.94703		0
CCM2	5.78078	2.75868	0.00602213	0.0168642	-2.64233	0.138099	1.10045	1.10045		0
CCM2L	5.24715	3.38591	0.000766868	0.00336179	-0.81227	0.523345	1.43728	1.43728		0
CCN1	9.64761	2.18479	0.029381	0.0607234	-3.99892	0.245155	1.18522	1.18522		0
CCN2	9.93466	2.12512	0.0340798	0.0684901	-4.12228	0.141981	1.10342	1.10342		0
CCN3	9.3629	-3.5443	0.000431663	0.00215179	-0.293721	-0.474228	0.719852	-1.38917		0
CCN4	5.10195	-1.09667	0.273327	0.370088	-5.71784	-0.125472	0.916704	-1.09086		0
CCN5	8.83634	-1.35761	0.175217	0.258083	-5.40858	-0.286981	0.819615	-1.22008		0
CCNA2	4.29142	4.26415	2.4114e-05	0.000251349	2.34328	0.500737	1.41494	1.41494		0
CCNB1	4.61934	3.16016	0.00167511	0.00618049	-1.51226	0.489738	1.40419	1.40419		0
CCNB1IP1	7.46364	-3.14407	0.00176796	0.00642794	-1.56035	-0.257447	0.836567	-1.19536		0
CCNB2	5.13557	4.05819	5.7609e-05	0.000469625	1.54235	0.677013	1.59883	1.59883		0
CCNC	4.50688	-1.74445	0.0817127	0.138981	-4.83024	-0.168656	0.889671	-1.12401		0
CCND1	8.79692	-1.65203	0.099173	0.162576	-4.98137	-0.155124	0.898055	-1.11352		0
CCND2	5.60046	-3.29831	0.00104392	0.00426401	-1.08934	-0.408719	0.753292	-1.32751		0
CCND3	7.34042	1.10303	0.270559	0.367337	-5.71108	0.0789703	1.05626	1.05626		0
CCNDBP1	7.89946	-3.08186	0.00217375	0.00756628	-1.74421	-0.120989	0.919557	-1.08748		0
CCNE1	5.71312	1.91492	0.0560891	0.102671	-4.53016	0.26731	1.20356	1.20356		0
CCNE2	3.96953	0.929539	0.353071	0.453097	-5.88154	0.196356	1.1458	1.1458		0
CCNG1	8.48079	-2.09402	0.0367747	0.0728731	-4.18525	-0.110642	0.926176	-1.07971		0
CCNG2	5.88442	-2.41156	0.0162537	0.0373657	-3.49957	-0.18695	0.878461	-1.13835		0
CCNH	6.54693	-4.69325	3.50025e-06	6.70525e-05	4.12912	-0.284394	0.821086	-1.2179		0
CCNI	9.59435	-2.75856	0.00602427	0.0168667	-2.64264	-0.108118	0.927798	-1.07782		0
CCNJ	3.57805	2.04333	0.0415573	0.0804793	-4.28594	0.166086	1.12201	1.12201		0
CCNJL	5.73644	2.98504	0.00297815	0.00970872	-2.02332	0.29501	1.22689	1.22689		0
CCNK	7.98299	2.41963	0.0159015	0.0367065	-3.4809	0.101785	1.0731	1.0731		0
CCNL1	3.19933	-0.275405	0.783122	0.839273	-6.26301	-0.02811	0.980704	-1.01968		0
CCNL2	5.98102	2.23943	0.025579	0.0540689	-3.88301	0.17586	1.12964	1.12964		0
CCNO	6.13274	0.523879	0.600601	0.686752	-6.16683	0.058656	1.0415	1.0415		0
CCNQ	7.13922	-1.82022	0.0693402	0.12197	-4.70026	-0.105087	0.929749	-1.07556		0
CCNQP1	4.89626	-1.52521	0.127856	0.199657	-5.17554	-0.0641793	0.956489	-1.04549		0
CCNT1	4.64199	-1.41848	0.156691	0.235693	-5.32705	-0.129839	0.913933	-1.09417		0
CCNT2	6.14084	-0.54876	0.583422	0.670911	-6.15391	-0.0353814	0.975774	-1.02483		0
CCNY	8.113	0.0901283	0.928222	0.951612	-6.29582	0.00445568	1.00309	1.00309		0
CCNYL1	6.84002	-2.4739	0.0137049	0.0324993	-3.35387	-0.180949	0.882123	-1.13363		0
CCPG1	7.15411	-2.92947	0.0035548	0.0111228	-2.17964	-0.203724	0.868307	-1.15167		0
CCR1	6.2726	4.7998	2.11673e-06	4.82335e-05	4.59657	0.991241	1.98789	1.98789		0
CCR10	5.0387	-3.63107	0.000312165	0.00168228	-7.71858e-05	-0.248901	0.841537	-1.1883		0
CCR5	4.88165	5.4693	7.23837e-08	8.33155e-06	7.74979	0.915988	1.88686	1.88686		0
CCR6	4.41257	1.85536	0.064149	0.114317	-4.63812	0.247552	1.18719	1.18719		0
CCR7	5.43241	4.71223	3.20304e-06	6.30403e-05	4.21155	0.838627	1.78835	1.78835		0
CCS	6.46586	4.48872	8.95408e-06	0.000127603	3.25831	0.20986	1.15658	1.15658		0
CCSAP	6.94607	2.78922	0.00549067	0.0156659	-2.56157	0.20211	1.15038	1.15038		0
CCSER2	7.28307	-4.04201	6.15879e-05	0.000493763	1.48106	-0.347696	0.785838	-1.27253		0
CCT2	7.42073	-3.33496	0.000918264	0.00386389	-0.974244	-0.193073	0.874741	-1.1432		0
CCT3	8.74988	-2.10718	0.0356134	0.0710106	-4.15873	-0.122935	0.918318	-1.08895		0
CCT4	6.82674	-1.73455	0.0834533	0.14142	-4.8468	-0.134707	0.910855	-1.09787		0
CCT5	5.13735	-1.70934	0.0880258	0.147829	-4.88861	-0.138846	0.908245	-1.10102		0
CCT6A	8.03513	-2.15769	0.0314406	0.0640367	-4.05536	-0.0880209	0.940812	-1.06291		0
CCT6B	4.65371	-2.64959	0.00832109	0.0217592	-2.92378	-0.257714	0.836412	-1.19558		0
CCT7	8.22873	-2.483	0.0133639	0.0318985	-3.33229	-0.1092	0.927102	-1.07863		0
CCT8	8.99562	-3.48589	0.000534887	0.00253907	-0.487534	-0.144898	0.904443	-1.10565		0
CD109	6.02564	2.84668	0.00460446	0.0136312	-2.40729	0.374546	1.29643	1.29643		0
CD14	9.36444	4.89558	1.33573e-06	3.66359e-05	5.02507	0.704514	1.6296	1.6296		0
CD151	9.06652	-2.5216	0.0120004	0.0292612	-3.23993	-0.217821	0.859863	-1.16298		0
CD163	5.89724	3.49364	0.000519993	0.00248236	-0.462019	0.782049	1.71957	1.71957		0
CD163L1	5.96297	5.61742	3.2658e-08	5.51506e-06	8.49649	1.10024	2.14391	2.14391		0
CD164	6.04264	-2.04767	0.0411282	0.0797973	-4.27741	-0.201949	0.869375	-1.15025		0
CD164L2	5.26016	-0.797396	0.42561	0.524255	-5.99192	-0.0303856	0.979159	-1.02129		0
CD180	6.43989	4.34612	1.68812e-05	0.000193069	2.67221	0.859155	1.81397	1.81397		0
CD19	4.81617	3.88779	0.000115195	0.00079637	0.907764	0.272825	1.20817	1.20817		0
CD2	4.60118	5.30625	1.70333e-07	1.26029e-05	6.94813	0.770136	1.70543	1.70543		0
CD200	5.26728	-0.671383	0.502295	0.597309	-6.08148	-0.076284	0.948498	-1.0543		0
CD200R1	4.21233	3.69536	0.00024452	0.00140245	0.221729	0.464492	1.37983	1.37983		0
CD209	7.02469	3.33168	0.00092895	0.00389791	-0.984626	0.631342	1.54901	1.54901		0
CD22	5.10922	3.10302	0.00202705	0.00716304	-1.68209	0.41719	1.33532	1.33532		0
CD244	5.48968	3.46711	0.000572738	0.00268187	-0.549244	0.514241	1.42824	1.42824		0
CD247	5.09165	4.38139	1.44545e-05	0.000175324	2.81552	0.69421	1.618	1.618		0
CD248	6.48197	0.599766	0.548941	0.640439	-6.12555	0.0696249	1.04944	1.04944		0
CD274	5.89534	-0.108167	0.913908	0.941506	-6.29408	-0.0124748	0.99139	-1.00868		0
CD276	7.06752	2.77197	0.00578529	0.0163471	-2.60728	0.211485	1.15788	1.15788		0
CD28	3.35452	4.59666	5.4791e-06	8.90073e-05	3.71333	0.672128	1.59342	1.59342		0
CD2AP	5.25776	-2.24919	0.0249468	0.0529986	-3.86201	-0.0950656	0.93623	-1.06811		0
CD2BP2	6.98671	-4.31604	1.92519e-05	0.000211819	2.55092	-0.265105	0.832138	-1.20172		0
CD300A	7.07032	4.36842	1.53055e-05	0.00018049	2.76268	0.793956	1.73382	1.73382		0
CD300C	5.31964	4.12715	4.32133e-05	0.000380859	1.80639	0.709069	1.63475	1.63475		0
CD300E	3.81642	1.7634	0.0784606	0.134482	-4.79824	0.113237	1.08165	1.08165		0
CD300LB	5.47859	0.816565	0.414577	0.513576	-5.97695	0.160345	1.11755	1.11755		0
CD300LF	5.99284	4.77587	2.37186e-06	5.20929e-05	4.49075	0.884621	1.84628	1.84628		0
CD300LG	4.06741	1.27732	0.202098	0.290247	-5.51069	0.361198	1.28449	1.28449		0
CD302	8.49564	-0.417304	0.67664	0.753458	-6.2154	-0.0208522	0.98565	-1.01456		0
CD320	6.99025	-2.39452	0.0170193	0.038762	-3.53875	-0.172555	0.88727	-1.12705		0
CD33	6.72482	4.64699	4.34268e-06	7.70526e-05	3.92895	0.764683	1.699	1.699		0
CD34	7.30474	1.69238	0.0912137	0.152027	-4.91638	0.247131	1.18684	1.18684		0
CD36	7.15003	4.76135	2.54094e-06	5.46626e-05	4.42673	1.21815	2.32649	2.32649		0
CD37	6.79693	4.77172	2.41903e-06	5.28473e-05	4.47244	0.780827	1.71812	1.71812		0
CD38	4.21193	1.87989	0.0607199	0.109349	-4.59406	0.302846	1.23358	1.23358		0
CD3E	5.32257	1.03924	0.299211	0.397306	-5.77713	0.159638	1.11701	1.11701		0
CD3G	5.21805	4.66422	4.00868e-06	7.29526e-05	4.00322	0.761378	1.69511	1.69511		0
CD4	7.73166	2.60547	0.00945586	0.0241721	-3.03448	0.356619	1.28042	1.28042		0
CD40	7.55026	2.53241	0.0116417	0.0285259	-3.21384	0.236227	1.17791	1.17791		0
CD40LG	4.47092	5.04702	6.35132e-07	2.37386e-05	5.71811	0.627703	1.5451	1.5451		0
CD44	9.22211	0.950829	0.342163	0.44226	-5.86218	0.0476808	1.0336	1.0336		0
CD46	7.81721	-1.31233	0.190027	0.276003	-5.46693	-0.0638122	0.956733	-1.04522		0
CD47	7.67247	0.784422	0.433174	0.531963	-6.00185	0.0513302	1.03622	1.03622		0
CD48	6.72728	3.68296	0.000256391	0.00144964	0.178648	0.711743	1.63778	1.63778		0
CD5	4.79254	4.64745	4.33353e-06	7.69916e-05	3.93091	0.668951	1.58992	1.58992		0
CD52	7.98738	5.00454	7.83945e-07	2.69598e-05	5.52173	1.13322	2.19347	2.19347		0
CD53	8.61431	5.28135	1.93745e-07	1.33262e-05	6.82761	0.733574	1.66275	1.66275		0
CD55	7.65074	0.0157531	0.987438	0.991783	-6.29963	0.00156784	1.00109	1.00109		0
CD58	6.872	-2.58632	0.00998988	0.0252598	-3.08196	-0.18871	0.87739	-1.13974		0
CD59	8.64185	-0.852566	0.394319	0.49365	-5.94788	-0.0658433	0.955387	-1.0467		0
CD6	5.58851	5.18725	3.13791e-07	1.61291e-05	6.37666	0.755369	1.68806	1.68806		0
CD63	10.0403	1.03328	0.301988	0.400204	-5.7831	0.0512823	1.03619	1.03619		0
CD68	7.60078	4.74051	2.80386e-06	5.80094e-05	4.33522	0.967991	1.95611	1.95611		0
CD69	6.909	2.10666	0.035659	0.071091	-4.15979	0.455403	1.37117	1.37117		0
CD7	5.51703	2.29372	0.022232	0.0482201	-3.76507	0.190739	1.14135	1.14135		0
CD70	4.88998	3.80237	0.000161528	0.00102512	0.599189	0.257217	1.19517	1.19517		0
CD72	5.57815	4.91472	1.21722e-06	3.38095e-05	5.11161	0.9321	1.90805	1.90805		0
CD74	9.71478	5.60052	3.57896e-08	5.73783e-06	8.41053	0.406066	1.32507	1.32507		0
CD79A	5.30291	0.972751	0.331161	0.430851	-5.84179	0.154863	1.11332	1.11332		0
CD79B	5.20615	2.53954	0.0114098	0.0280854	-3.19653	0.238498	1.17976	1.17976		0
CD80	5.2332	2.92958	0.00355367	0.0111218	-2.17935	0.644852	1.56358	1.56358		0
CD81	9.91921	2.30676	0.0214874	0.0469758	-3.73633	0.0758122	1.05395	1.05395		0
CD82	4.66903	2.04603	0.0412898	0.0800762	-4.28063	0.0976742	1.07005	1.07005		0
CD83	7.9251	3.80021	0.000162912	0.00103244	0.591422	0.754643	1.68721	1.68721		0
CD84	4.92578	4.9377	1.08835e-06	3.19319e-05	5.21588	0.919714	1.89174	1.89174		0
CD86	7.35602	-1.1231	0.261951	0.358032	-5.6895	-0.230953	0.852072	-1.17361		0
CD8A	6.81148	4.20586	3.09688e-05	0.000300907	2.11284	0.808047	1.75084	1.75084		0
CD8B	4.78041	4.16339	3.70919e-05	0.000339807	1.94682	0.723854	1.65159	1.65159		0
CD9	9.26561	-1.37403	0.170064	0.252313	-5.38693	-0.0966303	0.935215	-1.06927		0
CD93	8.46923	3.04976	0.00241512	0.00821739	-1.83769	0.261078	1.19837	1.19837		0
CD96	4.40215	4.68555	3.62919e-06	6.85474e-05	4.09555	0.801348	1.74273	1.74273		0
CD99	8.8354	1.78462	0.0749449	0.129678	-4.76199	0.110179	1.07936	1.07936		0
CD99L2	7.85119	1.91201	0.0564618	0.103165	-4.53551	0.119364	1.08626	1.08626		0
CDA	5.20798	1.83236	0.0675087	0.119388	-4.67892	0.275337	1.21028	1.21028		0
CDADC1	4.97072	-2.29264	0.0222944	0.0483165	-3.76743	-0.256829	0.836926	-1.19485		0
CDAN1	5.81181	0.676961	0.498752	0.59403	-6.07784	0.0419035	1.02947	1.02947		0
CDC123	7.85129	-0.0908334	0.927662	0.951255	-6.29576	-0.00388433	0.997311	-1.0027		0
CDC14A	3.43079	2.04597	0.0412958	0.0800765	-4.28075	0.114684	1.08274	1.08274		0
CDC14B	7.66542	-0.655614	0.512383	0.606563	-6.09161	-0.0430305	0.970614	-1.03028		0
CDC16	7.7255	1.86714	0.0624826	0.11194	-4.61704	0.079561	1.0567	1.0567		0
CDC20	4.68186	-0.642326	0.520964	0.614426	-6.09996	-0.0812096	0.945265	-1.0579		0
CDC23	7.69185	-0.193683	0.846505	0.889226	-6.28158	-0.00736449	0.994908	-1.00512		0
CDC25A	3.60102	0.846463	0.39771	0.497166	-5.9529	0.063691	1.04514	1.04514		0
CDC25B	8.12389	3.72005	0.000222399	0.0013056	0.307947	0.25336	1.19198	1.19198		0
CDC26	7.43644	-2.88371	0.00410432	0.0124713	-2.30624	-0.147119	0.903052	-1.10736		0
CDC27	8.60117	-0.478143	0.632763	0.715304	-6.18902	-0.0164505	0.988662	-1.01147		0
CDC34	6.08762	0.254568	0.799164	0.851653	-6.26836	0.0139725	1.00973	1.00973		0
CDC37	7.82079	-0.32512	0.74523	0.809679	-6.24855	-0.0150866	0.989597	-1.01051		0
CDC37L1	7.62169	-5.26345	2.12422e-07	1.3929e-05	6.74148	-0.284342	0.821116	-1.21786		0
CDC40	6.89343	0.906773	0.364976	0.464788	-5.90176	0.0519303	1.03665	1.03665		0
CDC42	8.6768	-1.94433	0.0524309	0.0973241	-4.47559	-0.0683588	0.953722	-1.04852		0
CDC42BPA	7.27188	-1.11919	0.263612	0.359901	-5.69373	-0.0550754	0.962544	-1.03891		0
CDC42BPB	7.1399	1.54724	0.122455	0.19281	-5.14291	0.0939022	1.06725	1.06725		0
CDC42EP1	7.07011	0.219441	0.826398	0.873419	-6.27642	0.0158189	1.01103	1.01103		0
CDC42EP2	5.13893	1.89465	0.0587311	0.106466	-4.56728	0.161783	1.11867	1.11867		0
CDC42EP3	7.07876	-2.02791	0.0431133	0.0829676	-4.31609	-0.114808	0.923505	-1.08283		0
CDC42EP4	7.98016	-4.69841	3.4167e-06	6.60154e-05	4.15156	-0.338467	0.790882	-1.26441		0
CDC42EP5	6.36928	-0.4405	0.65977	0.739257	-6.20577	-0.0193044	0.986708	-1.01347		0
CDC42SE1	5.97133	0.436053	0.662992	0.742002	-6.20765	0.0372392	1.02615	1.02615		0
CDC42SE2	8.85221	2.56627	0.0105781	0.0264246	-3.13133	0.12149	1.08786	1.08786		0
CDC45	4.88307	2.97307	0.00309463	0.00999889	-2.05724	0.387466	1.30809	1.30809		0
CDC5L	5.8084	-1.81704	0.0698261	0.122617	-4.70582	-0.177227	0.884401	-1.13071		0
CDC6	4.00205	-1.38418	0.166939	0.248498	-5.37343	-0.168404	0.889827	-1.12381		0
CDC7	5.24682	3.04465	0.00245581	0.0083222	-1.85251	0.494856	1.40918	1.40918		0
CDC73	6.63575	-4.57791	5.97057e-06	9.40417e-05	3.63368	-0.286689	0.819781	-1.21984		0
CDCA2	3.67573	4.28036	2.24836e-05	0.000239168	2.40782	0.671366	1.59258	1.59258		0
CDCA3	4.69507	1.9717	0.0492094	0.0924272	-4.42408	0.238046	1.17939	1.17939		0
CDCA4	6.71729	1.84097	0.0662351	0.11746	-4.66372	0.13923	1.10132	1.10132		0
CDCA5	5.18334	4.04872	5.99121e-05	0.000484005	1.50638	0.600286	1.51602	1.51602		0
CDCA7	4.05945	3.62564	0.000318647	0.00170489	-0.0187102	0.600297	1.51603	1.51603		0
CDCA8	5.05495	4.24945	2.5693e-05	0.000262931	2.28484	0.608473	1.52464	1.52464		0
CDCP1	5.85415	2.50172	0.0126868	0.0306352	-3.28769	0.463537	1.37892	1.37892		0
CDH11	4.80651	1.50196	0.133756	0.207093	-5.20948	0.125808	1.09112	1.09112		0
CDH13	6.7597	-2.18799	0.0291456	0.060348	-3.99221	-0.240754	0.846303	-1.18161		0
CDH15	4.87623	3.87584	0.000120819	0.000823951	0.864208	0.356678	1.28047	1.28047		0
CDH19	3.14307	-4.46331	1.0039e-05	0.000138096	3.1525	-0.66498	0.630697	-1.58555		0
CDH2	7.71037	-0.256826	0.797422	0.8502	-6.2678	-0.0423186	0.971093	-1.02977		0
CDH22	5.05354	-2.36386	0.0184776	0.0415284	-3.60861	-0.0979968	0.934329	-1.07029		0
CDH23	5.63667	2.87557	0.00420987	0.0127374	-2.32857	0.372929	1.29498	1.29498		0
CDH24	4.93779	1.25625	0.209627	0.298637	-5.53647	0.0936321	1.06705	1.06705		0
CDH26	3.51539	0.947834	0.343684	0.443588	-5.86493	0.0787298	1.05609	1.05609		0
CDH3	5.1215	1.71283	0.087382	0.146913	-4.88286	0.300424	1.23151	1.23151		0
CDH5	6.85425	2.68051	0.00760048	0.0202591	-2.84513	0.380877	1.30213	1.30213		0
CDH6	6.69937	-2.71531	0.00685696	0.0186325	-2.75556	-0.34132	0.789319	-1.26692		0
CDHR2	3.67564	0.858593	0.390988	0.490401	-5.9429	0.0374154	1.02627	1.02627		0
CDIP1	6.92465	2.53745	0.0114774	0.0282209	-3.20161	0.193082	1.1432	1.1432		0
CDIPT	7.21893	-2.38287	0.0175612	0.0397273	-3.56541	-0.104776	0.92995	-1.07533		0
CDK1	4.74986	2.49323	0.0129901	0.031211	-3.30796	0.392855	1.31299	1.31299		0
CDK12	6.33411	-2.20991	0.0275757	0.0576471	-3.94596	-0.109666	0.926803	-1.07898		0
CDK13	6.3844	1.86898	0.0622261	0.111555	-4.61374	0.115033	1.083	1.083		0
CDK14	7.34344	-1.7619	0.0787147	0.134849	-4.80079	-0.142978	0.905648	-1.10418		0
CDK16	7.08166	2.16041	0.0312283	0.0637392	-4.04972	0.16178	1.11867	1.11867		0
CDK17	6.1886	-2.76623	0.00588645	0.0165739	-2.62243	-0.188651	0.877426	-1.1397		0
CDK18	6.05422	-0.205642	0.837157	0.881538	-6.27927	-0.0208111	0.985678	-1.01453		0
CDK19	7.69528	2.72877	0.00658716	0.0180707	-2.72059	0.138679	1.1009	1.1009		0
CDK2	6.13874	-1.68034	0.0935336	0.15509	-4.93595	-0.117169	0.921995	-1.0846		0
CDK20	5.87965	2.86473	0.00435412	0.0130623	-2.35819	0.174769	1.12878	1.12878		0
CDK2AP1	9.47453	-1.25353	0.210614	0.299786	-5.53976	-0.0474235	0.967663	-1.03342		0
CDK2AP2	7.7803	-2.19914	0.0283376	0.0589469	-3.96874	-0.131343	0.912981	-1.09531		0
CDK3	5.41004	-0.0180736	0.985588	0.990589	-6.29959	-0.00101175	0.999299	-1.0007		0
CDK5	5.96005	3.14853	0.00174174	0.00635948	-1.54704	0.257058	1.19504	1.19504		0
CDK5R1	5.67258	4.24585	2.60905e-05	0.00026598	2.27068	0.361	1.28432	1.28432		0
CDK5R2	4.15215	-0.959277	0.337895	0.437963	-5.85438	-0.0537867	0.963404	-1.03799		0
CDK5RAP1	6.62465	-1.45863	0.145311	0.22167	-5.27133	-0.0683711	0.953714	-1.04853		0
CDK5RAP2	8.03093	0.630273	0.528812	0.621749	-6.10738	0.0467969	1.03297	1.03297		0
CDK6	4.86827	1.32133	0.187011	0.272416	-5.45549	0.127866	1.09268	1.09268		0
CDK8	4.6395	-2.03414	0.0424793	0.0819583	-4.30394	-0.118633	0.92106	-1.08571		0
CDK9	8.06519	2.64262	0.00849168	0.0221194	-2.94137	0.121072	1.08754	1.08754		0
CDKAL1	4.49818	-1.31525	0.189044	0.274702	-5.46322	-0.10213	0.931656	-1.07336		0
CDKL1	5.70692	-1.17233	0.241637	0.335477	-5.6349	-0.0970802	0.934923	-1.06961		0
CDKL3	5.66245	-2.48339	0.0133496	0.03187	-3.33137	-0.171586	0.887866	-1.1263		0
CDKL5	6.07443	-3.48908	0.000528703	0.00251519	-0.477033	-0.30021	0.812134	-1.23132		0
CDKN1A	8.58409	-2.82706	0.0048914	0.0142828	-2.46033	-0.277951	0.824762	-1.21247		0
CDKN1B	8.26452	-0.235901	0.813609	0.863086	-6.27279	-0.01463	0.989911	-1.01019		0
CDKN1C	6.28081	0.519286	0.603798	0.689447	-6.16915	0.0390845	1.02746	1.02746		0
CDKN2A	7.29138	3.27736	0.00112277	0.00449875	-1.15461	0.470831	1.38591	1.38591		0
CDKN2AIP	6.26877	-0.2149	0.829935	0.876332	-6.27738	-0.0115258	0.992043	-1.00802		0
CDKN2AIPNL	4.12939	-3.48906	0.000528738	0.00251519	-0.477092	-0.277317	0.825124	-1.21194		0
CDKN2B	6.50919	1.91464	0.0561245	0.102694	-4.53067	0.176309	1.12999	1.12999		0
CDKN2C	6.02353	-2.06684	0.0392779	0.0769389	-4.23956	-0.197061	0.872326	-1.14636		0
CDKN2D	7.10829	-2.42249	0.0157785	0.0364726	-3.47427	-0.205084	0.867488	-1.15275		0
CDKN3	5.01061	-1.56533	0.118156	0.187135	-5.11578	-0.235399	0.84945	-1.17723		0
CDNF	3.76153	0.153338	0.878195	0.91382	-6.28836	0.0165638	1.01155	1.01155		0
CDO1	6.49552	-1.07887	0.281181	0.378448	-5.73656	-0.205709	0.867112	-1.15325		0
CDON	5.19847	-0.311069	0.755882	0.81743	-6.25288	-0.0494624	0.966296	-1.03488		0
CDR2	6.86635	-3.80866	0.000157591	0.0010063	0.621688	-0.24552	0.843512	-1.18552		0
CDR2L	7.35203	1.40793	0.159791	0.239606	-5.34144	0.0941263	1.06742	1.06742		0
CDS2	6.88473	-1.95478	0.0511817	0.0953944	-4.45603	-0.157443	0.896613	-1.11531		0
CDT1	3.75828	4.80587	2.05591e-06	4.73105e-05	4.62367	0.435681	1.35255	1.35255		0
CDV3	8.4431	-0.470776	0.638011	0.720263	-6.19241	-0.0216133	0.98513	-1.01509		0
CDX1	3.56973	-2.77402	0.00574958	0.0162736	-2.60187	-0.113177	0.92455	-1.08161		0
CDYL	5.10115	-2.00965	0.0450192	0.085911	-4.3515	-0.154277	0.898583	-1.11286		0
CDYL2	3.98466	3.43311	0.000647611	0.00295508	-0.66006	0.240282	1.18122	1.18122		0
CEACAM1	4.09925	1.12473	0.261256	0.357337	-5.68772	0.163331	1.11987	1.11987		0
CEACAM19	5.11818	-0.721812	0.470757	0.567868	-6.04748	-0.0491525	0.966504	-1.03466		0
CEACAM20	4.01027	-1.42231	0.155578	0.234411	-5.32181	-0.0705191	0.952295	-1.05009		0
CEACAM4	4.45796	2.76257	0.00595184	0.0166988	-2.63208	0.216702	1.16207	1.16207		0
CEBPA	6.4981	5.36506	1.2541e-07	1.06892e-05	7.23479	0.95625	1.94026	1.94026		0
CEBPB	9.18197	-1.57924	0.114931	0.18306	-5.0947	-0.109793	0.926721	-1.07907		0
CEBPD	8.12395	-2.67269	0.00777724	0.0206214	-2.8651	-0.323701	0.799017	-1.25154		0
CEBPE	5.17531	4.71262	3.19663e-06	6.30403e-05	4.2134	0.485382	1.39996	1.39996		0
CEBPG	7.26175	-4.48799	8.98332e-06	0.000127884	3.2553	-0.242969	0.845004	-1.18343		0
CECR2	3.86153	-1.43795	0.15109	0.228905	-5.30022	-0.0777521	0.947533	-1.05537		0
CECR3	2.87825	-0.545462	0.585686	0.672931	-6.15566	-0.0253168	0.982605	-1.0177		0
CEL	3.46879	-2.93009	0.00354786	0.0111062	-2.17791	-0.261426	0.834263	-1.19866		0
CELA2A	5.08146	0.434054	0.664441	0.743254	-6.2085	0.0218952	1.01529	1.01529		0
CELF1	6.12011	0.854625	0.393179	0.492599	-5.94618	0.0734937	1.05226	1.05226		0
CELF2	6.08418	0.0568847	0.95466	0.96971	-6.29818	0.00489997	1.0034	1.0034		0
CELF4	5.18522	1.85159	0.0646906	0.115145	-4.64485	0.219983	1.16472	1.16472		0
CELF5	2.8889	0.695687	0.486957	0.583075	-6.0654	0.0454238	1.03199	1.03199		0
CELF6	5.57436	1.5159	0.130195	0.202627	-5.1892	0.122354	1.08851	1.08851		0
CELSR1	6.84859	4.61947	4.93267e-06	8.27632e-05	3.81076	0.754844	1.68745	1.68745		0
CELSR2	5.33458	3.53722	0.000443081	0.00219604	-0.31735	0.347701	1.27253	1.27253		0
[truncated: 11,468 more rows]

## Sheet: 2B.Only DEGs (n=680)
Count	GENE	AveExpr	t	P.Value	adj.P.Val	B	logFC	FoldChange	FC	Dysregulation	Pink module member	Turquoise module member
1	ABCA7	4.89731	5.6392	2.9e-08	5.21e-06	8.60806	0.626951	1.5443	1.5443	Upregulated		ABCA7
2	ACAP1	5.43818	5.49166	6.42e-08	7.74e-06	7.86166	0.596555	1.5121	1.5121	Upregulated		ACAP1
3	ACP5	6.76022	5.67459	2.39e-08	4.81e-06	8.78936	1.7458	3.35382	3.35382	Upregulated		ACP5
4	ADA	6.4466	4.20344	3.13e-05	0.000302102	2.10334	0.595151	1.51063	1.51063	Upregulated	ADA
5	ADAM8	6.99793	4.47698	9.44e-06	0.000132662	3.20932	0.925395	1.8992	1.8992	Upregulated		ADAM8
6	ADAMDEC1	6.05732	3.59928	0.000351806	0.00183991	-0.108475	1.03173	2.04447	2.04447	Upregulated		ADAMDEC1
7	ADAMTS14	3.75408	5.09303	5.05e-07	2.14e-05	5.93235	0.876762	1.83625	1.83625	Upregulated		ADAMTS14
8	ADAP2	7.39915	5.81426	1.1e-08	3.59e-06	9.51576	0.959493	1.94463	1.94463	Upregulated		ADAP2
9	ADCYAP1	4.87951	2.3318	0.0201188	0.0445404	-3.6807	0.632995	1.55078	1.55078	Upregulated
10	ADGRE2	6.1789	5.12206	4.36e-07	1.95e-05	6.06848	0.918417	1.89004	1.89004	Upregulated		ADGRE2
11	ADGRF5	7.63337	4.13275	4.22e-05	0.000373699	1.82802	0.614457	1.53098	1.53098	Upregulated
12	ADORA3	5.66651	3.33713	0.00091134	0.00384448	-0.967438	0.743787	1.67457	1.67457	Upregulated		ADORA3
13	ADTRP	4.16666	2.97189	0.00310631	0.0100247	-2.06057	0.595717	1.51122	1.51122	Upregulated		ADTRP
14	AIF1	9.06776	4.91786	1.2e-06	3.36e-05	5.12581	0.587085	1.50221	1.50221	Upregulated		AIF1
15	ALOX5	5.49893	4.80057	2.11e-06	4.81e-05	4.59999	0.772193	1.70786	1.70786	Upregulated		ALOX5
16	AMPD3	4.90717	4.543	7e-06	0.000105144	3.48586	0.832149	1.78034	1.78034	Upregulated		AMPD3
17	ANPEP	6.79235	5.27862	1.96e-07	1.33e-05	6.8144	0.919412	1.89134	1.89134	Upregulated		ANPEP
18	AOAH	6.71127	4.92158	1.18e-06	3.33e-05	5.14267	0.851856	1.80482	1.80482	Upregulated		AOAH
19	APBB1IP	7.10108	4.94205	1.07e-06	3.15e-05	5.23568	0.795572	1.73576	1.73576	Upregulated		APBB1IP
20	APLNR	6.52559	3.58019	0.000377819	0.0019398	-0.173111	0.723893	1.65163	1.65163	Upregulated
21	APOBEC3B	4.40129	2.8071	0.0051997	0.0150191	-2.5139	0.648455	1.56749	1.56749	Upregulated		APOBEC3B
22	APOC1	8.52401	3.6717	0.000267642	0.00150118	0.139629	1.02248	2.03141	2.03141	Upregulated		APOC1
23	APOC2	5.03638	2.56862	0.0105078	0.026288	-3.12557	0.676056	1.59777	1.59777	Upregulated		APOC2
24	APOE	7.36756	4.26367	2.42e-05	0.000251501	2.3413	1.15095	2.22059	2.22059	Upregulated		APOE
25	AQP9	6.64627	3.84062	0.000138955	0.000921829	0.736515	1.09308	2.13329	2.13329	Upregulated		AQP9
26	ARHGAP25	7.46674	6.09477	2.23e-09	2.23e-06	11.0205	0.8898	1.85292	1.85292	Upregulated		ARHGAP25
27	ARHGAP30	7.2811	5.56075	4.44e-08	6.42e-06	8.20875	0.877596	1.83731	1.83731	Upregulated		ARHGAP30
28	ARHGAP4	6.18093	5.9213	6.04e-09	3.11e-06	10.083	0.624076	1.54122	1.54122	Upregulated		ARHGAP4
29	ARHGAP45	6.7784	5.96144	4.81e-09	2.7e-06	10.2977	0.800565	1.74178	1.74178	Upregulated		ARHGAP45
30	ARHGAP9	7.1761	5.59153	3.76e-08	5.95e-06	8.3647	0.84783	1.79979	1.79979	Upregulated		ARHGAP9
31	ARL4C	7.13561	3.92293	0.00010007	0.000718741	1.03646	0.624519	1.5417	1.5417	Upregulated		ARL4C
32	ARRB1	6.82623	5.24297	2.36e-07	1.44e-05	6.64281	0.611973	1.52835	1.52835	Upregulated		ARRB1
33	ARRB2	7.1619	5.05229	6.19e-07	2.35e-05	5.74252	0.690871	1.61426	1.61426	Upregulated		ARRB2
34	ASCL2	5.39963	5.86471	8.32e-09	3.52e-06	9.78202	0.725794	1.65381	1.65381	Upregulated		ASCL2
35	ASPM	3.70224	3.94547	9.14e-05	0.000671657	1.11967	0.768674	1.7037	1.7037	Upregulated		ASPM
36	ATP6V0D2	5.66828	2.83546	0.00476664	0.0139975	-2.43766	0.907202	1.8754	1.8754	Upregulated		ATP6V0D2
37	BCL11B	5.11214	5.06485	5.81e-07	2.31e-05	5.80088	0.747293	1.67864	1.67864	Upregulated	BCL11B
38	BCL2A1	6.78599	2.58943	0.00990145	0.0251069	-3.07428	0.641496	1.55995	1.55995	Upregulated		BCL2A1
39	BCL6B	5.95625	4.43192	1.16e-05	0.000152367	3.02269	0.775984	1.71236	1.71236	Upregulated
40	BIN2	6.49423	5.20588	2.85e-07	1.51e-05	6.46535	0.805569	1.74784	1.74784	Upregulated		BIN2
41	BLNK	6.62923	5.23347	2.48e-07	1.46e-05	6.59724	0.712503	1.63864	1.63864	Upregulated		BLNK
42	BMF	6.16096	5.39523	1.07e-07	1.03e-05	7.38295	0.77771	1.71441	1.71441	Upregulated		BMF
43	BMP8A	4.35417	4.67572	3.8e-06	7.04e-05	4.05297	0.626879	1.54422	1.54422	Upregulated		BMP8A
44	BST2	6.94926	4.28241	2.23e-05	0.000238185	2.416	0.671614	1.59285	1.59285	Upregulated		BST2
45	BTK	6.25788	5.29865	1.77e-07	1.28e-05	6.91128	0.845542	1.79694	1.79694	Upregulated		BTK
46	BUB1	3.44655	3.49695	0.000513748	0.00246215	-0.451104	0.614608	1.53114	1.53114	Upregulated		BUB1
47	C15orf48	6.29616	3.14886	0.00173985	0.00635491	-1.54606	0.883395	1.84471	1.84471	Upregulated		C15orf48
48	C16orf54	7.33956	6.68861	6.21e-11	2.69e-07	14.4033	0.986824	1.98182	1.98182	Upregulated		C16orf54
49	C1QA	8.21232	4.7643	2.51e-06	5.42e-05	4.43973	0.81783	1.76275	1.76275	Upregulated		C1QA
50	C1QB	8.79488	4.32074	1.89e-05	0.000208726	2.56973	0.727449	1.65571	1.65571	Upregulated		C1QB
51	C1QC	8.44474	5.06894	5.69e-07	2.31e-05	5.81996	0.855807	1.80977	1.80977	Upregulated		C1QC
52	C1QTNF6	5.33688	5.03704	6.67e-07	2.44e-05	5.6718	0.738437	1.66837	1.66837	Upregulated
53	C2	7.55067	4.84683	1.69e-06	4.21e-05	4.806	0.977913	1.96961	1.96961	Upregulated		C2
54	CA2	6.45099	3.77438	0.00018021	0.00111942	0.499451	0.833011	1.7814	1.7814	Upregulated		CA2
55	CAPG	8.41138	4.06089	5.7e-05	0.000465245	1.55261	0.618553	1.53533	1.53533	Upregulated		CAPG
56	CARD9	5.75525	4.93699	1.09e-06	3.2e-05	5.21266	0.75457	1.68713	1.68713	Upregulated		CARD9
57	CASP1	7.26338	4.7898	2.22e-06	4.95e-05	4.55229	0.648538	1.56758	1.56758	Upregulated	CASP1
58	CCDC88B	6.12519	5.58287	3.94e-08	6.17e-06	8.32094	0.608082	1.52423	1.52423	Upregulated		CCDC88B
59	CCDC88C	3.26493	5.4336	8.75e-08	9.06e-06	7.57247	0.585296	1.50035	1.50035	Upregulated	CCDC88C
60	CCL13	6.7175	3.60705	0.000341707	0.00180038	-0.0820722	1.07	2.09943	2.09943	Upregulated		CCL13
61	CCL18	8.46559	5.04926	6.28e-07	2.36e-05	5.72845	1.72789	3.31244	3.31244	Upregulated		CCL18
62	CCL5	7.70599	4.85643	1.61e-06	4.08e-05	4.84898	0.849374	1.80172	1.80172	Upregulated	CCL5
63	CCL8	7.87646	4.43707	1.13e-05	0.00015008	3.04395	0.961275	1.94703	1.94703	Upregulated		CCL8
64	CCNB2	5.13557	4.05819	5.76e-05	0.000469625	1.54235	0.677013	1.59883	1.59883	Upregulated		CCNB2
65	CCR1	6.2726	4.7998	2.12e-06	4.82e-05	4.59657	0.991241	1.98789	1.98789	Upregulated		CCR1
66	CCR5	4.88165	5.4693	7.24e-08	8.33e-06	7.74979	0.915988	1.88686	1.88686	Upregulated		CCR5
67	CCR7	5.43241	4.71223	3.2e-06	6.3e-05	4.21155	0.838627	1.78835	1.78835	Upregulated
68	CD14	9.36444	4.89558	1.34e-06	3.66e-05	5.02507	0.704514	1.6296	1.6296	Upregulated		CD14
69	CD163	5.89724	3.49364	0.000519993	0.00248236	-0.462019	0.782049	1.71957	1.71957	Upregulated		CD163
70	CD163L1	5.96297	5.61742	3.27e-08	5.52e-06	8.49649	1.10024	2.14391	2.14391	Upregulated		CD163L1
71	CD180	6.43989	4.34612	1.69e-05	0.000193069	2.67221	0.859155	1.81397	1.81397	Upregulated		CD180
72	CD2	4.60118	5.30625	1.7e-07	1.26e-05	6.94813	0.770136	1.70543	1.70543	Upregulated		CD2
73	CD209	7.02469	3.33168	0.00092895	0.00389791	-0.984626	0.631342	1.54901	1.54901	Upregulated		CD209
74	CD247	5.09165	4.38139	1.45e-05	0.000175324	2.81552	0.69421	1.618	1.618	Upregulated	CD247
75	CD28	3.35452	4.59666	5.48e-06	8.9e-05	3.71333	0.672128	1.59342	1.59342	Upregulated		CD28
76	CD300A	7.07032	4.36842	1.53e-05	0.00018049	2.76268	0.793956	1.73382	1.73382	Upregulated		CD300A
77	CD300C	5.31964	4.12715	4.32e-05	0.000380859	1.80639	0.709069	1.63475	1.63475	Upregulated		CD300C
78	CD300LF	5.99284	4.77587	2.37e-06	5.21e-05	4.49075	0.884621	1.84628	1.84628	Upregulated		CD300LF
79	CD33	6.72482	4.64699	4.34e-06	7.71e-05	3.92895	0.764683	1.699	1.699	Upregulated		CD33
80	CD36	7.15003	4.76135	2.54e-06	5.47e-05	4.42673	1.21815	2.32649	2.32649	Upregulated		CD36
81	CD37	6.79693	4.77172	2.42e-06	5.28e-05	4.47244	0.780827	1.71812	1.71812	Upregulated		CD37
82	CD3G	5.21805	4.66422	4.01e-06	7.3e-05	4.00322	0.761378	1.69511	1.69511	Upregulated	CD3G
83	CD40LG	4.47092	5.04702	6.35e-07	2.37e-05	5.71811	0.627703	1.5451	1.5451	Upregulated	CD40LG
84	CD48	6.72728	3.68296	0.000256391	0.00144964	0.178648	0.711743	1.63778	1.63778	Upregulated		CD48
85	CD5	4.79254	4.64745	4.33e-06	7.7e-05	3.93091	0.668951	1.58992	1.58992	Upregulated	CD5
86	CD52	7.98738	5.00454	7.84e-07	2.7e-05	5.52173	1.13322	2.19347	2.19347	Upregulated		CD52
87	CD53	8.61431	5.28135	1.94e-07	1.33e-05	6.82761	0.733574	1.66275	1.66275	Upregulated		CD53
88	CD6	5.58851	5.18725	3.14e-07	1.61e-05	6.37666	0.755369	1.68806	1.68806	Upregulated		CD6
89	CD68	7.60078	4.74051	2.8e-06	5.8e-05	4.33522	0.967991	1.95611	1.95611	Upregulated		CD68
90	CD72	5.57815	4.91472	1.22e-06	3.38e-05	5.11161	0.9321	1.90805	1.90805	Upregulated		CD72
91	CD80	5.2332	2.92958	0.00355367	0.0111218	-2.17935	0.644852	1.56358	1.56358	Upregulated		CD80
92	CD83	7.9251	3.80021	0.000162912	0.00103244	0.591422	0.754643	1.68721	1.68721	Upregulated		CD83
93	CD84	4.92578	4.9377	1.09e-06	3.19e-05	5.21588	0.919714	1.89174	1.89174	Upregulated		CD84
94	CD8A	6.81148	4.20586	3.1e-05	0.000300907	2.11284	0.808047	1.75084	1.75084	Upregulated	CD8A
95	CD8B	4.78041	4.16339	3.71e-05	0.000339807	1.94682	0.723854	1.65159	1.65159	Upregulated	CD8B
96	CD96	4.40215	4.68555	3.63e-06	6.85e-05	4.09555	0.801348	1.74273	1.74273	Upregulated	CD96
97	CDCA2	3.67573	4.28036	2.25e-05	0.000239168	2.40782	0.671366	1.59258	1.59258	Upregulated		CDCA2
98	CDCA5	5.18334	4.04872	5.99e-05	0.000484005	1.50638	0.600286	1.51602	1.51602	Upregulated		CDCA5
99	CDCA7	4.05945	3.62564	0.000318647	0.00170489	-0.0187102	0.600297	1.51603	1.51603	Upregulated		CDCA7
100	CDCA8	5.05495	4.24945	2.57e-05	0.000262931	2.28484	0.608473	1.52464	1.52464	Upregulated		CDCA8
101	CEBPA	6.4981	5.36506	1.25e-07	1.07e-05	7.23479	0.95625	1.94026	1.94026	Upregulated		CEBPA
102	CELSR1	6.84859	4.61947	4.93e-06	8.28e-05	3.81076	0.754844	1.68745	1.68745	Upregulated		CELSR1
103	CEMIP	7.28707	2.91823	0.0036833	0.011453	-2.21094	0.621097	1.53804	1.53804	Upregulated		CEMIP
104	CENPF	3.05208	4.74877	2.7e-06	5.66e-05	4.37144	0.676679	1.59846	1.59846	Upregulated		CENPF
105	CEP55	5.66619	2.85052	0.00455016	0.013521	-2.39687	0.617773	1.5345	1.5345	Upregulated		CEP55
106	CFP	5.34522	4.33677	1.76e-05	0.000198697	2.63439	0.921004	1.89343	1.89343	Upregulated
107	CHI3L1	7.8757	3.85204	0.000132817	0.000888109	0.777755	1.25867	2.39275	2.39275	Upregulated		CHI3L1
108	CHIT1	5.74311	3.53557	0.000445811	0.00220726	-0.322896	0.986436	1.98128	1.98128	Upregulated		CHIT1
109	CIITA	7.2959	4.81161	2e-06	4.69e-05	4.64901	0.622287	1.53931	1.53931	Upregulated		CIITA
110	CLC	4.72701	3.36453	0.000827353	0.00356087	-0.880554	1.16072	2.2357	2.2357	Upregulated
111	CLDN23	6.87488	4.90228	1.29e-06	3.57e-05	5.05529	0.675019	1.59662	1.59662	Upregulated		CLDN23
112	CLEC10A	6.32976	3.15066	0.00172941	0.00632365	-1.54069	0.599007	1.51467	1.51467	Upregulated	CLEC10A
113	CLEC4A	6.61585	4.88179	1.43e-06	3.84e-05	4.96287	0.615512	1.5321	1.5321	Upregulated		CLEC4A
114	CLEC4GP1	4.48926	4.49885	8.56e-06	0.000123488	3.30049	0.611885	1.52825	1.52825	Upregulated
115	CMTM2	4.20592	3.71659	0.000225392	0.00131743	0.295797	0.903425	1.8705	1.8705	Upregulated
116	CMTM7	3.81966	4.92402	1.16e-06	3.33e-05	5.15376	0.694041	1.61781	1.61781	Upregulated		CMTM7
117	COL10A1	4.36852	3.70532	0.000235369	0.00136422	0.256408	0.789556	1.72854	1.72854	Upregulated		COL10A1
118	COL1A1	8.98976	5.12912	4.21e-07	1.93e-05	6.10168	0.844665	1.79585	1.79585	Upregulated
119	COL5A3	5.38941	4.39774	1.34e-05	0.000167838	2.88231	0.747302	1.67865	1.67865	Upregulated
120	CORO1A	7.22882	4.98246	8.74e-07	2.81e-05	5.42031	0.694289	1.61809	1.61809	Upregulated		CORO1A
121	CORO7	5.77457	5.17932	3.27e-07	1.65e-05	6.33911	0.602344	1.51818	1.51818	Upregulated		CORO7
122	COTL1	8.48419	4.93617	1.1e-06	3.2e-05	5.20893	0.603807	1.51972	1.51972	Upregulated		COTL1
123	CPA3	5.97546	3.69795	0.000242109	0.00139218	0.23074	0.897744	1.86315	1.86315	Upregulated
124	CPNE5	4.61872	4.49744	8.61e-06	0.00012401	3.29461	0.612158	1.52854	1.52854	Upregulated
125	CPVL	7.60278	4.41116	1.27e-05	0.000162189	2.9373	0.838339	1.78799	1.78799	Upregulated		CPVL
126	CR1	5.97929	3.74351	0.000203163	0.00122344	0.390279	0.688475	1.61158	1.61158	Upregulated		CR1
127	CRABP2	6.21793	3.96175	8.55e-05	0.000637157	1.18001	0.705425	1.63063	1.63063	Upregulated
128	CRTAM	5.10702	4.67032	3.9e-06	7.16e-05	4.02958	0.771055	1.70652	1.70652	Upregulated		CRTAM
129	CRYBG1	6.75694	5.47898	6.88e-08	8.05e-06	7.79803	0.820536	1.76606	1.76606	Upregulated		CRYBG1
130	CSF1R	8.67958	5.76316	1.47e-08	3.9e-06	9.24822	0.787073	1.72557	1.72557	Upregulated		CSF1R
131	CSF3R	6.14287	4.55979	6.49e-06	9.98e-05	3.55675	0.858123	1.81268	1.81268	Upregulated
132	CST7	6.07991	3.77396	0.000180506	0.00112073	0.49796	0.677508	1.59937	1.59937	Upregulated	CST7
133	CTSB	8.62568	4.74476	2.75e-06	5.73e-05	4.35386	0.907439	1.87571	1.87571	Upregulated		CTSB
134	CTSC	6.93813	4.58968	5.66e-06	9.08e-05	3.68359	0.694379	1.61819	1.61819	Upregulated		CTSC
135	CTSD	9.07993	4.82002	1.92e-06	4.56e-05	4.68639	0.614468	1.53099	1.53099	Upregulated		CTSD
136	CTSG	5.21665	4.3894	1.4e-05	0.000171728	2.84821	1.06879	2.09767	2.09767	Upregulated
137	CTSS	6.21387	4.33779	1.75e-05	0.000198385	2.6385	0.877609	1.83733	1.83733	Upregulated		CTSS
138	CXCL1	5.36699	2.84926	0.00456799	0.013553	-2.4003	0.841026	1.79132	1.79132	Upregulated
139	CXCL10	5.99709	3.09229	0.0021003	0.00737158	-1.71365	0.756037	1.68885	1.68885	Upregulated		CXCL10
140	CXCL3	5.54323	2.58228	0.0101063	0.0254855	-3.09196	0.736463	1.66609	1.66609	Upregulated
141	CXCL5	4.8083	2.49068	0.0130822	0.0313763	-3.31402	0.681652	1.60398	1.60398	Upregulated		CXCL5
142	CXCL9	6.38158	2.97189	0.00310634	0.0100247	-2.06057	0.753955	1.68641	1.68641	Upregulated		CXCL9
143	CXCR1	5.11103	3.37763	0.000789784	0.00344208	-0.838761	0.734128	1.66339	1.66339	Upregulated
144	CXCR2	3.72184	5.06727	5.74e-07	2.31e-05	5.81215	0.651021	1.57028	1.57028	Upregulated
145	CXCR2P1	5.38368	2.69771	0.00722447	0.0194569	-2.80101	0.671467	1.59269	1.59269	Upregulated
146	CXCR3	5.33342	5.66887	2.47e-08	4.81e-06	8.75997	0.993353	1.99081	1.99081	Upregulated	CXCR3
147	CXCR6	5.31397	4.22948	2.8e-05	0.000281132	2.20582	0.717954	1.64485	1.64485	Upregulated		CXCR6
148	CXorf21	5.17394	5.54511	4.83e-08	6.73e-06	8.12978	1.04286	2.06031	2.06031	Upregulated		CXorf21
149	CXorf65	4.12668	5.02818	6.97e-07	2.53e-05	5.63082	0.652406	1.57179	1.57179	Upregulated		CXorf65
150	CYBA	6.85154	4.86325	1.56e-06	4e-05	4.87957	0.723144	1.65078	1.65078	Upregulated		CYBA
151	CYBB	6.72821	4.89176	1.36e-06	3.72e-05	5.00782	0.791313	1.73065	1.73065	Upregulated		CYBB
152	CYP2S1	5.61924	3.37023	0.000810789	0.00351769	-0.862369	0.626889	1.54423	1.54423	Upregulated		CYP2S1
153	CYSLTR1	4.74469	4.28617	2.19e-05	0.000235268	2.43103	0.746564	1.67779	1.67779	Upregulated	CYSLTR1
154	CYTH4	7.63897	5.69601	2.13e-08	4.62e-06	8.89977	0.836605	1.78584	1.78584	Upregulated		CYTH4
155	CYTIP	6.98888	3.73072	0.000213449	0.00126742	0.345327	0.602448	1.51829	1.51829	Upregulated		CYTIP
156	DACH1	3.50611	3.48464	0.000537369	0.00254636	-0.491704	0.714973	1.64145	1.64145	Upregulated
157	DAPP1	5.88494	5.09679	4.95e-07	2.12e-05	5.94997	0.865709	1.82223	1.82223	Upregulated		DAPP1
158	DCANP1	4.87278	3.8992	0.000110066	0.000770807	0.949401	0.666672	1.58741	1.58741	Upregulated		DCANP1
159	DCSTAMP	5.48002	4.62126	4.89e-06	8.28e-05	3.81845	1.41339	2.66361	2.66361	Upregulated		DCSTAMP
160	DDIT4L	6.37469	3.53137	0.000452767	0.00223022	-0.336898	0.645398	1.56417	1.56417	Upregulated
161	DEF6	6.01019	4.95015	1.02e-06	3.06e-05	5.2726	0.652515	1.57191	1.57191	Upregulated		DEF6
162	DENND1C	5.7222	5.28165	1.93e-07	1.33e-05	6.82904	0.804969	1.74711	1.74711	Upregulated		DENND1C
163	DENND2D	6.99984	5.08193	5.34e-07	2.21e-05	5.88049	0.963775	1.95041	1.95041	Upregulated		DENND2D
164	DEPDC7	3.95612	4.3676	1.54e-05	0.000180987	2.75933	0.592281	1.50763	1.50763	Upregulated		DEPDC7
165	DHRS9	5.50427	5.36888	1.23e-07	1.07e-05	7.2535	1.13464	2.19565	2.19565	Upregulated		DHRS9
166	DISC1	6.11229	5.6026	3.54e-08	5.74e-06	8.421	0.689849	1.61311	1.61311	Upregulated		DISC1
167	DLGAP5	4.14199	3.59678	0.000355121	0.00185221	-0.116973	0.693533	1.61724	1.61724	Upregulated		DLGAP5
168	DLX5	5.28249	4.16064	3.75e-05	0.000341691	1.93613	0.689282	1.61248	1.61248	Upregulated
169	DNASE1L3	5.63739	3.30464	0.00102116	0.00419777	-1.06956	0.873084	1.83157	1.83157	Upregulated
170	DNASE2B	4.63299	3.66506	0.000274489	0.00152813	0.116684	0.779158	1.71613	1.71613	Upregulated		DNASE2B
171	DOCK2	6.48786	4.51234	8.05e-06	0.000118207	3.35697	0.672266	1.59357	1.59357	Upregulated		DOCK2
172	DOCK8	5.64437	5.18596	3.16e-07	1.62e-05	6.37052	0.734799	1.66417	1.66417	Upregulated		DOCK8
173	DOK2	6.29269	4.68718	3.6e-06	6.84e-05	4.10262	0.601106	1.51688	1.51688	Upregulated		DOK2
174	DOK3	5.41081	5.76185	1.48e-08	3.9e-06	9.24148	0.745754	1.67685	1.67685	Upregulated		DOK3
175	DPEP2	6.54587	5.23566	2.45e-07	1.46e-05	6.60775	0.920184	1.89236	1.89236	Upregulated		DPEP2
176	DPP4	3.64753	5.33272	1.48e-07	1.18e-05	7.07681	1.04306	2.0606	2.0606	Upregulated		DPP4
177	DSC2	4.19816	4.68129	3.7e-06	6.95e-05	4.07707	0.784974	1.72306	1.72306	Upregulated		DSC2
178	E2F2	5.33101	4.69069	3.54e-06	6.76e-05	4.11784	0.736469	1.66609	1.66609	Upregulated		E2F2
179	EFHD2	6.04683	3.83761	0.000140619	0.000929223	0.725656	0.614041	1.53054	1.53054	Upregulated		EFHD2
180	EGFL6	3.88358	3.31928	0.000970232	0.00402282	-1.02366	0.890621	1.85397	1.85397	Upregulated		EGFL6
181	EGR2	7.27199	4.21506	2.98e-05	0.000292312	2.14901	0.935784	1.91293	1.91293	Upregulated
182	EMILIN2	8.24367	4.39867	1.34e-05	0.000167446	2.88611	0.761069	1.69475	1.69475	Upregulated		EMILIN2
183	EOMES	6.17187	4.0001	7.32e-05	0.000565957	1.32313	0.720401	1.64764	1.64764	Upregulated	EOMES
184	EPSTI1	5.07672	4.94149	1.07e-06	3.15e-05	5.23314	0.703354	1.62829	1.62829	Upregulated		EPSTI1
185	EVI2B	7.17373	5.206	2.85e-07	1.51e-05	6.46594	0.844401	1.79552	1.79552	Upregulated		EVI2B
186	FAM110A	5.58166	5.86449	8.33e-09	3.52e-06	9.78106	0.641835	1.56031	1.56031	Upregulated		FAM110A
187	FAM124B	4.89852	3.46596	0.000575133	0.00269149	-0.55301	0.724616	1.65246	1.65246	Upregulated
188	FAM20A	5.54238	3.89833	0.000110451	0.00077194	0.946213	0.748658	1.68023	1.68023	Upregulated		FAM20A
189	FAM78A	5.54945	6.22764	1.02e-09	1.53e-06	11.7545	0.812124	1.75579	1.75579	Upregulated		FAM78A
190	FASLG	4.66813	5.42215	9.29e-08	9.48e-06	7.51577	0.845577	1.79698	1.79698	Upregulated	FASLG
191	FBP1	7.41405	3.92594	9.89e-05	0.00071272	1.04758	0.935053	1.91196	1.91196	Upregulated		FBP1
192	FCN1	6.24148	3.82764	0.000146263	0.000954786	0.689744	0.97809	1.96986	1.96986	Upregulated
193	FCRL3	4.15018	4.0286	6.51e-05	0.000517483	1.4303	0.891488	1.85509	1.85509	Upregulated	FCRL3
194	FERMT3	7.16686	4.78189	2.31e-06	5.09e-05	4.51732	0.709062	1.63474	1.63474	Upregulated		FERMT3
195	FGD2	4.48069	4.52199	7.7e-06	0.000113898	3.39744	0.599508	1.5152	1.5152	Upregulated		FGD2
196	FGD3	5.95316	5.84582	9.25e-09	3.59e-06	9.682	0.805856	1.74818	1.74818	Upregulated		FGD3
197	FGD6	5.29482	5.52342	5.42e-08	7.23e-06	8.02074	0.670868	1.59203	1.59203	Upregulated		FGD6
198	FGR	7.51622	4.53403	7.29e-06	0.000109036	3.44807	0.82981	1.77745	1.77745	Upregulated		FGR
199	FMNL1	6.30686	5.11094	4.61e-07	2.03e-05	6.01628	0.664799	1.58535	1.58535	Upregulated		FMNL1
200	FNDC1	8.45176	4.14669	3.98e-05	0.000357352	1.88195	0.633594	1.55143	1.55143	Upregulated
201	FOLR2	8.20413	5.12308	4.34e-07	1.95e-05	6.07328	0.842315	1.79292	1.79292	Upregulated		FOLR2
202	FPR2	4.96083	2.41232	0.0162204	0.0372955	-3.49781	0.628502	1.54596	1.54596	Upregulated
203	FPR3	7.81061	5.24431	2.34e-07	1.44e-05	6.64922	1.08224	2.11732	2.11732	Upregulated		FPR3
204	FRAT2	6.08673	5.49286	6.38e-08	7.74e-06	7.86746	0.647224	1.56615	1.56615	Upregulated
205	FYB1	5.03203	4.92874	1.14e-06	3.3e-05	5.17516	0.886207	1.84831	1.84831	Upregulated		FYB1
206	GALNT6	4.36612	5.31675	1.61e-07	1.23e-05	6.99911	1.11882	2.17169	2.17169	Upregulated		GALNT6
207	GAS2L3	5.26874	5.21993	2.66e-07	1.46e-05	6.53247	0.709748	1.63552	1.63552	Upregulated		GAS2L3
208	GATA3	4.43427	4.49285	8.79e-06	0.000125798	3.27544	0.693033	1.61668	1.61668	Upregulated	GATA3
209	GBP5	4.83767	4.99654	8.15e-07	2.75e-05	5.48496	0.945429	1.92576	1.92576	Upregulated	GBP5
210	GIMAP1	5.06078	5.14953	3.8e-07	1.78e-05	6.19798	0.661822	1.58208	1.58208	Upregulated	GIMAP1
211	GIMAP2	6.6129	4.4083	1.28e-05	0.00016349	2.92556	0.59057	1.50584	1.50584	Upregulated		GIMAP2
212	GLT1D1	3.98806	3.60428	0.000345281	0.00181212	-0.0915044	0.803374	1.74518	1.74518	Upregulated
213	GMFG	8.19943	5.47475	7.03e-08	8.16e-06	7.77695	0.773759	1.70972	1.70972	Upregulated		GMFG
214	GNLY	5.85323	2.93125	0.00353496	0.0110904	-2.17469	0.598906	1.51457	1.51457	Upregulated	GNLY
215	GPIHBP1	5.31376	4.06515	5.6e-05	0.000459059	1.5688	0.852155	1.8052	1.8052	Upregulated
216	GPR160	5.37742	4.06726	5.55e-05	0.000456175	1.57682	0.702672	1.62752	1.62752	Upregulated		GPR160
217	GPR171	3.42029	3.7515	0.00019697	0.00119672	0.418458	0.684995	1.6077	1.6077	Upregulated	GPR171
218	GPR18	5.43252	4.55289	6.69e-06	0.000102072	3.52759	0.632577	1.55033	1.55033	Upregulated	GPR18
219	GPR65	6.94851	4.72934	2.96e-06	6e-05	4.2863	0.8111	1.75455	1.75455	Upregulated		GPR65
220	GPRIN3	5.23241	4.25728	2.48e-05	0.000256466	2.31594	0.715025	1.64151	1.64151	Upregulated		GPRIN3
221	GRN	8.84628	5.29698	1.79e-07	1.28e-05	6.90317	0.685788	1.60858	1.60858	Upregulated		GRN
222	GZMA	6.67048	3.89832	0.000110457	0.00077194	0.946158	0.71848	1.64545	1.64545	Upregulated	GZMA
223	GZMB	5.91823	3.17309	0.0016037	0.00596178	-1.4734	0.830636	1.77847	1.77847	Upregulated
224	GZMH	5.90961	3.59747	0.000354196	0.00184905	-0.11461	0.710356	1.63621	1.63621	Upregulated	GZMH
225	GZMK	6.43581	3.92516	9.92e-05	0.000713452	1.04468	0.756691	1.68961	1.68961	Upregulated	GZMK
226	HAVCR2	7.24932	4.43516	1.14e-05	0.000150771	3.03606	0.798609	1.73942	1.73942	Upregulated		HAVCR2
227	HBD	5.05618	3.18703	0.0015299	0.00574109	-1.43135	1.17974	2.26536	2.26536	Upregulated
228	HCK	7.16852	4.03323	6.39e-05	0.000508604	1.4478	0.634281	1.55216	1.55216	Upregulated		HCK
229	HCLS1	8.47535	5.31454	1.63e-07	1.24e-05	6.98837	0.665128	1.58571	1.58571	Upregulated		HCLS1
230	HCST	7.59488	5.67572	2.38e-08	4.81e-06	8.79519	0.82166	1.76744	1.76744	Upregulated		HCST
231	HDC	5.49783	4.92186	1.18e-06	3.33e-05	5.14392	0.998128	1.99741	1.99741	Upregulated
232	HHEX	6.38607	4.91581	1.21e-06	3.38e-05	5.11651	0.595433	1.51093	1.51093	Upregulated		HHEX
233	HIVEP3	6.00723	5.25173	2.26e-07	1.41e-05	6.68498	0.605883	1.52191	1.52191	Upregulated		HIVEP3
234	HK3	5.17285	4.29597	2.1e-05	0.000227649	2.47024	0.80416	1.74613	1.74613	Upregulated		HK3
235	HLA-DMB	8.84943	4.83285	1.81e-06	4.38e-05	4.74355	0.692281	1.61584	1.61584	Upregulated		HLA-DMB
236	HLA-DOA	8.47492	4.47485	9.53e-06	0.000133714	3.20046	0.616056	1.53268	1.53268	Upregulated		HLA-DOA
237	HLA-DPB1	7.28631	4.25089	2.55e-05	0.00026169	2.29057	0.725763	1.65378	1.65378	Upregulated		HLA-DPB1
238	HLA-DQB2	5.15631	3.70938	0.000231722	0.00134799	0.270607	0.881367	1.84212	1.84212	Upregulated		HLA-DQB2
239	HLA-DRB1	8.25969	4.99256	8.32e-07	2.75e-05	5.46665	0.781616	1.71906	1.71906	Upregulated		HLA-DRB1
240	HLA-DRB3	7.65379	3.79509	0.000166212	0.00105039	0.573139	1.59901	3.02935	3.02935	Upregulated
241	HLA-DRB4	7.16715	3.58732	0.000367907	0.0019005	-0.149026	1.59688	3.02488	3.02488	Upregulated
242	HMMR	4.64858	3.19296	0.00149944	0.00565947	-1.4134	0.728832	1.6573	1.6573	Upregulated		HMMR
243	HMOX1	8.01932	4.1136	4.57e-05	0.000397148	1.75418	1.05779	2.08173	2.08173	Upregulated		HMOX1
244	HOXB6	5.34258	4.88653	1.4e-06	3.79e-05	4.98426	0.659431	1.57946	1.57946	Upregulated		HOXB6
245	HS3ST2	6.73312	4.0236	6.64e-05	0.000525464	1.41146	1.03166	2.04437	2.04437	Upregulated		HS3ST2
246	HSH2D	4.57259	5.60589	3.48e-08	5.71e-06	8.43772	0.838844	1.78862	1.78862	Upregulated
247	HTRA4	5.07198	3.76605	0.000186148	0.00114888	0.469921	0.786242	1.72458	1.72458	Upregulated		HTRA4
248	IBSP	6.13644	4.9561	9.95e-07	3e-05	5.29974	1.47935	2.78824	2.78824	Upregulated		IBSP
249	IFI30	9.54506	4.80905	2.03e-06	4.72e-05	4.63762	0.886865	1.84915	1.84915	Upregulated		IFI30
250	IFI44	6.91934	4.65834	4.12e-06	7.45e-05	3.97783	0.658914	1.57889	1.57889	Upregulated		IFI44
251	IFNLR1	6.05256	3.16395	0.00165386	0.0061205	-1.50087	0.649053	1.56814	1.56814	Upregulated		IFNLR1
252	IGFBP1	4.32327	2.77934	0.00565778	0.0160847	-2.58779	0.789785	1.72882	1.72882	Upregulated		IGFBP1
253	IGSF6	6.60051	4.90127	1.3e-06	3.58e-05	5.05073	0.904994	1.87254	1.87254	Upregulated		IGSF6
254	IL10RA	8.0745	5.65651	2.64e-08	4.87e-06	8.6965	0.807175	1.74978	1.74978	Upregulated		IL10RA
255	IL18RAP	5.0927	3.74913	0.000198786	0.00120371	0.410103	0.708322	1.6339	1.6339	Upregulated
256	IL1B	6.54469	2.74207	0.00633039	0.017527	-2.6859	0.692463	1.61604	1.61604	Upregulated
257	IL21R	5.08559	4.76317	2.52e-06	5.43e-05	4.43476	0.682359	1.60476	1.60476	Upregulated		IL21R
258	IL2RB	5.49572	4.92297	1.17e-06	3.33e-05	5.14897	0.829066	1.77653	1.77653	Upregulated	IL2RB
259	IL2RG	6.20255	5.42256	9.27e-08	9.48e-06	7.51779	0.892545	1.85645	1.85645	Upregulated		IL2RG
260	IL4I1	5.6689	4.22832	2.81e-05	0.00028169	2.20125	0.899779	1.86578	1.86578	Upregulated		IL4I1
261	IL7R	7.19834	4.89023	1.37e-06	3.74e-05	5.00093	1.02029	2.02833	2.02833	Upregulated	IL7R
262	INPP5D	7.18546	5.61542	3.3e-08	5.52e-06	8.48631	0.711904	1.63796	1.63796	Upregulated		INPP5D
263	IRF4	3.95855	4.61911	4.94e-06	8.28e-05	3.80924	0.610323	1.5266	1.5266	Upregulated	IRF4
264	IRF7	7.29494	5.22665	2.57e-07	1.46e-05	6.5646	0.616356	1.533	1.533	Upregulated		IRF7
265	IRF8	8.16628	5.20836	2.82e-07	1.51e-05	6.47717	0.807806	1.75055	1.75055	Upregulated		IRF8
266	ITGAD	4.51347	3.53284	0.000450329	0.00222155	-0.332015	0.857011	1.81128	1.81128	Upregulated		ITGAD
267	ITGAL	6.52314	5.77647	1.36e-08	3.9e-06	9.31772	0.913356	1.88342	1.88342	Upregulated		ITGAL
268	ITGAM	7.69002	4.95431	1e-06	3.01e-05	5.29157	0.74508	1.67607	1.67607	Upregulated		ITGAM
269	ITGAX	8.2526	5.05403	6.13e-07	2.35e-05	5.75059	0.97595	1.96694	1.96694	Upregulated		ITGAX
270	ITGB2	9.0399	4.9803	8.83e-07	2.83e-05	5.41041	0.777909	1.71464	1.71464	Upregulated		ITGB2
271	ITGB7	6.34421	5.06344	5.85e-07	2.31e-05	5.79433	0.946082	1.92663	1.92663	Upregulated		ITGB7
272	ITK	5.10106	3.49447	0.000518424	0.00247751	-0.45929	0.595295	1.51078	1.51078	Upregulated	ITK
273	JAKMIP2	4.92966	3.59611	0.000356008	0.00185448	-0.119235	0.823106	1.76921	1.76921	Upregulated		JAKMIP2
274	JAML	7.25721	5.86363	8.37e-09	3.52e-06	9.77618	1.05433	2.07676	2.07676	Upregulated		JAML
275	JCHAIN	5.48515	4.09661	4.91e-05	0.0004184	1.68895	1.40708	2.652	2.652	Upregulated	JCHAIN
276	KCNA3	4.05037	4.72197	3.06e-06	6.12e-05	4.25408	0.661041	1.58122	1.58122	Upregulated		KCNA3
277	KCNE3	6.31407	4.31014	1.98e-05	0.000215783	2.52707	0.659179	1.57918	1.57918	Upregulated		KCNE3
278	KCNJ2	6.79814	4.08398	5.18e-05	0.000434758	1.64058	0.72124	1.6486	1.6486	Upregulated		KCNJ2
279	KCNJ5	5.46585	4.50631	8.27e-06	0.000121053	3.33172	0.884853	1.84658	1.84658	Upregulated		KCNJ5
280	KCNQ1	6.03242	5.57124	4.19e-08	6.34e-06	8.26187	0.686475	1.60935	1.60935	Upregulated		KCNQ1
281	KIAA1549L	4.37696	3.86471	0.000126301	0.000853007	0.823691	0.765681	1.70017	1.70017	Upregulated		KIAA1549L
282	KIT	6.12294	3.6833	0.000256057	0.00144948	0.17983	0.628829	1.54631	1.54631	Upregulated
283	KLHL6	5.72291	5.35948	1.29e-07	1.09e-05	7.20748	1.21879	2.32752	2.32752	Upregulated		KLHL6
284	KLRB1	5.72635	3.9645	8.46e-05	0.000631255	1.19025	0.707649	1.63314	1.63314	Upregulated	KLRB1
285	KLRG1	5.71717	4.74282	2.77e-06	5.76e-05	4.34532	0.734874	1.66425	1.66425	Upregulated	KLRG1
286	KMO	5.73724	3.05029	0.00241098	0.00821487	-1.83617	0.682368	1.60477	1.60477	Upregulated		KMO
287	KNL1	4.73498	4.19003	3.31e-05	0.000315696	2.05077	0.731808	1.66072	1.66072	Upregulated		KNL1
288	KRT23	4.03216	3.72224	0.000220545	0.00129698	0.315572	0.79368	1.73349	1.73349	Upregulated
289	KYNU	5.24916	2.96691	0.00315615	0.0101241	-2.07463	0.586988	1.50211	1.50211	Upregulated		KYNU
290	LAIR1	7.93703	5.22446	2.6e-07	1.46e-05	6.55408	0.919681	1.8917	1.8917	Upregulated		LAIR1
291	LAMP3	5.23064	4.549	6.81e-06	0.000102883	3.51117	1.14388	2.20974	2.20974	Upregulated		LAMP3
292	LAMP5	4.30151	4.55054	6.77e-06	0.000102627	3.51764	0.648086	1.56709	1.56709	Upregulated	LAMP5
293	LAPTM5	8.30769	4.72502	3.02e-06	6.07e-05	4.2674	0.831736	1.77983	1.77983	Upregulated		LAPTM5
294	LAT2	7.528	5.40925	9.95e-08	9.78e-06	7.45203	0.694541	1.61837	1.61837	Upregulated		LAT2
295	LAX1	3.67391	4.79706	2.14e-06	4.84e-05	4.58446	0.608155	1.52431	1.52431	Upregulated	LAX1
296	LCK	5.8781	5.08765	5.19e-07	2.16e-05	5.90722	0.842657	1.79335	1.79335	Upregulated	LCK
297	LCP1	9.22653	5.54047	4.95e-08	6.8e-06	8.10636	0.659918	1.57999	1.57999	Upregulated		LCP1
298	LCP2	7.57987	5.12556	4.29e-07	1.94e-05	6.08495	0.777558	1.71423	1.71423	Upregulated		LCP2
299	LGALS2	5.91547	4.1189	4.47e-05	0.000389933	1.77459	0.957027	1.94131	1.94131	Upregulated		LGALS2
300	LILRA2	6.25544	3.74569	0.000201451	0.00121548	0.397979	0.633333	1.55114	1.55114	Upregulated		LILRA2
301	LILRA3	4.69902	3.77256	0.000181496	0.00112481	0.492973	0.720918	1.64823	1.64823	Upregulated
302	LILRA4	5.39754	4.47684	9.45e-06	0.000132662	3.20874	0.878031	1.83786	1.83786	Upregulated		LILRA4
303	LILRB1	6.8494	4.99187	8.34e-07	2.75e-05	5.4635	0.856563	1.81072	1.81072	Upregulated		LILRB1
304	LILRB2	8.18483	4.88261	1.42e-06	3.84e-05	4.96659	0.796211	1.73653	1.73653	Upregulated		LILRB2
305	LILRB5	6.82613	4.87448	1.48e-06	3.91e-05	4.92999	0.98567	1.98023	1.98023	Upregulated		LILRB5
306	LIPA	6.17993	4.72943	2.95e-06	6e-05	4.28667	0.992025	1.98898	1.98898	Upregulated		LIPA
307	LPL	7.02278	4.27951	2.26e-05	0.000239859	2.40443	1.09392	2.13453	2.13453	Upregulated		LPL
308	LRMP	5.76899	5.98264	4.26e-09	2.7e-06	10.4119	0.712805	1.63899	1.63899	Upregulated		LRMP
309	LRRC15	6.0913	5.35783	1.3e-07	1.09e-05	7.19939	1.32643	2.5078	2.5078	Upregulated		LRRC15
310	LRRC25	5.87975	4.33245	1.79e-05	0.000201648	2.61692	0.777673	1.71436	1.71436	Upregulated		LRRC25
311	LSP1	7.79403	5.11611	4.5e-07	1.99e-05	6.04052	0.773898	1.70988	1.70988	Upregulated		LSP1
312	LST1	8.22119	5.06403	5.84e-07	2.31e-05	5.79707	0.695669	1.61964	1.61964	Upregulated		LST1
313	LTB	4.88623	5.83159	1e-08	3.59e-06	9.60692	0.980898	1.97369	1.97369	Upregulated
314	LY86	7.70498	4.39917	1.34e-05	0.000167404	2.88816	0.748496	1.68004	1.68004	Upregulated		LY86
315	LYN	4.83966	5.31041	1.67e-07	1.24e-05	6.96829	0.885753	1.84773	1.84773	Upregulated		LYN
316	MAFB	6.94706	5.35338	1.33e-07	1.09e-05	7.17762	0.774802	1.71096	1.71096	Upregulated		MAFB
317	MAN2B1	7.5418	5.39092	1.1e-07	1.03e-05	7.36171	0.593073	1.50846	1.50846	Upregulated		MAN2B1
318	MAP4K1	5.77353	5.29448	1.81e-07	1.28e-05	6.8912	0.636449	1.5545	1.5545	Upregulated	MAP4K1
319	1-Mar	5.50337	3.77519	0.000179641	0.00111691	0.502335	0.631107	1.54875	1.54875	Upregulated
320	MARCO	6.60061	3.02088	0.00265307	0.00885006	-1.921	0.991831	1.98871	1.98871	Upregulated		MARCO
321	MATK	5.01423	4.77558	2.38e-06	5.21e-05	4.48949	0.630257	1.54784	1.54784	Upregulated		MATK
322	MCEMP1	4.78913	2.97338	0.0030916	0.0099915	-2.05637	0.706005	1.63128	1.63128	Upregulated		MCEMP1
323	MEI1	5.00674	4.55247	6.71e-06	0.000102072	3.52581	0.678975	1.601	1.601	Upregulated		MEI1
324	METTL7B	4.89912	2.9951	0.00288345	0.00945657	-1.99473	0.654484	1.57405	1.57405	Upregulated		METTL7B
325	MFNG	4.60671	5.72706	1.79e-08	4.16e-06	9.06079	0.61169	1.52805	1.52805	Upregulated		MFNG
326	MFSD13A	6.24372	4.87386	1.48e-06	3.91e-05	4.9272	0.652647	1.57205	1.57205	Upregulated		MFSD13A
327	MILR1	5.44375	5.02035	7.25e-07	2.6e-05	5.59468	0.663323	1.58373	1.58373	Upregulated		MILR1
328	MKI67	4.38549	3.96874	8.31e-05	0.000622739	1.20601	0.603053	1.51893	1.51893	Upregulated		MKI67
329	MME	5.23608	4.67132	3.88e-06	7.14e-05	4.03392	0.975628	1.9665	1.9665	Upregulated
330	MMP1	6.34195	3.35941	0.000842469	0.00361596	-0.89683	1.39692	2.63338	2.63338	Upregulated		MMP1
331	MMP12	6.45324	3.60071	0.000349934	0.00183154	-0.103637	1.70924	3.26988	3.26988	Upregulated		MMP12
332	MMP13	4.82343	3.86954	0.000123901	0.000839746	0.841213	1.57844	2.98646	2.98646	Upregulated		MMP13
333	MMP7	5.57968	3.34339	0.000891475	0.00377413	-0.947641	1.36248	2.57128	2.57128	Upregulated		MMP7
334	MMP9	8.2899	5.31225	1.65e-07	1.24e-05	6.97726	1.76696	3.40337	3.40337	Upregulated		MMP9
335	MNDA	7.36021	4.83464	1.79e-06	4.37e-05	4.75154	0.754436	1.68697	1.68697	Upregulated
336	MRO	5.86615	2.63516	0.0086782	0.0224922	-2.9602	0.603298	1.51919	1.51919	Upregulated		MRO
337	MS4A1	4.20284	3.11268	0.00196312	0.00699031	-1.65358	0.61725	1.53395	1.53395	Upregulated	MS4A1
338	MS4A14	6.09657	5.44142	8.39e-08	8.76e-06	7.61116	0.838853	1.78863	1.78863	Upregulated		MS4A14
339	MS4A2	4.64976	4.47912	9.35e-06	0.000131857	3.21823	0.887959	1.85056	1.85056	Upregulated
340	MS4A4A	7.71078	4.38649	1.41e-05	0.000172705	2.83634	0.883829	1.84527	1.84527	Upregulated		MS4A4A
341	MS4A6A	7.05112	4.39086	1.39e-05	0.000171109	2.85418	0.678927	1.60095	1.60095	Upregulated		MS4A6A
342	MS4A7	8.15692	4.92687	1.15e-06	3.3e-05	5.16667	0.753773	1.6862	1.6862	Upregulated		MS4A7
343	MX2	6.93675	4.55975	6.49e-06	9.98e-05	3.55657	0.630796	1.54842	1.54842	Upregulated		MX2
344	MXRA5	8.46271	4.63982	4.49e-06	7.83e-05	3.89809	0.735183	1.66461	1.66461	Upregulated		MXRA5
345	MYCN	4.24008	3.16087	0.00167111	0.00616909	-1.51012	0.665819	1.58647	1.58647	Upregulated
346	MYO1F	6.46652	5.72769	1.79e-08	4.16e-06	9.06371	0.943677	1.92342	1.92342	Upregulated		MYO1F
347	MYO5C	5.99069	3.04041	0.00248995	0.00840828	-1.86476	0.618314	1.53508	1.53508	Upregulated
348	NCF2	7.62266	4.63377	4.62e-06	7.94e-05	3.87207	0.769955	1.70522	1.70522	Upregulated		NCF2
349	NCKAP1L	7.11717	4.07266	5.43e-05	0.000449351	1.59741	0.609388	1.52561	1.52561	Upregulated		NCKAP1L
350	NFAM1	5.7733	6.61131	1e-10	2.7e-07	13.9483	0.802152	1.7437	1.7437	Upregulated		NFAM1
351	NFE2	5.29433	3.21738	0.00137993	0.0052824	-1.33919	0.870025	1.82769	1.82769	Upregulated
352	NKG7	6.10134	4.5841	5.8e-06	9.25e-05	3.65987	0.83416	1.78282	1.78282	Upregulated	NKG7
353	NLRC3	6.03065	6.35941	4.67e-10	7.87e-07	12.4955	0.775249	1.71149	1.71149	Upregulated	NLRC3
354	NLRC4	6.16226	4.80726	2.04e-06	4.73e-05	4.62966	0.83871	1.78845	1.78845	Upregulated		NLRC4
355	NLRP12	5.67248	4.84345	1.72e-06	4.26e-05	4.79092	0.814939	1.75922	1.75922	Upregulated		NLRP12
356	NME8	4.31699	4.72864	2.97e-06	6.01e-05	4.28325	0.706699	1.63207	1.63207	Upregulated		NME8
357	NPL	6.24658	4.86449	1.55e-06	3.99e-05	4.88512	1.0484	2.06823	2.06823	Upregulated		NPL
358	NR1H3	7.76148	4.04152	6.17e-05	0.000494089	1.47914	0.674504	1.59605	1.59605	Upregulated		NR1H3
359	NRROS	5.02736	5.49688	6.25e-08	7.72e-06	7.88748	0.841671	1.79212	1.79212	Upregulated		NRROS
360	NUAK2	6.66657	4.58313	5.83e-06	9.26e-05	3.65573	0.624508	1.54168	1.54168	Upregulated
361	NUP210	5.07693	4.83298	1.81e-06	4.38e-05	4.74417	0.721173	1.64852	1.64852	Upregulated		NUP210
362	NUSAP1	5.78978	3.79369	0.000167127	0.00105518	0.568134	0.63144	1.54911	1.54911	Upregulated		NUSAP1
363	NXF3	4.96666	4.6131	5.08e-06	8.46e-05	3.78353	0.649174	1.56827	1.56827	Upregulated		NXF3
364	OAS1	5.90566	4.27654	2.29e-05	0.000241631	2.39257	0.710255	1.63609	1.63609	Upregulated		OAS1
365	OAS2	5.79948	4.99568	8.19e-07	2.75e-05	5.48098	0.738322	1.66823	1.66823	Upregulated		OAS2
366	OAS3	7.44187	4.83158	1.82e-06	4.38e-05	4.73788	0.607727	1.52386	1.52386	Upregulated		OAS3
367	OASL	5.73405	4.85217	1.65e-06	4.14e-05	4.8299	0.857557	1.81197	1.81197	Upregulated		OASL
368	OLFML2A	6.88781	3.52602	0.000461785	0.00226395	-0.354733	0.633841	1.55169	1.55169	Upregulated
369	OSBPL3	5.98076	5.76399	1.46e-08	3.9e-06	9.25257	0.808883	1.75185	1.75185	Upregulated		OSBPL3
370	OSCAR	6.97253	4.67943	3.73e-06	6.98e-05	4.06903	0.775388	1.71165	1.71165	Upregulated		OSCAR
371	OTULINL	6.0755	4.36268	1.57e-05	0.000183977	2.73936	0.617351	1.53406	1.53406	Upregulated		OTULINL
372	P2RX7	5.27083	3.9948	7.48e-05	0.000575052	1.30328	0.643346	1.56195	1.56195	Upregulated		P2RX7
373	P2RY13	6.21745	5.21604	2.71e-07	1.48e-05	6.51386	0.656655	1.57642	1.57642	Upregulated
374	PAQR4	4.96095	4.55829	6.53e-06	0.000100186	3.55044	0.59783	1.51344	1.51344	Upregulated		PAQR4
375	PAQR5	4.57555	3.29841	0.00104359	0.00426397	-1.08905	0.833479	1.78198	1.78198	Upregulated		PAQR5
376	PARP15	2.74852	4.36459	1.56e-05	0.00018308	2.7471	0.622921	1.53999	1.53999	Upregulated		PARP15
377	PARVG	7.0867	4.92052	1.18e-06	3.33e-05	5.13786	0.76995	1.70521	1.70521	Upregulated		PARVG
378	PCDH12	6.50738	4.80631	2.05e-06	4.73e-05	4.62548	0.735562	1.66505	1.66505	Upregulated
379	PDGFB	6.44053	5.23856	2.41e-07	1.45e-05	6.62163	0.742649	1.67325	1.67325	Upregulated		PDGFB
380	PF4	6.66971	2.52131	0.0120103	0.0292754	-3.24064	0.681646	1.60397	1.60397	Upregulated
381	PIK3CG	5.26853	4.79576	2.16e-06	4.86e-05	4.57867	0.698469	1.62278	1.62278	Upregulated		PIK3CG
382	PKD2L1	5.26105	4.1842	3.4e-05	0.000320493	2.02797	0.920936	1.89334	1.89334	Upregulated		PKD2L1
383	PLA2G15	7.2484	4.95449	1e-06	3.01e-05	5.29237	0.67376	1.59523	1.59523	Upregulated		PLA2G15
384	PLA2G7	6.66123	4.85162	1.65e-06	4.14e-05	4.82745	1.44323	2.7193	2.7193	Upregulated		PLA2G7
385	PLCB2	6.56345	5.66254	2.55e-08	4.87e-06	8.72745	0.75213	1.68428	1.68428	Upregulated		PLCB2
386	PLEK	5.07803	4.59628	5.49e-06	8.91e-05	3.71172	0.941943	1.92111	1.92111	Upregulated		PLEK
387	PLEK2	5.86151	3.39457	0.000743564	0.00327699	-0.784498	0.616384	1.53303	1.53303	Upregulated		PLEK2
388	PLPP4	4.25215	2.93394	0.00350501	0.0110272	-2.16719	0.609165	1.52538	1.52538	Upregulated		PLPP4
389	PLTP	8.88438	4.41812	1.23e-05	0.000158606	2.96589	0.68422	1.60683	1.60683	Upregulated		PLTP
390	PLXNC1	6.74655	4.7687	2.45e-06	5.32e-05	4.45913	0.785796	1.72404	1.72404	Upregulated		PLXNC1
391	PMAIP1	4.41157	3.43554	0.000642002	0.00293577	-0.65221	0.68485	1.60754	1.60754	Upregulated		PMAIP1
392	PMFBP1	4.2345	3.48651	0.000533712	0.00253438	-0.485537	0.606869	1.52295	1.52295	Upregulated		PMFBP1
393	PNKD	6.44365	4.32962	1.81e-05	0.000203474	2.60552	0.619802	1.53666	1.53666	Upregulated		PNKD
394	PNOC	4.60589	5.25049	2.27e-07	1.42e-05	6.67891	0.729878	1.6585	1.6585	Upregulated	PNOC
395	POU2AF1	5.56036	4.70233	3.36e-06	6.5e-05	4.16846	1.34285	2.53653	2.53653	Upregulated	POU2AF1
396	PPARG	5.76774	4.2298	2.8e-05	0.000280952	2.2071	0.723242	1.65089	1.65089	Upregulated		PPARG
397	PPBP	7.07748	2.49179	0.0130421	0.0312996	-3.31139	0.758205	1.69139	1.69139	Upregulated
398	PRKCQ	4.60717	4.0841	5.17e-05	0.000434758	1.64107	0.589368	1.50459	1.50459	Upregulated	PRKCQ
399	PRKXP1	5.42543	4.73886	2.83e-06	5.83e-05	4.32797	0.767479	1.70229	1.70229	Upregulated
400	PROK2	4.65707	3.11291	0.00196165	0.00698824	-1.65291	0.83096	1.77887	1.77887	Upregulated
401	PRR11	4.46045	4.86816	1.53e-06	3.97e-05	4.90165	0.605202	1.52119	1.52119	Upregulated		PRR11
402	PRR5L	4.63787	4.54208	7.03e-06	0.000105468	3.48197	0.668571	1.5895	1.5895	Upregulated		PRR5L
403	PSD4	5.73707	5.21269	2.76e-07	1.48e-05	6.49805	0.586329	1.50142	1.50142	Upregulated		PSD4
404	PSTPIP1	5.9206	5.10713	4.7e-07	2.05e-05	5.99842	0.630771	1.54839	1.54839	Upregulated		PSTPIP1
405	PTAFR	7.216	5.37404	1.2e-07	1.07e-05	7.2788	0.900522	1.86674	1.86674	Upregulated		PTAFR
406	PTPN22	5.26792	4.4073	1.29e-05	0.000163592	2.92146	0.614759	1.5313	1.5313	Upregulated		PTPN22
407	PTPN6	7.97237	5.22712	2.56e-07	1.46e-05	6.56684	0.737464	1.66724	1.66724	Upregulated		PTPN6
408	PTPN7	5.36606	5.07218	5.6e-07	2.28e-05	5.83505	0.803262	1.74504	1.74504	Upregulated		PTPN7
409	PTPRC	6.50418	4.08599	5.13e-05	0.000432617	1.64827	0.648277	1.5673	1.5673	Upregulated		PTPRC
410	PTPRCAP	5.74042	5.12244	4.36e-07	1.95e-05	6.07033	0.628676	1.54615	1.54615	Upregulated	PTPRCAP
411	PTPRJ	5.58945	5.05518	6.1e-07	2.34e-05	5.75594	0.67417	1.59568	1.59568	Upregulated		PTPRJ
412	PVRIG	5.18053	4.62996	4.7e-06	8.02e-05	3.85574	0.888878	1.85174	1.85174	Upregulated	PVRIG
413	PYCARD	6.77012	5.25532	2.22e-07	1.41e-05	6.70214	0.74893	1.68055	1.68055	Upregulated		PYCARD
414	RAB11FIP4	4.41154	5.17695	3.31e-07	1.65e-05	6.32779	0.634936	1.55287	1.55287	Upregulated	RAB11FIP4
415	RAB37	5.50349	5.15506	3.69e-07	1.76e-05	6.22403	0.89672	1.86183	1.86183	Upregulated
416	RAC2	7.68561	5.24148	2.38e-07	1.44e-05	6.63566	0.833604	1.78213	1.78213	Upregulated		RAC2
417	RASAL3	6.64371	6.15505	1.57e-09	2.12e-06	11.3518	0.713893	1.64022	1.64022	Upregulated		RASAL3
418	RASGRP1	5.65073	4.11126	4.62e-05	0.000398998	1.74518	0.688505	1.61161	1.61161	Upregulated	RASGRP1
419	RASGRP3	6.69802	4.66965	3.91e-06	7.16e-05	4.02668	0.676867	1.59866	1.59866	Upregulated		RASGRP3
420	RASL10A	5.16693	4.7014	3.37e-06	6.52e-05	4.16442	0.750932	1.68288	1.68288	Upregulated		RASL10A
421	RASSF2	8.39513	5.2249	2.59e-07	1.46e-05	6.55623	0.599767	1.51547	1.51547	Upregulated		RASSF2
422	RASSF4	6.11469	4.50312	8.39e-06	0.000122176	3.31835	0.681005	1.60326	1.60326	Upregulated		RASSF4
423	RBM47	5.22006	5.00074	7.99e-07	2.72e-05	5.50441	0.593337	1.50873	1.50873	Upregulated		RBM47
424	RGS18	6.6188	4.06212	5.67e-05	0.000463175	1.55726	0.831497	1.77953	1.77953	Upregulated
425	RHBDL2	3.46544	3.68096	0.000258358	0.00145883	0.171703	0.625648	1.5429	1.5429	Upregulated		RHBDL2
426	RHEX	4.81802	4.86988	1.51e-06	3.95e-05	4.90933	1.08092	2.11538	2.11538	Upregulated
427	RINL	4.44982	4.55141	6.74e-06	0.000102448	3.52135	0.71361	1.6399	1.6399	Upregulated		RINL
428	RNASE1	9.96966	4.86503	1.55e-06	3.99e-05	4.88757	0.595065	1.51054	1.51054	Upregulated		RNASE1
429	RNASE6	8.13914	4.9731	9.15e-07	2.87e-05	5.37742	0.660109	1.5802	1.5802	Upregulated		RNASE6
430	RNF125	5.17196	5.25466	2.22e-07	1.41e-05	6.69895	0.761277	1.69499	1.69499	Upregulated		RNF125
431	RPS6KA1	7.08165	4.77214	2.41e-06	5.28e-05	4.4743	0.732945	1.66203	1.66203	Upregulated		RPS6KA1
432	RRM2	5.28544	4.34838	1.67e-05	0.000192157	2.68134	0.977686	1.9693	1.9693	Upregulated		RRM2
433	RUNX2	4.94379	5.00431	7.85e-07	2.7e-05	5.52076	0.623876	1.54101	1.54101	Upregulated		RUNX2
434	RUNX3	5.75305	4.3595	1.59e-05	0.000185762	2.72644	0.668021	1.58889	1.58889	Upregulated		RUNX3
435	S100A9	7.39561	3.06614	0.00228905	0.00787799	-1.79011	0.751935	1.68405	1.68405	Upregulated
436	S1PR4	5.70242	5.24254	2.37e-07	1.44e-05	6.64082	0.653126	1.57257	1.57257	Upregulated
437	SASH3	7.5482	5.61455	3.32e-08	5.52e-06	8.48185	0.833177	1.7816	1.7816	Upregulated		SASH3
438	SCAMP5	5.21134	5.27767	1.97e-07	1.33e-05	6.80988	0.678126	1.60006	1.60006	Upregulated		SCAMP5
439	SCARB1	6.35658	4.24437	2.63e-05	0.000267311	2.2647	0.589713	1.50495	1.50495	Upregulated		SCARB1
440	SCIN	5.42942	3.18858	0.0015219	0.00571865	-1.42667	0.662491	1.58281	1.58281	Upregulated		SCIN
441	SDS	6.82025	2.62089	0.00904464	0.023294	-2.99602	0.630622	1.54823	1.54823	Upregulated		SDS
442	SELL	6.58415	3.13117	0.00184592	0.00665569	-1.59878	0.587259	1.50239	1.50239	Upregulated
443	SELPLG	5.14454	4.9835	8.7e-07	2.81e-05	5.42509	0.786378	1.72474	1.72474	Upregulated		SELPLG
444	SEMA5B	5.45128	3.36596	0.000823164	0.00355192	-0.875989	0.656161	1.57588	1.57588	Upregulated
445	SERPINA1	8.40218	3.75054	0.000197701	0.0011993	0.415085	0.595775	1.51128	1.51128	Upregulated		SERPINA1
446	SEZ6L2	5.63927	4.69333	3.5e-06	6.71e-05	4.12934	0.929291	1.90434	1.90434	Upregulated
447	SH2D3C	6.41285	4.56123	6.44e-06	9.95e-05	3.56287	0.672445	1.59377	1.59377	Upregulated
448	SHANK3	6.59846	4.34414	1.7e-05	0.000194179	2.66418	0.623437	1.54054	1.54054	Upregulated
449	SHISAL1	4.35153	4.62012	4.92e-06	8.28e-05	3.81357	0.652112	1.57147	1.57147	Upregulated		SHISAL1
450	SIDT1	4.19117	4.82941	1.84e-06	4.41e-05	4.72825	0.591138	1.50643	1.50643	Upregulated	SIDT1
451	SIGLEC1	7.33766	5.74261	1.64e-08	4.01e-06	9.1412	1.00431	2.00599	2.00599	Upregulated		SIGLEC1
452	SIGLEC17P	4.26496	4.82433	1.88e-06	4.5e-05	4.70559	0.630296	1.54788	1.54788	Upregulated
453	SIGLEC8	5.059	4.01639	6.84e-05	0.000536826	1.38429	0.683269	1.60577	1.60577	Upregulated		SIGLEC8
454	SIGLEC9	5.42498	3.22913	0.00132561	0.00511224	-1.30328	0.603464	1.51936	1.51936	Upregulated		SIGLEC9
455	SIRPA	7.37697	4.58116	5.88e-06	9.32e-05	3.64736	0.622026	1.53903	1.53903	Upregulated		SIRPA
456	SIRPG	4.93267	5.91556	6.24e-09	3.11e-06	10.0521	0.972121	1.96172	1.96172	Upregulated	SIRPG
457	SIT1	4.87874	5.07617	5.49e-07	2.25e-05	5.85362	0.694357	1.61816	1.61816	Upregulated		SIT1
458	SKAP1	5.21062	4.71429	3.17e-06	6.27e-05	4.22056	0.730314	1.659	1.659	Upregulated	SKAP1
459	SLA	6.20726	3.84828	0.000134808	0.000899184	0.764177	0.594544	1.51	1.51	Upregulated		SLA
460	SLAMF7	5.31615	5.67089	2.44e-08	4.81e-06	8.77036	0.996421	1.99504	1.99504	Upregulated		SLAMF7
461	SLAMF8	7.14078	5.35586	1.32e-07	1.09e-05	7.18975	1.22311	2.33449	2.33449	Upregulated		SLAMF8
462	SLC11A1	6.8731	2.91362	0.00373714	0.0115961	-2.22372	0.61948	1.53632	1.53632	Upregulated		SLC11A1
463	SLC15A3	7.88628	4.77008	2.44e-06	5.3e-05	4.4652	0.74273	1.67334	1.67334	Upregulated		SLC15A3
464	SLC16A10	5.38703	2.5081	0.0124627	0.0301863	-3.2724	0.596023	1.51154	1.51154	Upregulated		SLC16A10
465	SLC18B1	7.65389	5.31255	1.65e-07	1.24e-05	6.97869	0.770997	1.70645	1.70645	Upregulated		SLC18B1
466	SLC29A3	6.52047	4.70336	3.34e-06	6.49e-05	4.17293	0.667956	1.58882	1.58882	Upregulated		SLC29A3
467	SLC4A8	5.04375	4.58378	5.81e-06	9.25e-05	3.65852	0.702022	1.62678	1.62678	Upregulated		SLC4A8
468	SLC6A12	4.34417	3.62327	0.000321505	0.00171541	-0.0268091	0.622538	1.53958	1.53958	Upregulated		SLC6A12
469	SLC7A7	8.05682	4.93803	1.09e-06	3.19e-05	5.2174	0.707307	1.63275	1.63275	Upregulated		SLC7A7
470	SLCO2B1	8.15626	5.0194	7.28e-07	2.6e-05	5.59027	0.74084	1.67115	1.67115	Upregulated		SLCO2B1
471	SMPD3	4.24237	6.11971	1.93e-09	2.23e-06	11.1574	0.708898	1.63455	1.63455	Upregulated	SMPD3
472	SNCA	6.43792	3.84276	0.000137788	0.000915436	0.744216	0.623641	1.54076	1.54076	Upregulated		SNCA
473	SNX10	6.9838	4.53247	7.35e-06	0.000109571	3.44147	0.84731	1.79914	1.79914	Upregulated		SNX10
474	SOWAHD	5.04671	4.69474	3.48e-06	6.68e-05	4.13545	0.686906	1.60983	1.60983	Upregulated		SOWAHD
475	SPC25	3.67087	3.14686	0.00175159	0.00638048	-1.55205	0.680255	1.60242	1.60242	Upregulated		SPC25
476	SPI1	6.67165	5.53203	5.18e-08	7.04e-06	8.0639	0.925688	1.89959	1.89959	Upregulated		SPI1
477	SPINT1	5.31676	4.65377	4.21e-06	7.52e-05	3.95815	0.726118	1.65418	1.65418	Upregulated		SPINT1
478	SPP1	9.36563	3.64266	0.000298819	0.00163192	0.0395824	0.91446	1.88486	1.88486	Upregulated		SPP1
479	ST8SIA4	5.99155	5.44863	8.08e-08	8.66e-06	7.64699	0.817108	1.76187	1.76187	Upregulated		ST8SIA4
480	STAB1	7.07232	5.7746	1.38e-08	3.9e-06	9.30794	0.872704	1.83109	1.83109	Upregulated		STAB1
481	STAC3	4.47277	5.27627	1.99e-07	1.33e-05	6.80305	0.746277	1.67746	1.67746	Upregulated		STAC3
482	STK10	6.29933	5.75503	1.53e-08	3.97e-06	9.20596	0.643887	1.56253	1.56253	Upregulated		STK10
483	STMN2	4.72752	4.01293	6.94e-05	0.000542691	1.37128	0.776312	1.71275	1.71275	Upregulated
484	STRA6	5.2258	4.79737	2.14e-06	4.84e-05	4.58583	0.723737	1.65145	1.65145	Upregulated		STRA6
485	SYK	7.43117	5.46458	7.42e-08	8.37e-06	7.72627	0.825283	1.77188	1.77188	Upregulated		SYK
486	TACC3	5.96945	4.96982	9.3e-07	2.91e-05	5.36246	0.608903	1.5251	1.5251	Upregulated		TACC3
487	TBC1D10C	5.94498	6.64802	7.99e-11	2.69e-07	14.1638	0.929951	1.90521	1.90521	Upregulated		TBC1D10C
488	TBC1D2	7.14276	4.60692	5.23e-06	8.6e-05	3.75713	0.62088	1.53781	1.53781	Upregulated		TBC1D2
489	TBX21	5.14834	4.37085	1.51e-05	0.000179935	2.77257	0.685957	1.60877	1.60877	Upregulated	TBX21
490	TDO2	4.93021	4.2179	2.94e-05	0.000290226	2.16017	0.92131	1.89383	1.89383	Upregulated		TDO2
491	TFCP2L1	5.28793	3.41692	0.000686445	0.00307632	-0.712526	0.608227	1.52438	1.52438	Upregulated		TFCP2L1
492	TFEC	6.4906	4.49103	8.86e-06	0.000126568	3.26783	0.814773	1.75902	1.75902	Upregulated		TFEC
493	THEMIS	3.74914	4.99822	8.09e-07	2.74e-05	5.49267	0.802257	1.74383	1.74383	Upregulated	THEMIS
494	TIAM1	6.4302	4.05776	5.77e-05	0.000470165	1.5407	0.604117	1.52005	1.52005	Upregulated		TIAM1
495	TIMD4	3.91208	4.53078	7.4e-06	0.000110292	3.43438	0.988907	1.98468	1.98468	Upregulated		TIMD4
496	TLR1	6.97139	4.38878	1.4e-05	0.000171747	2.84568	0.71769	1.64455	1.64455	Upregulated		TLR1
497	TLR7	7.39838	4.81125	2e-06	4.69e-05	4.64741	0.737954	1.66781	1.66781	Upregulated		TLR7
498	TM4SF18	4.99376	3.83281	0.000143307	0.000939592	0.708371	0.859151	1.81397	1.81397	Upregulated
499	TM4SF19	4.30193	4.39167	1.38e-05	0.000170814	2.85747	0.99504	1.99314	1.99314	Upregulated		TM4SF19
500	TMC8	4.60654	6.37445	4.27e-10	7.87e-07	12.5813	0.642104	1.5606	1.5606	Upregulated		TMC8
501	TMEM119	6.25463	4.62695	4.77e-06	8.11e-05	3.84284	0.995674	1.99401	1.99401	Upregulated		TMEM119
502	TMEM154	5.50037	3.85341	0.000132098	0.000884618	0.782712	0.641327	1.55976	1.55976	Upregulated
503	TMEM176A	7.55147	3.6969	0.000243085	0.0013966	0.227081	0.635745	1.55374	1.55374	Upregulated		TMEM176A
504	TMEM176B	7.46959	4.88481	1.41e-06	3.81e-05	4.97649	0.740694	1.67098	1.67098	Upregulated		TMEM176B
505	TMEM229B	5.29252	5.6928	2.16e-08	4.62e-06	8.88353	0.614572	1.5311	1.5311	Upregulated		TMEM229B
506	TMEM26	4.79216	4.38124	1.45e-05	0.000175324	2.81492	0.719798	1.64695	1.64695	Upregulated		TMEM26
507	TMEM86A	5.17684	5.0083	7.69e-07	2.67e-05	5.53908	0.7045	1.62958	1.62958	Upregulated		TMEM86A
508	TNF	6.76088	5.3689	1.23e-07	1.07e-05	7.25361	0.953771	1.93693	1.93693	Upregulated		TNF
509	TNFAIP8L2	6.58553	5.33147	1.49e-07	1.18e-05	7.0707	0.813919	1.75798	1.75798	Upregulated		TNFAIP8L2
510	TNFRSF10C	5.87176	4.41345	1.25e-05	0.000161128	2.94674	0.654916	1.57452	1.57452	Upregulated
511	TNFRSF11A	5.17968	3.85696	0.00013025	0.000873979	0.795577	0.63023	1.54781	1.54781	Upregulated		TNFRSF11A
512	TNFRSF17	3.30177	3.65125	0.000289256	0.00159517	0.0691037	0.729613	1.65819	1.65819	Upregulated	TNFRSF17
513	TNFRSF21	7.83923	4.80695	2.05e-06	4.73e-05	4.62833	0.770313	1.70564	1.70564	Upregulated		TNFRSF21
514	TNFRSF25	5.32296	5.62519	3.13e-08	5.48e-06	8.53614	0.900393	1.86657	1.86657	Upregulated
515	TNFSF13B	7.28163	4.20342	3.13e-05	0.000302102	2.10327	0.596061	1.51158	1.51158	Upregulated		TNFSF13B
516	TNN	3.7977	3.68298	0.000256371	0.00144964	0.178716	0.666109	1.58679	1.58679	Upregulated		TNN
517	TNNI2	4.56509	4.50784	8.21e-06	0.000120377	3.33811	0.594033	1.50946	1.50946	Upregulated		TNNI2
518	TOR4A	5.97898	5.50163	6.09e-08	7.72e-06	7.9114	0.624533	1.54171	1.54171	Upregulated		TOR4A
519	TPPP3	7.77083	3.87216	0.000122616	0.000832714	0.850735	0.586637	1.50174	1.50174	Upregulated
520	TRAF3IP3	5.85792	6.36955	4.4e-10	7.87e-07	12.5531	0.770304	1.70563	1.70563	Upregulated		TRAF3IP3
521	TRAT1	4.39518	3.78276	0.000174419	0.00108998	0.529212	0.776836	1.71337	1.71337	Upregulated	TRAT1
522	TREM1	6.59368	3.74487	0.000202095	0.00121882	0.395073	0.996818	1.99559	1.99559	Upregulated		TREM1
523	TREM2	7.33951	3.54733	0.000426865	0.00213623	-0.283608	0.761453	1.6952	1.6952	Upregulated		TREM2
524	TRIM14	4.71268	5.74214	1.65e-08	4.01e-06	9.13893	0.698797	1.62315	1.62315	Upregulated		TRIM14
525	TRIM58	5.29639	3.26844	0.00115796	0.00461643	-1.18226	0.672559	1.5939	1.5939	Upregulated
526	TSPAN11	5.6837	4.22838	2.81e-05	0.00028169	2.20149	0.630575	1.54818	1.54818	Upregulated
527	TSPAN18	6.01402	4.22265	2.88e-05	0.000286054	2.17891	0.585472	1.50053	1.50053	Upregulated
528	TSPAN33	6.54348	5.01712	7.37e-07	2.61e-05	5.57971	0.607294	1.5234	1.5234	Upregulated		TSPAN33
529	TYROBP	9.03822	4.92826	1.14e-06	3.3e-05	5.17297	0.727494	1.65576	1.65576	Upregulated		TYROBP
530	UAP1L1	6.08327	5.01928	7.29e-07	2.6e-05	5.58976	0.597281	1.51286	1.51286	Upregulated		UAP1L1
531	UCP2	7.52774	4.61187	5.11e-06	8.49e-05	3.77828	0.78982	1.72886	1.72886	Upregulated		UCP2
532	VAMP8	8.55356	4.93028	1.13e-06	3.28e-05	5.18218	0.790511	1.72969	1.72969	Upregulated		VAMP8
533	VAV1	6.62546	5.30296	1.73e-07	1.26e-05	6.93218	0.804837	1.74695	1.74695	Upregulated		VAV1
534	VAV3	5.31419	5.19119	3.08e-07	1.6e-05	6.3954	0.813299	1.75723	1.75723	Upregulated		VAV3
535	VENTX	6.09632	5.01775	7.34e-07	2.61e-05	5.58266	0.640553	1.55893	1.55893	Upregulated		VENTX
536	VNN1	5.21636	4.55595	6.6e-06	0.000100922	3.5405	0.806047	1.74841	1.74841	Upregulated		VNN1
537	VNN2	5.67974	2.76381	0.00592981	0.0166598	-2.62883	0.618992	1.5358	1.5358	Upregulated
538	VSIG4	8.54845	4.13289	4.22e-05	0.000373699	1.82856	0.629369	1.54689	1.54689	Upregulated		VSIG4
539	WDFY4	5.97187	4.7428	2.77e-06	5.76e-05	4.34527	0.625041	1.54225	1.54225	Upregulated		WDFY4
540	XAF1	7.87939	5.13829	4.02e-07	1.85e-05	6.14488	0.64125	1.55968	1.55968	Upregulated		XAF1
541	ZMYND15	5.36109	5.37793	1.17e-07	1.07e-05	7.29789	0.747119	1.67844	1.67844	Upregulated		ZMYND15
542	ZNF366	5.30889	3.87983	0.000118924	0.000813796	0.878666	0.631071	1.54871	1.54871	Upregulated
543	ZNF671	5.81495	5.21964	2.66e-07	1.46e-05	6.53119	0.60044	1.51618	1.51618	Upregulated		ZNF671
544	ZNF683	5.10266	5.44918	8.05e-08	8.66e-06	7.64993	0.640629	1.55901	1.55901	Upregulated		ZNF683
545	ZNF831	3.77025	6.0323	3.2e-09	2.64e-06	10.6803	0.676111	1.59783	1.59783	Upregulated	ZNF831
546	ABCA8	5.45851	-2.71572	0.0068485	0.018617	-2.75448	-0.685599	0.621748	-1.60837	Downregulated
547	ABRA	4.79876	-2.91459	0.00372579	0.0115691	-2.22104	-0.682092	0.623261	-1.60447	Downregulated
548	ACADL	6.01297	-3.61225	0.000335101	0.00176973	-0.0643714	-0.79115	0.577883	-1.73045	Downregulated
549	ACKR1	6.03591	-2.72824	0.00659769	0.018096	-2.72197	-0.721443	0.606491	-1.64883	Downregulated
550	ACKR4	4.89906	-4.01852	6.78e-05	0.000533399	1.3923	-0.603646	0.658089	-1.51955	Downregulated
551	ACTA1	6.03609	-3.24578	0.00125204	0.00489443	-1.2522	-0.775574	0.584156	-1.71187	Downregulated
552	ADAMTS8	6.87586	-3.05203	0.0023973	0.00817948	-1.83112	-0.7002	0.615487	-1.62473	Downregulated
553	ADGRD1	4.36775	-4.37289	1.5e-05	0.000179321	2.78089	-0.586262	0.666067	-1.50135	Downregulated
554	ADGRG2	4.37379	-4.03299	6.39e-05	0.000508814	1.44688	-0.75787	0.591369	-1.69099	Downregulated
555	ADM	6.55504	-3.48283	0.000540911	0.00256044	-0.497636	-0.670817	0.628151	-1.59197	Downregulated
556	ALKAL2	3.99029	-4.75882	2.57e-06	5.48e-05	4.41562	-1.00399	0.498618	-2.00554	Downregulated
557	AMPH	4.9494	-4.81459	1.97e-06	4.66e-05	4.66226	-0.734434	0.601054	-1.66374	Downregulated
558	ANGPTL7	4.95936	-3.02345	0.00263111	0.00879452	-1.91364	-0.774779	0.584478	-1.71093	Downregulated
559	AOX1	5.47324	-3.90793	0.000106285	0.000750572	0.981358	-1.04386	0.485028	-2.06174	Downregulated
560	APOD	7.24203	-3.23574	0.00129593	0.00502081	-1.28303	-0.984733	0.505319	-1.97895	Downregulated
561	BDNF	6.84314	-3.24683	0.00124751	0.00488262	-1.24896	-0.636973	0.643061	-1.55506	Downregulated
562	BEX2	4.94449	-4.27124	2.34e-05	0.000245304	2.37145	-0.745264	0.596559	-1.67628	Downregulated
563	BEX5	4.85135	-4.58338	5.82e-06	9.26e-05	3.6568	-0.917901	0.529279	-1.88936	Downregulated
564	C3	8.85807	-3.31585	0.000981947	0.00406639	-1.03443	-0.589949	0.664366	-1.50519	Downregulated
565	C3orf70	7.30844	-4.25777	2.48e-05	0.000256196	2.31787	-0.687809	0.620796	-1.61084	Downregulated
566	CAPN6	4.34551	-3.55411	0.000416273	0.00209725	-0.26087	-0.689973	0.619865	-1.61325	Downregulated
567	CASQ2	7.76193	-3.07603	0.00221589	0.00768315	-1.76126	-0.600702	0.659433	-1.51645	Downregulated
568	CDH19	3.14307	-4.46331	1e-05	0.000138096	3.1525	-0.66498	0.630697	-1.58555	Downregulated
569	CHODL	3.92598	-4.0982	4.88e-05	0.000417111	1.69502	-1.05614	0.480917	-2.07936	Downregulated
570	CHRDL1	5.25274	-3.09891	0.00205483	0.00723652	-1.69419	-1.02483	0.491469	-2.03471	Downregulated
571	CILP	5.30513	-3.23523	0.00129822	0.00502534	-1.28461	-1.08571	0.471159	-2.12242	Downregulated
572	CLDN11	4.96199	-2.55677	0.0108673	0.0270117	-3.15457	-0.585783	0.666288	-1.50085	Downregulated
573	CNTN3	3.17141	-4.88001	1.44e-06	3.86e-05	4.95488	-0.970118	0.510464	-1.959	Downregulated
574	CNTN4	4.26746	-4.75853	2.58e-06	5.48e-05	4.41432	-0.770959	0.586028	-1.7064	Downregulated
575	COCH	3.82701	-3.3485	0.000875559	0.00372195	-0.931455	-0.64693	0.638638	-1.56583	Downregulated
576	CPNE4	3.54945	-3.10185	0.00203493	0.00718332	-1.68554	-0.627615	0.647245	-1.54501	Downregulated
577	CRISPLD2	7.5291	-3.63953	0.000302377	0.00164463	0.0288402	-0.743417	0.597323	-1.67414	Downregulated
578	CSF3	4.25844	-3.24919	0.00123746	0.00485289	-1.24171	-0.69081	0.619506	-1.61419	Downregulated
579	CST6	6.63012	-4.18692	3.36e-05	0.000318867	2.03861	-0.650458	0.637078	-1.56967	Downregulated
580	CXCL14	5.90699	-2.78905	0.00549353	0.0156707	-2.56202	-1.0898	0.469827	-2.12844	Downregulated
581	CYP4B1	3.4141	-4.16317	3.71e-05	0.000339901	1.94595	-1.25059	0.420277	-2.37938	Downregulated
582	CYP4F11	4.94173	-3.08297	0.00216585	0.00754718	-1.74097	-0.589018	0.664795	-1.50422	Downregulated
583	DES	6.51184	-3.54048	0.000437811	0.00217565	-0.306515	-0.862598	0.549961	-1.81831	Downregulated
584	DIO3	4.68993	-3.82477	0.000147929	0.00096193	0.679412	-0.690832	0.619496	-1.61421	Downregulated
585	DUSP26	7.67092	-4.54331	6.99e-06	0.000105116	3.48714	-0.799312	0.574623	-1.74027	Downregulated
586	ERBB4	7.06499	-3.9997	7.33e-05	0.000566572	1.32161	-0.785979	0.579958	-1.72426	Downregulated
587	FAXC	4.97499	-3.79307	0.000167533	0.00105614	0.565925	-0.621036	0.650204	-1.53798	Downregulated
588	FHL5	7.1218	-3.15855	0.00168418	0.00620052	-1.51707	-0.62037	0.650504	-1.53727	Downregulated
589	FRK	6.45208	-4.02039	6.73e-05	0.000530169	1.39936	-0.598424	0.660475	-1.51406	Downregulated
590	FZD3	4.93033	-3.6948	0.000245051	0.0014049	0.21976	-0.661756	0.632108	-1.58201	Downregulated
591	GAD1	5.1602	-3.97936	7.96e-05	0.000603818	1.24558	-0.854745	0.552963	-1.80844	Downregulated
592	GADD45G	5.84768	-3.94382	9.2e-05	0.000674686	1.11356	-0.613908	0.653424	-1.5304	Downregulated
593	GALNT17	5.99759	-4.51447	7.97e-06	0.000117202	3.36589	-0.675809	0.625981	-1.59749	Downregulated
594	GCOM1	6.3456	-4.07291	5.42e-05	0.000449156	1.59837	-0.601661	0.658995	-1.51746	Downregulated
595	GDF10	5.70596	-3.15275	0.0017173	0.0062896	-1.53443	-0.786098	0.57991	-1.7244	Downregulated
596	GNG12	7.72038	-4.05143	5.92e-05	0.000479179	1.51668	-0.619794	0.650764	-1.53666	Downregulated
597	GPRC5A	6.40313	-3.98457	7.8e-05	0.00059365	1.265	-0.661055	0.632416	-1.58124	Downregulated
598	GREM2	3.87315	-3.19216	0.00150353	0.00567141	-1.41582	-0.645808	0.639135	-1.56462	Downregulated
599	HACD1	7.51648	-5.03974	6.59e-07	2.42e-05	5.6843	-0.604721	0.657599	-1.52068	Downregulated
600	HILPDA	6.2142	-4.17821	3.48e-05	0.000326459	2.00457	-0.596716	0.661257	-1.51227	Downregulated
601	HRC	6.20618	-3.90312	0.000108354	0.000763184	0.96373	-0.616395	0.652299	-1.53304	Downregulated
602	HSD11B1	4.90947	-3.29238	0.00106572	0.00432194	-1.10787	-0.660568	0.632629	-1.5807	Downregulated	HSD11B1
603	HSPB3	5.1541	-3.57631	0.000383329	0.00196061	-0.186223	-0.75331	0.593241	-1.68566	Downregulated
604	HSPB7	8.01934	-5.23814	2.42e-07	1.45e-05	6.61961	-0.883623	0.542004	-1.845	Downregulated
605	HSPB8	7.73964	-4.59512	5.52e-06	8.93e-05	3.70675	-0.587901	0.66531	-1.50306	Downregulated
606	ITLN1	7.57451	-2.93051	0.00354322	0.011102	-2.17675	-1.14125	0.453366	-2.20572	Downregulated
607	LEFTY2	5.66607	-3.89452	0.000112151	0.000780133	0.93225	-0.883763	0.541952	-1.84518	Downregulated
608	LGR6	7.32273	-3.38414	0.000771728	0.00337979	-0.817955	-0.642745	0.640493	-1.5613	Downregulated
609	LRCH2	5.66695	-4.27537	2.3e-05	0.000242321	2.38793	-0.586838	0.6658	-1.50195	Downregulated
610	LRRN4CL	5.18851	-2.9624	0.00320195	0.0102449	-2.08736	-0.705121	0.613391	-1.63028	Downregulated
611	LUZP2	5.9199	-4.04541	6.07e-05	0.00048845	1.49384	-1.21273	0.431451	-2.31776	Downregulated
612	MGST1	6.53929	-3.05206	0.00239708	0.00817948	-1.83104	-0.645908	0.639091	-1.56472	Downregulated		MGST1
613	MRAP2	8.04812	-4.45378	1.05e-05	0.000142663	3.113	-0.636589	0.643232	-1.55465	Downregulated
614	MT1A	6.76117	-3.95795	8.69e-05	0.000644909	1.16591	-0.624301	0.648734	-1.54146	Downregulated
615	MT1M	6.78491	-4.9941	8.25e-07	2.75e-05	5.47374	-0.613564	0.65358	-1.53003	Downregulated
616	MT1X	8.14176	-3.43714	0.000638318	0.00292462	-0.647022	-0.628613	0.646798	-1.54608	Downregulated
617	MYBL1	4.69836	-5.87564	7.82e-09	3.52e-06	9.83991	-0.751741	0.593886	-1.68382	Downregulated
618	MYEF2	5.09329	-4.46147	1.01e-05	0.000138671	3.1449	-0.766257	0.587941	-1.70085	Downregulated
619	MYL2	4.08111	-4.29465	2.11e-05	0.000228038	2.46496	-0.62909	0.646584	-1.54659	Downregulated
620	MYOC	6.22255	-4.56161	6.43e-06	9.95e-05	3.56447	-1.95831	0.25733	-3.88606	Downregulated
621	MYOZ1	6.60901	-4.97611	9.02e-07	2.85e-05	5.3912	-0.696767	0.616953	-1.62087	Downregulated
622	NALCN	7.38198	-4.94256	1.06e-06	3.15e-05	5.23802	-0.590572	0.66408	-1.50584	Downregulated
623	NEGR1	6.0313	-4.15901	3.78e-05	0.000343122	1.9298	-0.648194	0.638079	-1.56721	Downregulated
624	NFIL3	7.23871	-4.20379	3.12e-05	0.000302102	2.1047	-0.608094	0.656063	-1.52424	Downregulated
625	NOX4	7.67959	-4.35752	1.61e-05	0.000186847	2.7184	-0.597843	0.660741	-1.51345	Downregulated
626	NPR3	5.38867	-4.20448	3.12e-05	0.000301997	2.10742	-0.70951	0.611528	-1.63525	Downregulated
627	NRXN3	6.57904	-4.06454	5.61e-05	0.000459567	1.56649	-0.719956	0.607116	-1.64713	Downregulated
628	OCA2	5.23578	-4.01289	6.94e-05	0.000542691	1.37113	-0.819206	0.566754	-1.76443	Downregulated
629	OR51E2	6.06945	-3.80711	0.00015856	0.00101025	0.616112	-0.605256	0.657355	-1.52125	Downregulated
630	PAK3	5.08914	-4.85577	1.62e-06	4.08e-05	4.84603	-0.729569	0.603084	-1.65814	Downregulated
631	PCDH20	5.13026	-4.16782	3.64e-05	0.000336245	1.96406	-1.10791	0.463965	-2.15534	Downregulated
632	PCP4	4.98081	-4.6452	4.38e-06	7.75e-05	3.92122	-1.11455	0.461834	-2.16528	Downregulated
633	PDGFD	5.83942	-3.3278	0.000941698	0.00392627	-0.996864	-0.643742	0.640051	-1.56238	Downregulated
634	PDZRN3	8.17782	-4.47289	9.62e-06	0.000134481	3.19228	-0.624448	0.648668	-1.54162	Downregulated
635	PI16	4.91957	-4.99218	8.33e-07	2.75e-05	5.46491	-0.881167	0.542928	-1.84186	Downregulated
636	PLA2G2A	6.24522	-3.75343	0.000195505	0.00118973	0.425257	-1.579	0.334714	-2.98762	Downregulated
637	PLCB4	4.90063	-4.46515	9.96e-06	0.000137239	3.16015	-0.729586	0.603077	-1.65816	Downregulated
638	PLD5	4.42774	-3.84693	0.00013553	0.000902665	0.759295	-0.697673	0.616566	-1.62189	Downregulated
639	PLN	8.4146	-4.46733	9.86e-06	0.000136669	3.16922	-0.692489	0.618785	-1.61607	Downregulated
640	PLP1	3.77815	-4.38144	1.45e-05	0.000175324	2.81572	-0.844531	0.556892	-1.79568	Downregulated
641	PNMA8A	7.08967	-4.52228	7.69e-06	0.000113898	3.39864	-0.650561	0.637032	-1.56978	Downregulated
642	PNPLA7	4.59853	-4.17672	3.51e-05	0.000327621	1.99875	-0.587167	0.665649	-1.50229	Downregulated		PNPLA7
643	PPP1R1A	6.57787	-4.69115	3.54e-06	6.75e-05	4.11987	-0.922234	0.527691	-1.89505	Downregulated
644	PPP1R9A	4.33304	-5.10295	4.8e-07	2.07e-05	5.97881	-0.994856	0.501786	-1.99288	Downregulated
645	PPP2R2B	7.2012	-3.92617	9.88e-05	0.000712449	1.04841	-0.617208	0.651931	-1.5339	Downregulated
646	PTCHD1	4.72215	-3.58572	0.000370102	0.00190891	-0.154414	-0.852308	0.553898	-1.80539	Downregulated
647	PTGER3	3.99549	-4.39901	1.34e-05	0.000167404	2.88752	-0.622634	0.649484	-1.53968	Downregulated
648	PTGFR	4.45446	-2.74457	0.00628316	0.0174142	-2.67937	-0.589599	0.664528	-1.50483	Downregulated
649	RBPMS2	7.91219	-3.81211	0.000155482	0.000996611	0.633987	-0.742761	0.597594	-1.67338	Downregulated
650	REEP1	7.01643	-3.97468	8.12e-05	0.000611316	1.22811	-0.644228	0.639835	-1.5629	Downregulated
651	RIPK4	6.83897	-4.04074	6.19e-05	0.000494867	1.47617	-0.625364	0.648256	-1.5426	Downregulated
652	SCARA5	6.08079	-4.3954	1.36e-05	0.000168983	2.87275	-1.58428	0.33349	-2.99859	Downregulated
653	SCGB3A2	5.60033	-3.16051	0.00167312	0.00617481	-1.51119	-0.601663	0.658994	-1.51746	Downregulated
654	SERPINA3	6.1412	-3.80266	0.000161354	0.00102449	0.600185	-0.877942	0.544143	-1.83775	Downregulated
655	SHC4	7.38644	-3.99131	7.58e-05	0.000581647	1.29022	-0.781223	0.581873	-1.71859	Downregulated
656	SLAIN1	5.95904	-3.65574	0.000284372	0.00157274	0.0845659	-0.610771	0.654847	-1.52707	Downregulated
657	SLC16A7	5.19537	-4.56871	6.23e-06	9.71e-05	3.59454	-0.634859	0.644004	-1.55279	Downregulated
658	SLC22A3	5.83934	-4.25936	2.46e-05	0.000254991	2.32418	-0.616007	0.652474	-1.53263	Downregulated
659	SLC2A4	5.21229	-4.44865	1.07e-05	0.000144512	3.09178	-0.74178	0.598001	-1.67224	Downregulated
660	SNAP25	5.75352	-2.85566	0.00447831	0.0133635	-2.38289	-0.592771	0.663068	-1.50814	Downregulated
661	SNAP91	4.60311	-4.63643	4.56e-06	7.88e-05	3.88351	-0.736687	0.600116	-1.66635	Downregulated
662	SOST	7.5889	-2.97496	0.00307602	0.0099507	-2.05191	-0.86305	0.549789	-1.81888	Downregulated
663	SPEF2	3.91537	-4.60844	5.19e-06	8.57e-05	3.76362	-0.591318	0.663736	-1.50662	Downregulated
664	SRL	5.24082	-2.48803	0.013179	0.0315519	-3.32035	-0.612293	0.654156	-1.52869	Downregulated
665	SSTR1	4.63079	-4.36925	1.52e-05	0.000180149	2.76604	-0.801316	0.573825	-1.74269	Downregulated
666	STAC	6.25032	-4.46558	9.94e-06	0.000137113	3.16194	-0.73126	0.602377	-1.66009	Downregulated
667	STK38L	6.60644	-4.51754	7.86e-06	0.000115835	3.37878	-0.586833	0.665803	-1.50195	Downregulated
668	TAFA5	3.61956	-4.21846	2.93e-05	0.000289735	2.1624	-0.814639	0.568551	-1.75886	Downregulated
669	TC2N	6.0885	-4.63714	4.55e-06	7.88e-05	3.88655	-0.723121	0.605786	-1.65075	Downregulated
670	TCEAL2	6.73041	-2.93358	0.00350896	0.0110332	-2.16818	-0.816304	0.567895	-1.76089	Downregulated
671	TFPI2	5.67105	-3.21696	0.0013819	0.00528695	-1.34046	-0.704705	0.613568	-1.62981	Downregulated
672	TMEM100	3.93002	-3.2631	0.00117951	0.0046857	-1.19878	-0.692825	0.618641	-1.61645	Downregulated
673	TMEM35A	5.54055	-3.29803	0.00104497	0.00426573	-1.09024	-0.696076	0.617249	-1.62009	Downregulated
674	TMEM56	5.3255	-4.43535	1.14e-05	0.000150771	3.03684	-0.739027	0.599143	-1.66905	Downregulated
675	TPH1	4.00625	-4.61882	4.95e-06	8.28e-05	3.808	-0.697859	0.616486	-1.6221	Downregulated
676	TSPAN8	5.9875	-2.94615	0.00337193	0.0106846	-2.13303	-0.867152	0.548228	-1.82406	Downregulated
677	VIPR2	6.21437	-4.22876	2.81e-05	0.000281674	2.203	-0.613155	0.653765	-1.5296	Downregulated
678	VIT	3.90943	-3.31122	0.000997982	0.00412391	-1.04897	-0.905762	0.533751	-1.87353	Downregulated
679	WNT11	4.85597	-4.48196	9.23e-06	0.000130871	3.23004	-0.713367	0.609895	-1.63963	Downregulated
680	ZEB1	7.54939	-4.54419	6.97e-06	0.000104812	3.49086	-0.632301	0.645147	-1.55003	Downregulated

## Sheet: 2C.All turqoise module genes
	GSM2696609	GSM2696610	GSM2696611	GSM2696613	GSM2696616	GSM2696619	GSM2696624	GSM2696625	GSM2696626	GSM2696629	GSM2696631	GSM2696632	GSM2696633	GSM2696634	GSM2696635	GSM2696636	GSM2696638	GSM2696639	GSM2696640	GSM2696641	GSM2696642	GSM2696644	GSM2696648	GSM2696650	GSM2696651	GSM2696654	GSM2696655	GSM2696656	GSM2696659	GSM2696660	GSM2696661	GSM2696662	GSM2696664	GSM2696665	GSM2696666	GSM2696668	GSM2696669	GSM2696671	GSM2696672	GSM2696676	GSM2696677	GSM2696678	GSM2696682	GSM2696683	GSM2696684	GSM2696685	GSM2696687	GSM2696690	GSM2696691
A1BG	5.04437	5.27635	5.69093	5.01211	5.64029	5.09235	5.47206	5.29332	5.50758	4.96635	5.10794	4.20876	5.70912	6.14801	5.24363	5.11354	4.92451	5.11985	5.4478	5.64002	5.4328	6.2475	5.16769	5.30068	4.97354	5.37659	5.30109	5.06002	5.83143	5.48391	5.03192	5.37967	4.74655	4.97568	5.08675	5.73254	5.26293	5.07407	4.44733	5.7214	5.65894	5.37	5.12333	5.40433	4.91951	5.13477	5.07428	4.93904	5.53313
AAK1	4.25641	4.41785	3.59781	4.74359	2.53107	4.27874	3.91425	4.29015	5.04066	4.56471	4.64005	4.3672	4.72074	4.7894	4.91626	4.37669	5.12383	4.65883	4.10798	5.47675	4.34158	5.0232	3.66543	4.0281	4.10937	4.82812	4.46276	4.35458	4.63859	2.9635	4.65756	4.6856	4.54241	4.72007	4.51024	4.86276	4.63677	4.45068	4.51834	4.38021	3.22653	4.6411	4.02853	4.97552	4.06498	5.16139	4.72551	4.78225	3.65394
AASDHPPT	5.57786	5.61757	6.02574	5.7712	5.87196	5.58912	5.27975	6.21154	5.75279	6.00606	5.6311	5.93232	5.63921	5.37404	5.10957	6.13253	5.37678	6.31273	5.93804	6.55508	5.46216	6.06365	6.43981	6.03258	6.05786	5.78651	6.02095	5.43182	5.63523	6.27933	5.89762	5.43026	5.22314	5.37521	5.60051	5.93385	5.31849	5.91835	5.70255	5.94805	5.27865	6.01661	5.65133	5.8035	5.61941	5.61495	6.01582	5.48035	6.52273
AATK	6.23214	6.26773	6.0565	6.09757	6.53401	6.58489	6.44115	6.14983	6.35038	6.59169	6.15891	7.04037	6.98483	6.02613	6.68175	5.83623	6.69722	6.38402	7.15167	7.78848	5.70949	6.72906	5.67561	6.18884	6.27625	6.36235	5.90923	5.99465	6.23386	6.05861	6.32427	6.80519	6.01037	6.77242	6.28416	6.58498	6.72647	6.09864	6.58974	6.45234	6.79678	5.9441	6.35315	5.64169	6.05987	6.32007	6.28847	6.94595	5.43402
ABAT	6.91505	6.68636	6.3242	6.20774	6.59087	6.40283	5.98841	6.28136	7.09649	6.56283	6.50577	5.70434	6.68903	6.45282	6.02131	5.42693	6.62878	6.36671	6.71245	7.33082	5.87742	6.13096	7.41485	6.29686	7.08156	6.49469	7.05851	6.65412	6.74196	6.96806	7.06603	7.0307	6.68274	6.69198	5.89956	6.72467	6.1097	7.12273	6.16686	6.74394	6.47491	6.71233	6.10212	6.41504	5.821	6.72687	6.61706	6.51346	6.94745
ABCA1	6.66715	6.74293	6.67525	6.64711	6.53751	7.46331	6.51194	5.9327	7.45826	5.96663	6.83307	6.06884	8.18943	6.31676	6.17614	6.79138	6.11061	6.97208	7.39638	9.67166	6.17906	7.05496	7.1515	6.5205	6.92865	7.38743	7.61692	6.27675	9.12297	6.66086	6.49132	5.89248	7.07456	6.30975	5.66143	7.44211	6.27741	6.64337	6.29569	7.67145	6.06486	7.79751	6.35918	7.2421	5.67627	8.03108	6.33352	6.93882	6.69423
ABCA7	4.71155	4.91461	3.94461	4.76158	4.20095	5.06728	4.49729	4.24944	5.21162	4.67595	5.08588	5.48716	5.95022	5.78132	4.40308	4.07782	5.34606	5.11892	5.0737	5.69146	3.87338	5.36204	4.08178	3.98174	4.62283	4.99917	5.314	5.64678	5.31653	3.83964	4.99979	4.28726	4.9954	5.34357	5.24857	5.53492	4.55678	4.58316	5.18428	5.26924	6.1942	4.7676	4.64249	5.21895	5.15142	5.30911	4.83592	5.60427	4.04464
ABCB1	4.62893	5.18372	5.72464	4.32619	5.14487	5.16058	3.94277	3.172	4.73624	4.48124	4.86136	5.66263	4.88362	3.98547	4.74304	4.55776	4.66495	4.53785	5.36667	4.08866	4.15697	4.42272	4.17717	4.73615	4.06325	4.21704	5.07097	4.82924	4.75457	4.70026	4.55694	4.22559	4.99961	4.81735	5.46673	4.94269	4.64586	4.08391	4.51911	5.3985	6.01766	4.2301	4.57717	4.07467	5.04103	4.64442	4.84276	4.43895	6.05556
ABCB4	5.33551	5.51874	5.0266	5.40042	3.63711	4.80918	4.30892	5.05966	5.43289	5.39138	5.65993	5.08237	5.87518	5.66807	5.22581	5.27549	5.78976	4.56754	5.23486	5.03151	4.66605	5.19794	4.00619	4.81284	4.12556	4.64828	5.66788	5.0332	6.0324	3.97069	5.64759	4.66458	4.62366	5.67542	4.95888	5.75881	5.21431	4.30912	4.52079	5.6497	5.49909	4.36617	4.62844	5.37203	4.71517	5.5175	5.42278	5.19637	4.42927
ABCB5	3.06512	3.26871	2.77044	3.05711	3.0221	3.89926	2.38109	2.85544	3.04189	3.6284	3.88901	2.27787	4.07406	3.62745	2.72175	2.81052	2.87457	4.04406	3.44359	4.13843	2.66184	2.85123	3.014	3.24322	2.98691	3.65432	2.91311	3.57914	4.90764	2.77475	3.2399	2.82486	2.96252	3.06496	3.29605	3.66181	2.37034	2.88137	3.59658	3.72495	2.85742	3.12651	4.30685	3.75041	3.14121	4.06649	3.31451	3.98173	2.57318
ABCC3	6.54803	7.14251	6.32641	6.52628	6.37671	6.74489	6.30268	6.78669	7.11122	7.05497	7.65275	5.70182	8.39111	6.97649	6.58121	6.72988	7.2018	6.64235	7.53199	8.54059	7.09719	6.90008	5.51795	4.9725	6.24359	7.59409	7.45222	7.01169	8.17079	6.2313	7.07022	6.77418	6.36511	7.18152	6.16009	7.66222	6.71923	6.07238	6.70432	7.78834	7.02937	7.61098	6.89161	7.07904	6.25622	7.11258	7.0218	6.69328	6.04446
ABCC4	5.72353	5.98451	6.72847	6.25393	5.45437	6.36544	7.0886	6.83952	5.32456	6.13297	6.34416	7.14457	6.34879	6.03669	6.06878	6.10305	5.9383	5.77561	6.22952	6.96082	6.42455	6.3435	6.51557	6.85737	5.89119	6.02327	6.02079	4.835	6.40104	5.51285	5.94267	5.41404	6.02684	5.72488	5.70826	6.44336	5.91093	5.11355	6.00165	6.22041	5.99043	5.91656	5.73296	6.07251	5.96059	6.18685	5.67233	6.27285	5.97857
ABCC5	6.88585	7.29033	6.16893	6.83069	6.23883	7.28704	6.6117	6.62188	7.41088	7.1648	7.35437	6.88502	7.88318	7.40331	6.8508	6.41379	7.32063	7.40304	7.34361	8.32325	6.32968	7.3517	6.44709	5.71446	6.81114	7.44339	7.49198	7.29475	7.65225	6.2457	7.45893	6.78742	7.52152	7.34543	7.37576	7.45082	6.80131	6.7739	7.34032	7.33728	7.5794	6.95936	6.86068	7.34133	7.27787	7.46202	7.29299	7.5131	6.37185
ABCG1	7.76209	8.05883	7.53718	8.0495	7.99979	8.66069	7.79899	7.25191	8.73986	8.15077	8.08432	9.48276	9.16439	8.17216	7.98992	8.07466	8.1207	7.84486	8.37038	10.335	6.69699	8.62403	7.27404	8.91518	8.24826	9.21642	8.34238	8.28324	10.0062	7.86972	7.63528	7.62657	8.20152	8.30298	8.43741	8.78287	7.98368	8.03028	7.98322	8.95535	7.34678	9.38396	8.0873	8.30809	8.31537	9.11428	7.70976	8.52042	7.99698
ABCG2	3.39598	3.73786	2.52052	2.46701	3.29474	3.32635	2.91706	2.78651	3.00118	3.86026	2.50907	3.01964	2.91549	3.1531	3.08767	3.34821	3.25852	2.77783	2.9413	2.6794	2.8053	2.92019	2.35934	3.75061	3.07283	3.205	2.87049	3.76374	3.42952	2.89809	3.11008	3.30352	3.18223	2.97592	3.27958	3.2569	2.98353	2.99917	2.90564	2.88134	3.20316	2.93186	2.70995	4.49949	3.07197	3.0687	4.21013	2.465	2.6521
ABHD2	5.63113	5.63866	5.78015	5.69367	5.55122	5.64331	5.38379	6.52737	5.58136	5.58666	5.61292	5.01401	5.07342	5.36592	6.30482	5.61107	5.45659	4.92416	5.80506	5.92684	5.6897	5.26663	5.86791	5.48573	5.24277	5.94884	6.24541	4.74765	6.22461	5.66161	6.01044	6.01007	5.44729	5.35989	5.10335	5.79733	6.27912	5.09963	5.30082	6.14884	5.37562	5.24441	5.86403	5.24328	5.08527	5.70619	5.44413	5.26158	5.77937
ABHD3	6.47654	6.82919	6.45964	6.20646	6.45427	7.036	6.51144	6.51144	6.79333	6.64797	6.82004	6.34351	7.26859	6.80244	6.35718	5.97822	6.96852	6.87542	7.15695	8.09843	6.33672	7.02807	6.27242	6.15387	6.65148	7.00348	6.78713	6.46837	7.09697	6.41618	6.67631	6.04267	6.69431	6.88327	6.11197	6.95024	6.24149	6.67442	6.86804	7.11228	6.93154	6.49101	6.52115	6.64913	6.1971	6.93156	6.50538	6.58318	6.29724
ABHD6	5.84926	6.04088	5.63772	5.22585	4.18482	6.37587	5.77947	5.68538	6.2015	6.04359	6.10229	5.47189	6.23798	6.03494	5.13966	4.88683	5.92682	6.43366	6.37192	6.99733	4.82377	6.07845	5.67352	5.66622	5.39841	6.21695	6.4118	6.51123	6.55899	5.72239	6.07657	5.47111	5.84065	5.85257	6.5296	6.25425	5.10104	5.53532	6.21729	6.15126	6.03634	5.64688	5.93922	6.13684	6.5299	6.18353	6.11176	5.6414	5.62034
ABHD12	6.3647	6.72498	6.75187	6.19835	6.61706	6.52025	6.31897	6.42706	6.66181	6.20594	6.68651	5.91061	7.06395	6.76705	6.35853	6.17786	6.32196	6.22371	6.84545	8.25743	6.04361	7.18971	6.94205	6.47139	6.10008	6.91766	6.53171	5.67738	7.39985	6.79271	6.22019	6.47792	6.39481	6.60751	5.85853	6.73623	6.39923	5.91536	6.46127	7.47068	6.82819	6.19735	6.4798	6.40398	5.99639	6.83212	6.4769	6.2104	6.57846
ABHD15	5.84951	6.02239	5.47811	5.43896	5.47399	5.82926	5.3032	5.70149	6.09644	5.37117	5.86986	5.38084	6.29453	5.87565	5.44198	4.90433	5.82907	6.16873	6.49282	7.45749	5.30545	6.0882	5.63976	6.00958	5.19405	6.29447	6.41272	5.94326	6.49546	5.49273	5.97013	5.6613	5.57102	6.17466	5.72298	6.28259	5.77594	5.50774	5.91869	6.45649	5.16641	5.70963	5.88389	6.18685	5.54049	5.90425	5.90551	5.99851	5.13806
ABI1	5.51019	5.49271	5.87103	5.46077	5.55118	5.16873	5.76311	5.81133	5.62581	5.45605	5.38103	4.43156	5.36844	4.95344	5.90056	5.71533	5.1575	5.18207	5.74826	6.54723	5.81383	5.39229	6.18213	5.71695	5.67542	5.57347	5.8141	4.85541	6.24889	6.17487	5.41312	5.59413	4.95524	4.9817	5.03506	5.60133	5.73389	5.4181	5.27396	5.5483	4.65294	5.72004	5.71832	5.03713	5.14846	5.4143	5.46561	4.9083	5.91815
ABI3	6.39251	7.47074	6.33663	6.40071	6.37248	6.98308	7.08244	6.73059	7.02165	6.54814	7.81451	7.89196	7.82776	7.83102	7.0227	6.75892	7.04726	6.84398	6.92175	8.79165	6.28613	8.18658	5.65216	6.82271	6.65478	7.68939	7.4175	7.37164	7.62525	6.00891	6.58738	6.51879	6.8317	7.11846	7.22002	7.82499	7.0445	6.30391	6.96079	7.47578	7.5922	7.48956	7.27105	7.14112	7.34861	7.0124	6.78909	7.25892	6.14678
ABL2	7.06935	6.06024	6.66199	6.32781	5.46508	7.09496	6.98835	6.52202	6.09621	5.84225	6.02546	6.67739	6.19467	5.82852	6.28589	6.82713	6.78838	6.04355	6.81507	6.22892	6.5001	6.40038	6.15475	6.52331	6.10466	6.20211	6.47609	6.48169	6.31855	5.73063	6.25213	6.13592	6.0087	6.73276	6.0905	6.17531	6.12643	6.03487	6.28418	6.43435	5.83424	6.18525	6.67423	5.92544	6.07587	6.0667	5.80094	6.33891	5.73809
ABLIM3	7.1707	7.38244	7.17425	6.92009	6.85231	7.2679	6.60586	7.35807	7.43214	7.10453	7.47221	7.52354	7.35488	7.20561	6.8415	6.66582	7.0819	7.58751	7.14681	6.74834	6.38832	7.51286	6.66229	7.23421	6.70542	7.32071	6.88056	7.44682	7.24205	6.85297	7.23828	7.69516	6.9392	7.058	7.7394	7.21989	6.96913	6.57995	7.69975	7.62393	7.33129	6.79027	6.83802	7.15342	7.82984	7.36885	7.34413	6.84223	6.86175
ABRACL	7.02494	7.99826	7.84632	7.11632	7.26225	7.90792	6.89767	7.76337	8.34948	7.32061	8.21198	8.48984	8.35622	8.14706	6.5436	6.95838	7.6705	8.13634	8.62171	9.78635	7.35723	8.53535	7.07582	7.04951	6.81408	8.40564	7.72586	7.57976	8.61836	7.67556	7.76886	7.23268	7.62052	7.59881	7.34283	8.75365	6.59037	6.85169	7.96753	8.25264	8.32511	7.26117	7.63517	7.32368	7.35815	8.14915	7.57302	7.94502	7.69491
ACAP1	5.20279	5.387	5.11534	5.1668	4.89798	5.85907	4.96158	4.89374	5.98029	4.92923	6.17779	5.83992	6.18594	5.72916	4.99804	4.43749	6.19093	5.89161	6.03023	5.3932	4.53108	5.91728	4.12346	4.77981	4.96203	5.51047	5.5764	6.0274	6.15294	4.69388	5.39886	4.86161	6.047	6.3219	5.31589	6.05715	4.98561	4.82124	5.85915	6.1897	5.90668	5.78032	5.07146	5.50322	5.23458	5.77091	5.62377	5.57312	4.44348
ACAP2	5.21806	5.25687	5.86389	5.47612	5.50773	6.00155	6.04313	4.94718	5.18364	5.81658	5.61543	6.22089	6.20207	5.0926	5.44048	5.34943	6.03171	5.88048	5.91888	6.78749	5.5539	5.76521	6.17979	6.28011	5.75522	5.87487	5.65662	5.38253	6.26446	6.5763	5.52208	4.80483	5.50652	5.96458	6.25387	5.48081	5.42856	5.72498	5.65709	5.54952	5.0496	5.21713	5.45415	5.77186	6.30229	5.89674	5.54861	5.77319	6.23705
ACER3	6.07067	5.84269	6.0612	5.93235	4.34491	6.44736	5.66085	6.5725	6.20941	6.19351	6.19031	5.81569	6.39217	6.34672	6.16141	6.43367	6.71891	6.03458	6.25196	7.90793	5.67231	6.76698	5.94447	6.1749	6.18789	6.77098	5.75329	5.99322	7.13466	5.34605	6.21821	5.90631	6.09461	6.08227	6.10839	6.38722	5.77823	5.631	5.64848	6.27032	4.91436	6.07465	5.69684	5.81928	5.90841	6.76331	5.66167	6.44982	5.45871
ACLY	6.10907	5.9897	6.4697	5.72084	5.90232	6.11451	5.93513	6.91257	5.68256	6.096	5.88063	6.81165	6.28075	6.03887	6.16829	6.0484	6.02972	6.60922	6.40261	6.94668	6.49181	6.71084	6.17953	5.9976	5.73831	6.36807	6.4466	5.70547	6.6138	6.01873	6.06341	6.41944	5.64975	5.942	6.17143	6.43075	6.12945	5.73818	6.31161	6.48814	5.93501	5.79942	6.56816	5.73669	6.10961	5.64009	5.93469	5.78275	6.0289
ACOT4	5.07339	5.31868	5.74898	4.55936	3.78354	5.35735	3.62534	5.27336	5.86003	5.44013	5.2332	4.99909	6.36075	6.6657	4.13704	3.98938	5.06044	5.65868	5.30048	6.43284	4.90163	5.85456	4.9708	4.70915	5.06044	6.51244	5.88443	5.4561	6.71478	5.0959	5.07912	5.17802	5.48647	4.96773	5.15882	5.67586	4.27572	4.40021	5.67165	5.79015	4.61458	5.45573	4.68617	4.85018	4.98723	5.72329	4.71072	4.92395	5.49181
ACOT8	3.68934	4.38001	4.65296	3.45232	4.40592	3.94479	3.69223	4.70511	3.92759	3.58174	3.87905	4.08702	3.95787	4.43523	3.59142	3.63431	3.61218	3.7581	4.1129	5.21719	4.45335	4.34886	4.67201	4.30431	3.93286	4.36216	4.31578	3.86865	4.51413	4.45728	3.85186	3.73207	3.7929	3.69084	3.47253	4.16658	3.93476	3.94946	3.89143	4.17996	4.06548	3.67683	4.01842	3.51962	3.30546	3.32049	3.71698	3.66389	4.70549
ACOT13	7.44162	7.9596	8.3484	7.38119	7.85484	7.95802	7.28145	7.0367	7.77464	7.7611	7.49298	7.74556	8.42925	7.73519	7.35467	7.33191	7.62341	8.17674	8.44238	9.69095	7.1275	8.36887	7.61504	7.67701	7.34343	8.17409	7.95429	7.31812	8.59663	7.99417	7.68553	7.38053	7.2858	7.62492	7.80006	8.41178	7.48997	7.48297	7.52507	8.31003	7.72385	7.57571	7.75208	7.66867	7.85864	7.77074	7.60897	7.84802	8.05184
ACP2	6.52371	6.85687	6.75731	6.42438	6.36225	7.02938	6.22423	6.76526	6.96345	6.63489	6.9148	6.93231	8.06638	7.23199	6.25593	5.97075	6.67997	7.09973	7.69877	8.78382	7.13487	7.41945	6.45413	6.96852	6.31802	8.11153	7.36203	6.92304	8.69207	6.56285	6.58277	6.27938	7.09738	6.46184	6.90253	7.36077	6.26405	6.19358	7.17693	8.02168	6.65411	6.66874	6.79963	6.30747	6.52719	7.21196	6.57169	6.82773	6.57886
ACP5	5.80217	7.97464	5.233	5.45489	4.56366	7.63016	4.72587	5.20713	8.06283	7.18421	7.33481	6.25071	8.27107	8.63923	4.62915	4.24335	7.87549	6.07077	7.85342	9.25267	4.45637	7.92637	4.34638	5.52998	5.19253	8.5649	8.40132	8.20538	8.98035	5.29651	8.43101	5.12829	7.80005	7.95036	5.63257	8.12146	4.57448	5.03753	6.11238	8.20538	8.57675	7.13865	4.92963	6.4488	5.67752	8.34023	6.84856	9.41481	5.39196
ACSF2	5.73589	5.96521	5.57336	5.58788	6.07723	5.95444	5.6398	5.16413	6.15214	5.72051	5.56023	5.62178	6.73405	6.2395	6.06727	5.00301	6.04777	6.05957	6.02028	6.53183	5.08444	5.96916	5.81472	5.7076	5.65872	6.01999	6.24775	6.20997	6.6395	5.67769	5.94097	5.55249	6.07603	5.96591	5.65362	5.94173	5.92446	5.49431	5.69667	6.33437	6.17075	5.60245	5.81991	6.07846	5.9085	6.07532	5.93688	5.78585	5.1284
ACSF3	4.87381	4.67495	4.77186	3.99085	4.57821	4.73669	4.46271	4.57343	4.47898	4.45184	5.01257	4.85476	4.86828	4.96969	4.64799	4.60353	4.56711	4.9525	5.0249	5.13613	4.73588	4.68488	5.49189	3.91766	4.49922	4.72951	4.9957	4.39088	4.5666	5.13837	4.71899	4.31935	5.12027	4.41385	4.61034	4.76804	4.38194	4.23032	5.13963	5.04451	3.71831	5.05322	5.0117	4.45576	4.36317	4.47485	4.59828	4.78985	4.82783
ACSL1	5.5476	5.344	5.27584	4.95557	4.87239	5.97084	5.18883	5.6465	5.60966	4.38362	5.3628	5.85556	6.85667	4.71146	4.91701	4.50959	5.62788	5.8799	6.19139	6.7392	5.06944	4.81071	4.83505	4.91618	4.77256	5.40725	5.10754	4.64706	5.98792	4.70154	4.50491	5.56342	4.50148	5.60774	3.94882	5.38928	5.05489	4.48684	5.09107	6.02959	5.18842	6.15282	5.38263	4.84333	4.10557	5.03362	4.67451	5.16436	4.86392
ACSL5	6.62451	7.18617	6.19597	6.26078	4.3589	7.35321	6.56497	5.82065	6.48367	6.78182	7.65298	7.61015	7.2442	6.73763	6.05692	6.94719	6.87398	7.39961	7.19279	7.31246	5.32793	7.16658	5.64229	7.63168	6.484	7.06842	7.21465	7.26044	7.3018	6.5104	6.5766	6.05826	6.33242	6.93064	7.38488	7.40231	6.23104	6.41113	7.39783	7.06192	6.8755	6.63063	7.06177	6.64588	7.31833	6.46769	6.9919	7.1661	6.58726
ACSM5	5.98861	5.6252	5.93369	5.5541	6.62684	6.23417	5.38863	5.60957	5.77468	4.54098	5.09733	5.39425	5.73556	5.77759	5.38204	5.17719	5.98505	5.15801	6.1387	5.99307	4.89717	4.98414	5.45097	6.19549	5.31297	5.86623	5.45381	6.36084	6.02289	5.2131	5.03264	6.45353	6.05156	6.44418	5.32756	6.48545	5.47783	6.1063	5.36711	5.53654	6.07352	5.81565	5.2132	6.44002	5.20475	5.85726	5.61854	6.99386	6.58892
ADAM8	7.02841	6.91814	5.9023	7.05109	5.62849	7.98696	6.05642	5.91794	7.75413	7.02246	7.47335	8.21334	8.82727	7.34735	6.86389	5.59243	7.71919	7.02096	8.41661	8.82605	5.62256	7.61233	4.82917	4.59901	6.47332	7.64726	7.56643	7.19824	9.0467	5.50559	6.93504	5.93239	7.01563	7.73153	6.19138	7.95325	6.8656	6.35371	6.87983	7.87706	7.48077	7.87216	6.5274	7.21498	5.93627	8.08315	6.77422	7.55348	5.38258
ADAM9	5.89872	6.34977	6.51156	6.07118	6.00751	5.80336	6.01244	6.78944	5.69568	5.90314	5.49216	5.8503	5.97129	6.38172	6.0468	6.47593	5.58886	6.18653	6.22993	7.29755	6.51785	6.3449	5.93799	5.35846	5.95081	5.56553	6.21464	6.07283	6.25745	5.79719	6.03451	6.15365	6.13727	5.4249	5.87636	6.33321	5.91445	5.87764	6.63317	5.968	6.03166	5.70938	6.2903	6.08544	6.02924	5.82353	5.90503	5.97398	6.49161
ADAM10	4.74691	5.46769	5.94803	5.15051	5.20577	5.93278	5.57953	5.39141	5.21176	5.50255	5.65531	6.32239	6.42164	6.14878	5.29159	5.34543	5.95046	5.57143	5.73813	7.43604	5.60054	6.87935	5.1587	5.81171	5.15197	6.42043	5.8091	4.47902	6.70215	4.69806	5.30977	4.50341	5.64317	5.6956	5.3287	6.10257	5.72284	5.57622	5.049	6.15006	5.64233	5.13453	5.1587	5.09818	5.34951	5.80283	4.96655	6.11143	5.31614
ADAM12	5.5881	3.51069	5.66123	4.69611	5.06037	4.64684	4.64437	6.12946	4.59461	3.86729	5.08328	7.45275	5.33808	5.73876	5.09508	5.55754	4.83846	5.35454	5.04441	4.98015	5.32561	6.88634	5.03337	5.19625	5.21438	5.04485	5.46049	4.23432	5.61958	5.64684	4.82109	5.21777	4.94213	3.78604	4.67528	5.5801	5.33987	5.49091	5.8259	3.69555	3.637	4.90515	5.67945	5.49532	5.16995	4.82386	4.73768	5.72125	5.8988
ADAM15	5.84748	5.97489	5.64567	5.70255	5.2531	6.04862	5.7692	6.02723	5.096	5.96813	5.90531	6.57356	5.48963	6.30982	5.63502	5.7859	5.50451	5.77693	6.4097	4.92063	6.08293	6.37608	5.13267	5.46933	5.76676	5.65128	5.91641	5.5712	6.05885	5.27118	5.70168	5.65968	5.65375	5.42786	6.29999	6.09606	5.6064	5.57115	6.34387	6.19966	5.95702	5.69456	5.76827	5.37254	6.27935	5.66998	5.97883	6.02271	5.48762
ADAM17	6.82501	6.11468	6.74044	6.47058	5.46976	6.83495	6.98891	6.41249	6.44018	6.40848	6.22239	7.10654	6.694	6.21943	6.53439	6.83853	7.0686	6.5117	6.66554	7.61311	6.42392	6.58976	5.53212	6.90148	6.16017	7.21157	6.31713	6.4928	6.94252	6.02054	5.8727	6.38647	6.52332	7.08456	6.29827	6.62852	6.76773	5.95724	6.17084	7.03464	6.09942	6.32929	6.80244	6.20571	6.41707	6.30965	6.22691	6.26936	5.8963
ADAM28	5.07037	5.56848	2.65696	5.61432	4.7428	5.94505	4.34991	4.57176	5.99221	5.14418	6.05253	4.82075	6.06291	5.3564	5.64033	4.09091	6.06516	5.7445	5.40915	7.13138	4.05252	5.54316	4.34041	4.7781	5.07314	5.43127	5.87667	5.40207	6.18278	4.79907	5.18937	4.65196	5.52099	6.15537	4.90654	5.99798	5.47271	4.81894	5.25499	6.20317	4.17796	5.61278	5.41814	5.95241	4.69377	6.18177	5.01721	5.86286	5.35194
ADAMDEC1	4.89447	6.33343	4.51567	5.14902	4.76216	6.6447	4.51383	4.72308	7.40878	6.47229	6.28557	5.43593	8.16254	7.46939	4.09259	3.7489	7.34754	5.70143	6.42984	9.4735	5.48643	6.94702	5.35352	4.76216	5.5834	6.37789	8.22648	6.58343	9.05553	4.64363	6.02618	3.31336	6.88552	7.61333	5.24987	6.61784	5.75289	5.89006	5.94008	6.0935	5.32045	5.88791	4.85925	5.74564	5.30983	7.40285	5.28725	6.4523	5.71848
ADAMTS14	2.87303	4.65158	2.67641	3.65775	1.70475	4.46298	3.22089	3.40188	3.51633	3.6197	4.06421	4.77164	4.87735	4.24922	3.42967	3.23399	3.86412	5.04673	4.52772	4.58288	2.59727	5.20838	2.1277	1.44458	2.90036	3.48847	4.95732	3.21893	5.09344	1.97681	4.11256	2.79141	3.2968	3.99748	4.64539	5.25219	3.39056	3.30483	5.19102	4.31488	4.4857	3.92658	3.75185	3.28798	4.71754	3.93485	3.63321	4.82304	2.37999
ADAP1	5.75389	5.74686	5.6855	5.74339	4.72199	5.85819	5.35338	5.54344	6.18906	5.58679	6.04784	5.7037	6.40199	6.48261	5.44064	5.37373	6.11061	5.80701	6.04743	6.84145	5.35483	5.96701	5.22983	5.5199	5.45927	6.29964	5.95863	5.52514	6.45562	5.16822	5.71844	5.81148	5.85377	6.02453	5.22475	5.98785	5.36423	5.40908	5.71512	6.35095	6.16234	5.71537	5.69668	5.94327	5.36324	5.92137	5.64294	5.71875	5.31048
ADAP2	7.14115	7.9824	6.8033	6.05363	5.2854	7.76057	6.46902	6.86906	8.17072	7.56416	7.97298	7.1372	8.69101	8.24383	6.14966	6.12031	7.92118	8.1089	7.95279	9.10918	6.94141	8.09208	5.79085	6.03411	6.36305	8.32569	7.94771	7.55939	8.43138	6.7062	7.58458	6.67104	7.70571	7.87636	7.41242	8.1116	6.27355	6.43821	7.83547	8.43071	8.07725	7.39434	6.95985	8.3888	7.45078	8.1356	8.09567	7.57457	6.82694
ADCK1	5.93212	5.61683	6.00026	6.16902	5.68393	6.13634	5.45435	5.97836	5.76043	5.88443	6.28641	5.45835	6.27348	5.69821	5.95655	6.14986	6.20284	6.1896	6.40999	6.84862	6.44066	6.23273	5.92959	4.49728	5.86856	6.19348	6.16994	5.974	6.39928	5.424	6.10522	6.02286	5.79578	5.99102	6.24296	6.28513	6.12508	5.06355	6.26444	5.79617	5.21668	5.71126	6.36796	5.64942	6.14467	5.82621	5.99943	6.00681	5.25566
ADCY7	7.63769	8.04604	7.29794	7.28812	6.53094	7.80325	7.15017	7.66048	7.92994	7.99745	7.93224	7.03188	8.30934	7.69746	7.33111	6.98604	7.79018	7.8653	8.2394	8.92169	7.3158	8.0353	6.62404	7.19591	7.17187	8.03839	8.14751	7.49331	8.46651	6.66926	7.69482	7.28456	7.61425	7.76701	6.9184	8.04878	7.24046	7.1621	7.72083	8.18818	7.75581	7.55839	7.71097	7.74097	6.76886	7.84197	8.00472	7.61203	7.0368
ADD2	3.51874	3.45443	3.31829	3.17339	3.61262	3.86346	4.03531	3.46775	3.41335	2.98552	3.53013	4.65443	3.69783	3.59081	3.8189	3.03463	3.19605	3.65603	3.56849	3.29146	3.02428	4.01597	3.32729	2.88496	3.63687	3.92761	3.40848	4.57085	3.47377	3.63007	3.42062	3.86595	3.80147	3.26846	2.82138	2.98127	3.91795	3.88359	3.01564	4.31475	6.63298	3.41669	3.84993	3.2219	2.97368	3.33687	3.2496	3.5331	3.95394
ADGRE1	4.7567	3.80616	6.03561	4.30663	5.63902	5.01338	5.38518	5.57974	4.77096	4.14892	4.44154	5.05196	5.78592	5.48749	4.92804	5.96587	5.15426	4.65391	5.53931	6.96197	5.20075	5.83382	5.10956	5.54421	4.94227	5.23872	4.48376	5.37765	4.87611	5.24971	5.01922	5.77517	4.97229	5.12762	4.81597	4.60556	4.37189	4.47954	5.05221	4.22318	5.74925	5.01058	4.96528	5.32633	5.27084	4.16678	4.37853	5.93846	5.01325
ADGRE2	6.36784	6.67357	5.84552	5.99359	4.21768	6.93475	5.482	6.63487	6.71208	6.20224	6.90227	7.22933	7.39194	6.51486	4.91502	5.01734	7.1863	6.19079	7.17913	8.21561	5.93684	7.29574	4.29877	4.23827	5.04671	7.10684	6.58104	6.41322	7.08873	4.4586	5.95607	5.37523	5.43422	7.13691	5.34046	6.91528	4.827	5.14599	6.50903	7.3585	6.79098	6.16426	6.15776	6.34349	5.24646	7.05185	6.09753	7.15514	4.13531
ADM2	4.39519	2.88773	4.76413	3.61035	4.94776	3.70931	4.41029	4.16968	3.84981	3.8244	4.17775	4.21183	4.48351	4.16693	4.257	3.87663	3.61291	3.99932	3.86687	4.60962	4.26836	5.30999	4.18685	3.40199	4.705	4.61737	3.86097	4.46067	4.53203	4.33222	3.91044	3.39829	4.47031	3.83756	4.5579	3.90752	3.02018	4.4439	4.5319	3.1247	3.83114	3.15977	4.08968	3.85082	4.60422	4.04914	4.39687	4.12241	4.33524
ADORA2B	4.48953	4.72032	5.78361	4.65319	3.86281	5.24639	4.47438	4.49597	5.54866	5.17206	5.65333	5.43593	5.61608	5.39646	4.46931	4.40293	4.84984	4.85236	5.62076	6.09308	4.77396	6.37421	4.07363	3.97385	4.46583	5.77012	5.7798	4.45323	6.55705	3.64424	4.77581	4.17839	4.19156	4.737	4.40235	6.19822	4.44212	4.18193	5.29139	5.57531	4.81867	4.44175	4.28874	4.01438	4.1164	5.11212	4.74385	4.52577	3.86152
ADORA3	4.41662	6.31678	6.24887	4.65548	5.01706	6.26688	4.29406	5.81358	6.58472	5.4872	6.39861	6.61475	7.95688	6.21207	4.33034	4.01437	6.07799	5.88206	5.66659	8.45849	5.11042	5.82872	4.90385	4.88059	4.92771	7.58632	6.36648	4.88091	7.55925	5.65865	5.15827	5.10115	4.92223	6.03262	4.82897	7.32017	4.25777	4.34269	5.07404	7.41976	6.20852	6.25835	5.29519	6.66121	4.68882	6.1519	5.70021	4.95552	5.00405
ADPGK	7.77225	8.05007	7.43071	7.65657	6.82976	8.09215	7.41627	7.87977	8.22071	7.92636	8.16238	8.14979	8.46489	7.73701	7.5151	7.55628	8.03522	8.06994	8.48738	9.31388	7.7265	8.22747	7.55556	7.57169	7.60931	8.36097	8.30208	7.92584	8.70527	7.29999	7.84646	7.63149	7.8137	7.91404	7.61759	8.28371	7.41126	7.57206	8.07032	8.40612	7.74651	8.18166	8.00256	7.82559	7.79245	8.10179	7.87847	8.06088	7.09174
ADPRH	6.04566	7.0165	6.48108	6.05643	6.5528	6.16405	6.38736	6.33768	7.04046	6.14264	6.57247	6.79258	7.46752	7.02201	6.16564	6.22524	6.22826	6.61656	6.40219	7.70572	5.97936	6.68161	5.80197	6.32202	5.80353	7.07174	6.20175	6.43666	7.37154	6.56221	6.44194	5.92473	6.20884	6.39355	6.86297	7.09082	6.12255	6.58021	6.45804	6.60836	6.25553	6.24526	6.74041	6.72218	7.01316	6.79258	6.78278	6.68104	6.25075
ADRB1	4.40906	5.02174	4.7849	3.88128	4.42609	4.54042	4.8407	3.68393	5.44492	5.15045	4.74479	2.61782	5.07709	5.20568	5.23473	4.08231	5.70872	6.06343	4.25	6.16536	4.56265	3.67592	5.3639	5.97777	4.68675	4.79255	5.00392	4.88426	5.00392	5.84647	4.90289	3.58636	5.54718	4.94522	4.29912	5.93381	5.2811	5.0827	4.57057	4.69587	4.35766	4.66206	4.84011	4.49795	4.73563	5.39095	5.41693	4.67528	5.95187
ADRB2	7.78082	7.5686	6.65803	6.18517	6.31962	7.55483	6.92403	6.64693	7.59739	7.32246	7.76179	5.96007	7.41842	7.37672	6.65374	6.05808	7.59929	7.66803	7.57225	8.09918	5.98768	7.20602	6.86116	8.26422	6.88496	7.69904	7.40112	7.68084	7.52769	7.49077	7.23357	7.25781	7.40969	7.60117	6.99982	7.57466	6.69327	6.86046	7.35339	7.73239	7.57944	6.89595	6.74169	7.43365	7.00152	7.61517	7.46009	7.07814	7.48311
ADTRP	2.93193	4.49529	3.99161	3.78044	3.50021	3.68476	2.63001	4.65706	4.39525	4.78754	4.13058	5.29842	4.64934	4.63097	3.58384	3.58667	4.05064	3.95181	4.43502	6.34355	4.49579	4.99097	3.69936	2.96328	3.15745	5.85872	5.41899	3.76303	7.03151	3.39717	4.54184	3.74428	3.70979	4.3283	3.28984	4.97092	3.11491	3.18471	3.7922	5.36624	4.00578	3.93204	3.01281	4.07793	3.1464	4.43946	4.34213	3.77948	2.84044
AEN	7.13065	7.01355	7.91824	6.53258	6.64262	7.21036	7.60401	7.67041	6.96326	6.87183	7.18748	7.47309	6.95063	7.32584	7.2935	7.26721	7.22183	7.03673	7.28307	6.83035	7.0416	7.36947	6.49091	6.92821	6.83111	7.4641	7.17382	7.05861	7.17469	6.71807	6.87674	6.66495	7.25568	7.50118	6.68026	6.94703	7.18023	6.54898	7.22422	7.46343	6.33338	6.57706	7.18583	6.68119	6.53234	6.86967	6.72167	6.87339	6.54388
AFG1L	4.89904	4.63245	5.52253	5.16626	5.18503	5.20539	4.93529	4.83098	4.90313	4.80378	5.12824	6.01043	5.14159	5.09173	4.6337	4.83202	5.12408	5.48269	5.61259	6.69327	4.76738	5.87337	5.18209	5.73167	5.57401	5.02249	5.47124	4.99989	5.45075	4.75674	4.8025	4.905	4.60436	5.49591	5.48842	5.54496	5.09173	5.19889	5.13262	5.35062	4.7358	5.8917	5.24723	4.96825	5.70164	4.98873	4.62274	5.23509	5.13868
AGAP2	4.51269	4.67469	3.938	4.78238	4.71885	4.8554	4.46728	4.51089	4.98218	4.68463	5.28006	5.50892	5.26979	4.94579	4.32322	4.61903	5.33884	5.01783	4.79936	5.75437	4.96099	5.00571	4.48866	4.43634	4.55251	5.10345	4.93142	4.8841	5.1838	4.77494	4.72908	4.52279	5.15822	5.17605	5.30929	5.19449	4.58638	4.67214	5.00212	5.05871	5.33528	4.77174	4.47995	4.93321	5.26707	5.16537	4.83726	5.26707	4.12536
AGAP3	7.14206	7.38033	6.37631	7.00125	6.85149	7.46439	6.8358	6.87094	7.34093	7.21009	7.45834	7.24615	7.75953	7.3787	7.26609	6.51318	7.22481	7.5111	7.49261	7.75614	6.42331	7.40967	6.75923	6.65642	6.96005	7.44582	7.70902	7.2112	7.69741	6.54601	7.48355	6.79776	7.41533	7.27809	7.4654	7.26917	7.19706	7.12608	7.35672	7.40569	7.29419	7.03613	6.94993	7.51064	7.46768	7.42	7.51296	7.54752	6.4666
AGFG1	3.85631	4.01339	4.57525	3.98038	3.28558	3.86587	4.27684	4.74746	3.6262	3.69821	4.02949	4.27062	4.41688	3.1498	3.82048	4.19396	3.82516	4.13467	4.12263	4.58516	4.65737	4.15498	3.98441	3.78829	3.69441	3.81144	3.81057	3.40273	4.10348	3.72076	3.65408	3.81258	3.26469	3.68215	3.61562	4.08703	3.92199	3.73487	3.95812	4.2117	3.34214	4.40815	4.37152	3.37764	3.54757	3.57639	3.70282	3.78542	3.97282
AGMAT	3.02759	2.52186	3.04127	2.38009	2.62253	3.28438	2.9411	3.20488	3.36591	3.28265	3.4499	3.43259	3.64157	3.51681	2.56141	2.74689	3.13827	3.26509	3.39331	4.10342	3.13827	4.09395	2.95708	2.85223	2.90641	3.12258	3.26371	3.16793	3.75013	2.7837	2.97443	3.16505	2.99819	3.2932	3.13701	3.50907	2.65375	2.30461	3.15075	3.58028	2.99143	3.48397	2.93154	2.75445	2.7662	3.24435	2.98598	3.19081	2.78439
AGPAT5	3.91771	4.44078	4.95973	3.95056	3.69577	4.42718	3.48785	4.98959	4.45172	4.48772	4.86052	5.46108	4.57481	4.11059	3.62521	4.59522	4.42166	5.03757	4.32682	5.17404	4.02003	5.24053	4.64831	5.12166	4.43586	4.71246	4.76516	4.00031	4.50515	4.69422	4.43561	3.66055	3.93906	4.15576	4.97361	4.89819	3.62934	4.20829	5.43181	4.35782	4.44903	3.81766	4.52077	4.16016	4.81611	4.43435	4.61823	4.57325	4.57498
AGPS	6.01079	6.00803	6.13359	6.19313	6.16856	6.36713	6.56705	5.97843	5.82618	6.9322	6.41744	7.50182	6.97858	6.74683	6.07873	6.37179	6.66573	6.45952	5.89881	6.86234	6.43046	6.48243	6.30404	6.80601	6.69976	6.73703	5.36549	6.33558	7.07635	6.47112	6.32791	6.13483	6.55728	6.52953	6.6143	5.91697	6.07556	6.78875	6.1747	6.43995	6.5023	6.32318	5.4668	6.15238	6.50358	6.88591	6.30312	6.8839	6.38184
AGRP	3.67821	3.1362	4.05176	3.63118	3.54104	3.80728	3.33266	3.72752	4.02496	3.56792	3.87162	3.72229	3.88885	4.09386	3.65488	3.55577	4.01229	3.5237	4.34864	6.02623	3.36972	3.87379	3.44693	3.33266	3.57011	4.14085	3.69997	3.66056	4.38357	3.32161	3.72061	3.76072	3.6848	3.71128	3.37206	4.20022	3.56049	3.84175	3.48115	3.88682	3.25395	3.96081	3.63933	3.65033	3.36837	4.12415	3.59392	3.69276	4.14868
AGTRAP	5.78032	5.98021	6.40985	5.55742	5.01252	6.01399	5.52178	6.17583	5.95914	5.53975	5.9838	6.46785	6.33905	6.08599	5.51516	5.61256	5.63734	6.35007	6.4553	6.43354	6.74207	6.10682	5.70718	5.92209	5.70248	5.79057	6.0816	5.63814	6.40278	5.68856	5.51452	6.06036	5.77785	5.59845	5.6937	6.19863	5.45731	5.63217	6.09368	6.34052	5.8471	6.30814	6.34385	5.85619	5.61556	5.66028	5.63728	5.80656	5.54643
AHCYL2	5.05188	5.23338	4.05615	5.20338	4.79025	5.10888	4.73148	4.63205	5.36333	4.83383	5.43037	4.51475	4.84787	4.3847	5.29775	4.7318	4.76008	4.78258	5.38375	5.73111	5.06795	5.1058	5.06068	5.29131	4.94183	5.15169	5.67049	5.09768	5.28959	4.82677	5.51807	5.06541	5.15997	4.77728	5.31551	5.21382	5.25209	4.70549	5.32547	5.2707	4.78787	4.78731	5.276	5.18565	5.01651	5.31826	5.19063	5.23324	4.81568
AIF1	8.64133	9.57353	9.19541	8.52719	8.47728	9.35199	8.34771	8.45865	9.47263	8.77386	9.58628	8.74081	10.0048	9.32661	8.03125	7.94612	9.33234	9.67355	9.64694	10.7344	8.33738	9.85925	8.28349	8.36317	8.22215	9.58408	9.51781	8.82559	9.87131	8.91856	9.15688	8.60879	9.09283	9.5362	8.57185	9.93349	8.12787	8.30512	9.29528	9.91158	9.5507	9.04354	8.76391	9.44537	8.59338	9.46299	8.97602	9.34387	9.05212
AJAP1	4.43077	4.75158	3.91794	3.79999	4.12244	4.39592	3.69626	3.48405	3.11491	4.14837	4.04378	4.45452	4.06445	3.80033	3.89811	3.26955	3.90446	4.38219	3.90446	4.25703	1.96377	4.45461	2.64418	4.25183	3.80365	3.64283	4.00311	4.04932	4.12636	3.35193	3.36003	3.58655	3.89233	3.71265	4.60763	4.4076	4.11875	3.72236	4.5615	3.7593	3.32985	4.36682	4.33689	3.36806	4.1408	4.3963	3.93886	3.57386	3.81322
AKR1B1	8.26653	9.01042	8.36445	8.15574	8.23261	8.53505	8.10665	8.18582	8.98957	8.26621	8.63764	7.84282	9.11662	8.54016	8.06318	7.89057	8.59287	8.70988	8.78525	9.87585	8.37784	8.74971	8.26161	8.39448	8.09027	8.95267	8.83373	8.18844	9.21998	8.13619	8.51824	8.48649	8.71463	8.64642	7.96933	9.19111	8.2566	7.92639	8.5023	9.33424	8.36757	8.5951	8.4017	8.75104	7.91984	8.79109	8.41152	8.54699	8.27499
ALDH1A1	8.29506	8.15054	7.59154	6.76693	8.12239	7.05783	7.84759	7.19954	6.45869	8.06531	6.96557	5.40664	7.27877	7.78619	7.58966	6.99072	7.62239	7.66847	7.61453	8.64688	7.97832	7.17278	8.04503	8.36437	7.60333	8.03246	7.30406	7.75539	7.94072	8.20565	7.26501	7.32157	7.28064	7.74529	6.3341	7.24175	7.65491	7.53904	6.44283	7.62343	6.97809	7.48726	7.95656	7.68085	6.13243	6.95555	8.37701	6.74107	8.29447
ALDH1A3	7.34946	6.95436	7.28052	6.02634	4.22569	7.42947	6.8746	6.96606	5.85897	7.17726	6.75905	6.88386	6.5008	6.47089	7.10691	6.97017	6.05674	6.78963	7.92451	4.30299	9.05732	9.2974	5.72417	7.20017	6.34373	6.90769	6.94843	6.55932	6.8473	7.16815	6.26736	7.4262	5.14655	5.89195	6.44029	7.52096	7.13387	6.28326	6.76352	7.61776	6.66948	6.75671	6.76928	5.64262	6.38271	5.8954	7.02272	6.1296	7.19224
ALDH3B1	6.99586	7.32562	7.04698	7.03775	7.30052	7.31406	6.93097	7.08752	7.87585	7.63723	6.5907	7.19121	7.84037	7.88453	6.84636	6.66204	7.00242	7.0952	7.34946	8.4698	7.13492	7.82693	7.12188	6.2716	6.85369	7.45952	7.42422	7.08752	7.89482	6.87889	7.22576	7.06564	7.40048	7.00537	6.94811	7.85988	6.94084	6.62783	7.32709	8.01926	7.55328	7.24961	6.96025	7.30266	6.9183	7.74697	7.25733	7.67664	7.18674
ALG5	6.04917	6.41793	6.76419	6.41612	6.87869	6.65569	6.08445	6.90582	6.43328	6.51997	6.86305	6.79629	6.16409	6.13471	6.01201	6.66787	6.11345	6.66065	6.47413	7.17649	6.9638	6.68268	6.63671	6.81814	6.24334	6.39736	6.67281	6.19918	6.81541	6.93093	6.43742	6.31255	6.32352	5.98719	6.50595	6.81631	5.9711	6.1243	6.78827	6.46607	6.18687	6.57858	6.50369	6.0221	6.52281	6.58438	6.40744	6.7022	6.89404
ALG6	6.27107	6.38815	5.87759	5.89799	5.52685	6.39068	5.78945	5.79288	6.20402	6.06066	6.71046	6.75089	6.46215	6.13923	5.9456	5.87535	6.37937	6.68318	6.58645	6.9958	7.11492	6.61261	5.87533	5.60616	6.03637	6.4059	6.39303	6.29676	6.46078	5.75474	6.11222	5.90798	5.91505	6.32302	6.47634	6.61028	5.89485	5.95478	6.83576	6.43082	6.2469	6.44089	6.37666	6.04485	6.60393	6.17216	6.04283	6.2485	5.86133
ALG14	6.29105	6.29681	6.72885	6.56848	7.09559	6.43273	6.10213	6.8141	6.48544	6.21134	6.7987	6.55043	5.84583	6.32982	6.20818	6.65654	6.12109	6.75313	6.49643	7.14162	7.50877	6.93325	6.66903	6.8251	6.49639	6.46219	6.43155	6.04848	6.36526	6.85918	6.43155	6.72324	6.24194	6.09641	6.37744	6.64017	6.36933	6.46942	6.54319	6.67401	6.27724	6.51383	6.77499	6.29804	6.27553	6.44108	6.35522	6.50745	6.55715
ALOX5	4.95576	5.95658	4.76764	5.34309	4.1573	5.90933	4.48809	5.25309	6.33436	5.59896	5.93965	5.96704	6.97834	5.75711	4.77819	4.18932	5.92855	6.12028	6.40671	7.06574	4.50891	6.01572	3.84202	3.89524	4.76757	6.1114	6.06086	5.44986	6.87281	4.77351	5.62861	4.98879	5.65136	5.99412	4.43768	6.14733	4.76467	4.78181	5.77129	6.49261	5.95837	5.94986	5.28088	6.13678	4.38234	6.10324	5.62513	5.97331	4.68393
ALOX5AP	7.80442	8.39425	8.07394	7.73241	7.84851	8.5677	7.23319	8.26625	8.91201	7.60874	8.66079	9.94178	9.17998	8.02367	7.52302	6.98188	8.59289	8.04136	8.78338	9.82872	7.39756	8.07534	7.65193	8.15399	7.7126	8.18972	8.34396	7.72895	9.16567	7.84896	7.98202	8.07864	8.2912	8.54993	6.59953	8.97064	7.48981	7.65107	7.69169	9.10706	8.49747	8.69195	8.26683	8.47866	6.7207	8.11371	7.73398	8.19295	7.97411
ALOX15B	4.70459	5.21822	4.81054	4.26456	5.63124	5.04169	4.84351	4.98368	6.28997	4.18763	4.82916	5.72118	8.45522	6.83706	4.55152	4.50547	4.98593	4.84017	5.27756	7.72551	4.64314	5.28376	5.06637	5.66534	5.49022	5.95996	6.04539	6.25539	7.00703	5.88131	4.93839	4.91383	5.53843	5.0496	4.8263	5.49224	4.14923	5.65247	5.06322	4.65078	5.99832	7.61592	4.62783	5.15769	4.53397	5.86054	4.77035	5.35079	6.00987
ALYREF	5.17151	5.34008	5.69747	5.51652	5.61608	4.80873	5.48039	5.88093	5.21782	4.91312	5.82372	6.59607	4.97506	5.83997	4.89665	5.40615	5.38163	5.22238	5.26034	5.72761	5.99132	5.52	5.60731	5.70791	5.43597	5.75469	4.99973	5.51531	5.38703	5.45412	5.37282	5.56704	5.00808	5.4623	5.4713	5.95219	4.99825	5.59188	5.37447	5.31732	5.98148	5.4083	5.57136	4.73779	5.41651	5.28781	5.22833	5.56274	5.31863
AMDHD1	4.19125	3.98269	5.56097	3.73046	1.9985	4.66057	4.43198	4.22182	5.05835	3.31547	4.72431	2.8936	5.12952	4.0174	3.72572	3.72667	3.86425	4.24129	5.19243	7.50452	3.89928	4.45912	4.19227	3.75255	4.15616	5.14274	5.0178	4.43825	6.08748	4.05426	3.72572	3.56779	3.73896	4.65936	3.32438	4.76801	3.72048	4.20359	4.57764	5.46068	3.73236	4.39084	4.76778	4.86885	3.53327	5.32654	4.01316	4.57172	4.59171
AMDHD2	5.3895	5.64001	5.65197	5.52182	5.32508	5.6477	5.42356	5.2537	5.9692	5.35014	6.02514	6.52674	6.31304	6.78771	5.01377	5.22844	5.79989	6.10196	5.74059	6.96804	5.42338	5.98623	5.45118	5.36642	5.56544	5.95359	5.67723	5.96791	6.05557	5.74507	5.64148	5.36667	5.74015	5.79836	6.19713	5.92933	5.12651	5.60471	5.76466	5.78191	6.32405	6.04327	5.52429	6.00854	5.93859	5.83045	5.63474	6.05409	5.73076
AMFR	6.72625	7.06657	6.0507	6.55169	7.15153	6.48257	6.87739	6.91498	6.09725	6.27056	5.79592	6.15579	6.24906	6.91548	6.56419	6.67004	6.64372	6.15006	6.5939	6.63063	5.99196	6.57852	7.3492	7.2894	6.74495	6.82986	6.45004	6.71793	6.83307	7.11817	6.158	6.48338	6.6454	6.63782	6.90584	6.02296	6.55006	6.67556	6.83487	6.46048	6.73202	6.72962	6.8391	6.62969	7.06552	6.89813	6.83548	6.32762	7.03583
AMPD3	4.22915	5.55054	4.03635	4.39159	4.15537	5.00134	4.17123	4.47004	5.82363	4.74842	5.32691	5.76353	6.67583	5.05017	3.9728	3.33738	5.49211	5.21567	5.45548	7.09305	4.08727	5.57103	3.64574	2.85566	4.1894	5.84223	5.5259	5.00899	6.77518	3.57343	4.744	3.9728	4.92063	5.39189	3.90894	6.15398	3.97587	4.467	4.99214	5.87081	5.95838	5.24968	4.87635	5.21785	3.93227	5.74302	5.0182	5.48776	4.03029
AMZ1	3.8295	3.55215	3.57941	4.4767	3.97413	4.24296	3.89151	3.3244	4.82228	3.62712	3.34266	3.46091	5.12097	4.80337	4.72969	4.13532	3.95403	3.52395	3.6892	4.95862	3.73228	4.15983	4.04953	4.17388	4.17306	4.03358	4.10746	4.10163	5.38356	3.55185	4.20895	3.62552	3.63323	4.22265	3.95475	4.66319	4.92524	4.41892	3.64686	3.70316	3.81287	4.22291	3.9585	4.04167	3.78716	4.60485	3.60989	3.85555	2.84858
ANGPTL4	6.74745	7.20214	8.26617	6.56058	6.53794	7.11991	9.00823	8.63496	5.65417	5.98197	7.21397	9.67118	8.04942	6.52386	8.09238	7.67444	7.39361	7.27741	6.98934	7.87335	8.34581	8.42437	5.93098	6.2245	6.59938	6.17339	6.6997	7.07386	6.78015	6.60971	6.08917	7.45036	6.5828	7.36741	6.57603	7.69993	8.12813	6.68664	6.81977	7.18982	6.82943	7.43131	8.30055	5.20969	6.48914	6.18525	6.18196	6.49853	6.75787
ANGPTL6	3.40401	2.89356	3.40408	3.50679	2.3018	3.49057	2.9259	3.42032	3.56719	3.39072	3.5781	3.13249	3.69096	4.11299	3.1985	4.62548	3.55328	3.083	3.51433	3.81651	3.20914	3.26167	3.08822	2.67913	3.13588	3.31658	4.27423	3.60548	3.65564	2.23603	3.83297	2.60465	3.44814	3.44932	3.10844	3.49256	3.33923	3.07522	3.43376	2.80986	2.74002	3.16485	3.17343	2.8845	2.84797	3.22114	3.30698	3.80971	3.2856
ANKRD1	3.17637	2.60038	7.08512	2.99629	2.8201	2.8352	4.94533	6.63384	3.27478	3.35366	3.72025	3.53632	4.14746	4.32745	4.13275	3.98899	2.82924	2.74798	3.15186	4.0411	3.27415	5.25163	3.26711	3.43396	2.68426	4.52362	3.71341	4.03964	3.28823	3.69363	3.84438	4.5712	3.4223	2.9529	2.74186	3.25621	4.25391	2.38118	2.31241	4.8437	3.4302	3.07716	4.45877	3.08557	2.27248	2.85068	2.69796	2.34077	3.48174
ANKRD9	6.43372	6.21664	6.08148	6.06608	6.04978	6.68828	6.11243	5.99625	5.93444	6.24672	6.26083	6.07095	6.90971	6.65511	6.67058	5.72753	6.50799	6.73752	6.7415	6.67464	5.73342	6.67107	5.38948	6.5306	6.07068	5.89083	6.76445	5.8612	6.72799	5.56611	6.44974	5.45688	5.72926	6.47252	5.82657	6.33145	6.74111	5.90699	6.30692	6.62652	7.38845	6.72875	6.49754	5.6532	5.7216	6.12009	6.18489	6.72589	5.68527
ANKRD29	4.94607	5.22418	4.44042	4.17594	3.2347	5.77483	4.54157	3.57159	3.52439	4.73464	4.29577	4.64206	4.40013	3.98307	4.539	4.30635	3.45087	4.88395	5.02649	5.12123	3.87814	4.56264	3.55163	4.47978	4.25227	4.0879	4.38778	5.03936	4.35889	4.05471	4.08915	4.00595	3.95108	3.46447	5.46584	4.25947	4.58969	4.06189	4.3554	4.13328	3.11708	4.81775	4.58969	4.2696	5.5256	3.86259	5.06936	3.58047	4.3796
ANKRD44	3.68839	3.56918	3.83123	4.59878	4.33457	4.48587	3.92248	3.90725	4.58429	4.03952	4.58458	3.7456	4.5998	4.24475	4.5899	4.1241	4.76944	3.96575	4.17	4.93067	4.32603	4.19589	3.60614	3.13511	4.32674	3.82984	3.45333	3.75957	3.95362	4.1264	3.75657	5.06728	4.26931	4.77438	3.66054	4.19791	4.74047	4.2826	3.64431	4.25323	3.91091	4.75227	3.82649	4.71419	3.81839	4.7169	3.9714	3.95838	4.06843
ANLN	4.94416	5.15035	6.23723	5.11335	4.17601	5.0504	5.46261	6.28428	4.84864	4.53073	4.47767	8.05885	5.2822	5.33928	4.90005	4.09877	4.91147	5.8278	6.07746	5.79105	4.93089	6.26567	5.21213	5.33928	4.75161	5.25209	5.24475	5.44124	6.37198	6.09972	6.039	4.08945	4.96247	4.98833	6.13925	6.21079	4.72358	5.36701	5.10932	5.05556	7.27504	6.18787	4.48577	4.40813	5.99052	5.33423	4.53303	5.34801	5.92019
ANO7	3.48301	2.89779	3.46689	3.31867	3.35592	3.60358	3.64066	3.54389	3.52943	3.19001	3.87028	4.85832	3.61988	3.54565	3.22692	3.44012	3.26075	3.55149	3.6117	3.44693	3.3772	4.17177	2.75016	2.61826	3.4735	3.26313	3.72433	3.45922	3.60586	2.96372	3.19135	3.10211	3.25031	3.45469	3.8882	3.35273	3.23207	3.44421	3.54588	2.67134	3.29737	3.16892	3.75929	3.26468	3.89489	3.57599	3.52773	3.97783	3.35891
ANP32A	6.17312	6.32981	6.08577	5.81627	7.40649	6.14227	6.41479	6.56234	5.92777	5.90613	6.25037	7.15623	6.26629	6.18607	6.14374	6.06178	6.25227	6.66504	6.41968	7.32577	6.5648	6.4421	6.64835	6.50012	6.37047	6.40488	6.10997	6.37944	6.28536	6.87165	6.2835	6.21017	6.55971	5.97736	6.19846	6.06226	6.31665	6.64033	6.58973	6.15423	5.84772	6.04883	6.42832	6.59709	6.62916	6.64475	6.2249	6.62042	6.24941
ANPEP	6.59567	6.8098	6.28801	6.34261	5.2548	7.18317	5.81232	6.40173	6.99809	6.7322	7.44551	9.05105	8.34079	7.72026	6.3046	5.93247	7.43047	6.63428	7.76668	7.67242	6.36696	7.29665	5.4204	5.14196	5.93867	7.48535	7.54958	6.6274	8.06186	5.33839	7.13445	6.35397	6.82638	7.56046	6.6901	7.55522	6.35498	5.4909	6.87992	8.12341	7.57387	6.64817	5.86807	6.44998	6.69908	7.06366	6.61385	7.71126	5.70909
ANXA2	7.17491	7.39838	7.35995	7.3024	7.17298	7.16145	7.07178	7.77345	7.26943	7.14526	7.8065	7.61411	7.69219	7.77601	7.28406	7.25784	6.91983	7.27176	7.44986	8.33236	8.07683	8.57286	7.12914	7.65739	7.24438	8.07683	7.91073	6.91822	8.29861	7.10918	7.54143	7.55611	7.08454	6.92833	7.24058	8.21464	7.2279	6.76297	7.48574	8.13876	7.52439	7.37039	7.73253	7.02784	7.45182	7.80846	7.47798	7.32308	7.06643
ANXA3	5.65663	5.07623	5.05561	5.07573	4.44297	5.50579	5.52033	4.98121	4.82996	5.39287	4.51665	5.85239	5.30217	4.9945	5.47853	4.48277	4.29256	4.87866	5.9554	5.31558	5.30415	5.72698	6.1665	7.70767	5.78812	5.18297	5.92763	5.56671	4.26717	5.9461	4.98267	5.07477	5.20454	4.02718	4.28832	4.12306	5.4361	5.6507	3.84934	5.9143	6.75505	5.2217	5.41137	3.80321	3.98569	4.77264	5.5173	5.31903	5.78623
AOAH	6.50049	6.7868	6.54619	6.2273	5.83719	7.39018	5.51538	5.79658	7.41263	6.55413	7.50489	5.29894	8.08308	7.05686	6.07077	4.92735	7.44953	7.7728	7.74598	8.33326	5.94249	7.67477	5.50653	4.75703	6.06183	7.41869	7.29795	6.69869	7.744	5.92571	6.62232	6.17351	6.96308	7.46666	6.33556	7.65187	5.58886	6.00891	7.55859	7.74421	7.46876	7.16909	6.29951	7.32607	6.50438	7.13089	6.70942	7.36179	5.20628
AP1B1	7.49098	7.88329	7.57627	7.26085	7.31347	7.68001	7.08924	7.775	7.93226	7.22165	7.85988	7.38736	8.31518	7.96665	7.10741	7.16203	7.4235	7.62752	8.49881	9.11157	7.69299	8.07826	7.4279	6.54746	7.03152	7.96938	7.84335	7.08719	8.65482	7.08985	7.51221	7.60334	7.64022	7.41915	7.34472	8.15326	7.20297	6.67993	7.82732	8.76769	7.92787	7.76192	7.56303	7.4816	7.30106	7.99846	7.49972	7.51072	6.85534
AP1G1	7.06968	7.07623	6.9053	7.25958	6.92415	7.09022	7.11407	7.0998	7.10245	7.11547	6.99672	7.16196	7.05116	7.10257	7.04371	7.12576	7.09853	7.03911	6.98168	7.26148	7.11106	7.13115	7.13699	7.06395	7.07985	7.13925	7.01192	7.18063	7.1357	7.05199	7.16292	7.08869	7.12419	7.11167	7.17309	7.14796	7.07725	7.11714	7.10646	7.07165	7.20047	6.9568	7.08985	7.04607	7.14138	7.15509	7.12025	7.09676	6.9316
AP1G2	6.427	6.6374	5.85325	6.18478	5.74899	6.90604	6.36863	6.33734	6.85018	6.44604	6.87373	6.65106	7.47069	6.71763	6.35498	5.98222	6.88396	6.91503	7.18075	7.27284	6.04094	6.96662	5.67465	5.34532	6.07843	6.87286	6.9547	6.62922	7.29393	5.94367	6.56572	6.22967	6.6958	6.98824	6.79997	6.93049	6.58145	6.01159	6.7154	7.23913	6.84606	6.47629	6.54425	6.87513	6.88459	6.78404	6.69387	6.89284	5.73223
AP1S1	6.02536	6.29461	6.1937	5.60805	5.8609	6.04137	5.75264	6.05469	6.18543	6.05399	6.0525	6.49126	6.31415	6.74619	5.77224	5.91712	5.94907	6.53358	6.41778	6.87084	6.06298	7.17054	4.87471	4.07319	5.65487	6.22792	6.32582	5.77152	6.73404	5.56327	6.09946	6.03878	6.0654	5.88144	6.27972	6.62508	5.84653	5.09118	6.31612	6.45976	6.27501	5.87136	5.97905	5.89456	6.26429	6.10082	6.16282	5.75982	5.80254
AP1S2	6.46532	6.76474	7.75412	6.29412	6.78244	6.53156	6.18572	6.68871	6.79864	6.35009	7.03767	6.38906	6.79429	6.58143	6.27086	6.19337	6.58685	6.80021	7.27963	8.45966	6.6048	6.44564	7.03951	7.24184	6.16016	6.99327	6.86726	6.27414	7.38829	7.47409	6.40871	6.71164	6.33377	6.60958	6.03603	6.91713	6.22606	6.05994	6.69945	6.97718	6.68306	6.62235	6.79257	6.10629	6.12696	6.69777	6.40451	6.11543	7.56994
AP2S1	7.52294	8.12056	8.17018	8.11868	7.59708	7.90694	7.85392	8.46679	8.38684	7.89487	8.43288	8.81762	8.64297	8.98239	7.43356	7.76371	8.1067	8.37872	7.91955	9.2702	8.1471	8.95481	8.09633	7.88463	8.31714	8.66278	8.25158	7.95183	8.63839	7.88819	8.18961	8.17018	7.87987	7.99318	8.21928	8.68402	7.47774	8.18209	8.35168	8.75052	8.76544	8.1454	8.27064	7.94026	8.08307	8.42664	7.96628	8.57882	7.94401
AP3S2	5.46619	5.64056	6.30832	5.12629	5.99152	5.31612	5.64863	5.9	6.10479	5.53456	5.81995	5.57333	5.92498	5.81121	5.58584	5.18093	6.11942	6.12774	5.6612	6.90396	6.07182	5.93108	5.9456	6.26545	6.05145	6.57126	6.05945	5.98445	5.90044	5.60853	5.7205	5.35781	5.7225	6.22587	5.44925	5.83184	5.85247	5.75373	6.3302	6.35837	6.21893	6.25655	5.81473	5.52962	5.32587	5.44443	5.54145	6.02198	5.7205
AP5S1	5.47182	5.72381	5.61636	5.79923	5.08299	5.86324	5.37973	6.0022	5.89519	5.82894	6.02057	6.34069	6.24239	6.38464	5.26016	5.72627	5.37844	6.06492	5.80667	6.92912	5.86611	6.59988	5.46932	5.16477	5.55218	6.0498	5.98541	5.92346	6.27886	5.45263	5.79923	5.89229	5.45452	5.732	6.27555	6.2085	5.21581	5.63272	5.93291	6.09465	6.36718	5.75575	6.17932	5.56005	6.17164	5.8533	5.80143	6.23782	5.78156
APAF1	6.85374	6.55626	6.52279	6.72492	6.5676	6.99093	6.44188	6.76255	6.6051	6.82763	6.85948	7.19039	6.82692	6.75318	6.45483	6.38392	6.92668	6.71352	6.9063	8.05254	6.00826	7.01612	6.47086	6.35084	6.61452	7.14456	6.46681	7.01696	6.79082	5.9375	6.91617	6.54483	6.77991	6.76228	6.65382	6.90533	6.68008	7.03628	7.01097	6.03674	6.38509	5.91784	6.36068	7.27066	6.78471	7.10475	6.89077	6.79096	6.40145
APBA2	5.20308	5.13908	5.24977	5.78603	6.60054	5.83679	5.13675	4.98101	5.53973	5.27501	6.09981	5.84163	5.80877	5.24991	5.08533	5.66806	6.56984	6.02041	5.36519	4.82772	5.44236	6.6728	4.69219	5.0236	5.38654	4.99093	4.98293	5.4255	5.02843	4.97715	5.0427	6.23555	4.94266	6.09349	5.36002	5.7228	4.92014	5.81029	6.07189	4.83549	5.34786	5.95868	5.53149	5.68897	5.41177	5.90267	5.21309	5.5664	4.60619
APBB1IP	7.08175	7.27116	6.40906	6.19006	4.55686	7.67862	6.12289	6.95845	7.77881	6.48914	7.46233	7.4276	8.33758	7.60246	5.77063	5.27756	7.77573	7.96881	7.90052	9.00473	6.73108	7.40333	6.45263	6.03446	6.75492	7.88616	7.55735	7.23747	8.39782	6.64146	7.01061	6.79825	7.27211	7.7128	6.64536	7.75543	5.72333	6.7014	7.40491	7.98015	7.76062	7.23525	6.90604	7.47066	6.53218	7.65583	7.09606	7.78774	6.47728
APH1A	7.99076	8.10942	7.29879	7.35107	8.46253	8.38616	7.89969	8.14199	7.98218	8.2571	7.80061	7.75364	7.67724	8.57013	7.62391	7.88411	7.80012	8.25947	8.08488	8.44336	7.95814	8.49172	7.58101	7.62611	7.56192	8.38267	8.02236	7.50589	8.57766	7.60269	7.67636	7.41911	8.09485	7.79811	7.88985	8.06745	7.44508	7.63013	8.34768	8.23106	8.43295	8.2407	7.2993	7.79357	7.72037	7.80584	8.16459	7.24482	6.9138
APH1B	6.30257	6.78022	6.39855	6.67341	6.64792	6.87698	6.11114	6.71363	6.59768	6.43241	6.2536	6.67048	7.32332	6.90669	6.03079	6.45218	6.64088	6.56154	7.04463	8.31113	6.87037	7.34377	5.9137	6.04565	6.21255	7.15015	7.13365	6.41869	7.42404	6.34561	6.51181	6.87738	6.42336	6.62917	6.42002	7.16855	6.06202	6.14144	6.17289	7.21122	6.5922	6.63123	6.32739	6.83444	6.39688	6.95492	6.46728	6.45364	6.54767
APLN	5.99143	5.7816	6.46885	5.39693	6.44694	5.26354	6.60719	5.2218	6.30878	5.93826	6.11125	6.91645	5.96975	5.42986	6.55765	6.50595	6.23651	6.63666	5.95506	4.76746	5.50399	8.07475	5.08123	6.31633	5.92176	7.68346	6.29468	5.14929	6.97411	5.58831	6.19753	4.2518	5.69355	6.21965	6.32765	7.11914	6.68181	5.8695	6.9607	6.54872	6.54809	6.08048	6.69772	5.02671	6.21077	7.08739	5.72182	6.24888	5.2893
APOBEC3B	5.79235	3.40837	5.6591	2.42207	4.31854	6.79204	3.87924	4.94725	5.17621	4.0676	4.29627	6.00807	5.66414	4.56494	3.97274	3.25988	6.81674	4.50811	6.55095	5.68091	3.45977	5.48872	3.54675	2.98816	3.35648	5.45186	4.83666	4.5506	4.58072	4.14691	3.48183	4.22247	3.60562	6.77958	3.59118	4.33933	3.84604	2.91702	4.0241	4.58172	5.79149	4.02593	3.83055	3.85014	3.51265	3.85037	3.78551	5.12737	4.45148
APOBEC3C	6.39405	6.88335	6.9089	5.56815	6.33191	6.31601	5.82788	6.52323	6.8417	6.18942	6.05679	5.68705	6.84126	6.70175	6.25096	5.71391	6.59886	6.9215	6.66191	6.82043	6.26886	6.77812	6.14388	4.91592	5.77091	7.07357	6.59996	6.68111	7.19283	6.81366	6.38376	6.2273	6.73706	6.54315	6.3262	7.02365	6.25923	5.68985	6.71203	7.32084	6.76698	6.19946	6.23756	6.55472	6.22417	6.62294	6.52387	6.47351	6.58509
APOBEC3F	5.59258	5.5313	6.2683	4.75774	5.62953	5.69894	5.12107	5.72979	6.10805	5.70737	5.86431	5.03938	5.86114	6.04078	5.58	4.97464	5.83746	6.02373	5.8268	5.96645	5.56345	5.86153	5.24994	4.8335	4.80708	6.24347	5.77109	5.66386	6.31146	5.55618	5.47371	5.53585	5.64116	5.82691	5.88683	6.0398	5.51139	5.47351	5.69098	6.18285	5.35357	5.50432	5.39981	5.75429	5.28225	5.85339	5.70402	5.54451	5.66314
APOBEC3H	3.97167	4.24022	3.73444	4.15082	4.0446	4.6067	4.49454	3.82249	4.8875	4.51983	4.66686	4.00055	4.78289	4.20552	3.66645	3.61105	4.98606	4.82176	4.53437	4.28435	3.67321	4.43229	3.79538	4.11459	4.30382	4.60699	4.67683	4.20879	4.83655	3.42868	4.24918	3.96751	4.29414	4.77523	4.30403	5.30706	3.43443	4.22934	4.32888	4.79084	4.29604	4.89449	4.30151	4.005	4.07882	4.55134	4.35953	4.19561	3.49313
APOC1	6.58251	8.26634	7.99541	7.90691	8.13582	9.09548	6.79316	7.63288	10.3709	9.1319	8.84417	7.08994	10.3145	10.2059	7.41047	6.52235	8.83077	7.68378	10.0188	12.0539	6.58396	8.61217	6.86931	7.2885	6.79616	9.94818	9.09084	9.67215	11.4013	7.64786	8.6298	7.75302	10.2187	8.80545	6.55412	8.88601	7.47243	7.02693	7.98469	9.83498	9.12207	10.2787	7.47485	8.91581	6.53079	10.7721	8.44568	8.91517	7.46367
APOC2	3.91227	4.74256	4.11898	4.52627	4.2824	5.16777	3.45654	5.49368	7.08661	5.26635	4.48581	4.06664	7.0762	7.30125	4.11632	3.93847	5.06603	4.3505	6.2346	8.35594	4.1043	5.15732	3.94253	3.65597	3.78246	3.64644	5.37744	4.15946	7.44948	4.15946	4.43334	4.8737	7.36099	4.65129	3.34556	5.98958	4.61838	3.99809	3.67793	6.70712	6.51868	6.34313	4.15215	5.01922	3.54295	5.36773	4.50284	5.91211	4.32078
APOC4	4.22034	3.64687	4.2366	4.15919	3.91619	4.02193	4.89785	4.55401	4.813	4.54062	4.23586	3.88874	4.73873	4.41742	4.3866	4.2209	4.50446	4.08045	4.64181	6.47957	4.38523	4.47637	4.39848	4.41734	4.23392	4.42409	4.55921	4.55401	5.01219	3.82612	4.22808	4.51895	4.70869	4.65575	4.123	4.18523	4.35387	4.37726	4.41054	4.41101	4.02452	4.6126	4.2909	4.46152	4.57909	4.60791	4.28686	4.3976	3.93419
APOE	6.53493	7.43331	6.50217	6.89331	6.53932	8.36697	6.43985	6.21298	8.74608	7.64248	7.72262	5.20502	9.32507	8.71783	6.74186	5.78118	7.49967	7.38458	9.48481	10.0249	4.21662	7.93008	5.30817	5.56961	6.26285	8.47648	8.30676	8.2179	9.78095	5.7758	7.31853	6.80635	8.60487	7.36016	6.75223	8.12405	6.73852	6.2764	7.26636	9.02219	8.21447	8.96562	6.61604	7.45483	6.90483	9.07875	7.57756	7.99771	5.71475
APOL1	7.94018	8.25924	7.80749	7.44407	7.29904	8.19583	7.94271	8.27559	8.0828	7.7959	8.36932	8.17944	8.05864	8.14006	7.9085	8.14962	8.31633	8.49735	8.14049	7.78858	8.68024	8.37969	7.28437	7.44552	7.32743	8.877	8.0393	8.29606	8.35004	7.66927	7.69702	7.7296	8.23378	8.16562	7.96488	9.02789	7.9074	7.47524	8.17041	8.37617	7.4772	7.79739	8.28973	7.84215	8.24329	7.71465	8.34766	7.78754	7.64965
APOM	4.4667	4.72856	4.59928	4.43588	4.90112	5.01167	4.45698	4.74248	4.5804	4.95338	4.96314	4.50191	4.59283	4.50275	4.86126	4.51447	4.83175	5.15239	5.02578	5.95183	5.53714	5.06042	4.95526	4.50956	5.29001	4.74788	5.04853	5.44332	4.84113	4.76687	4.90255	4.57418	5.02821	4.38565	5.1477	4.75012	4.7919	5.3169	4.70936	4.60504	4.95333	5.07084	4.82876	4.81995	5.2173	5.27204	4.65812	5.0292	4.28579
APRT	6.40533	7.21107	6.60874	6.8984	6.50013	7.31499	6.78993	7.52377	7.26829	6.91415	7.65202	8.11487	7.65043	8.02539	6.8323	7.10145	7.12337	7.90762	6.58817	7.83881	7.65303	7.88314	6.82367	6.8593	7.20949	7.25735	7.51659	7.25617	7.3941	6.85342	7.15004	7.14805	6.97365	7.12617	7.40273	7.35596	6.86011	7.25228	7.64238	7.34047	7.55771	7.42242	7.06245	7.23092	7.39101	7.15452	7.15361	7.52446	6.86813
AQP3	6.81907	7.39053	7.04623	6.63536	6.2771	6.75347	7.08228	7.16237	6.16492	6.34884	7.65758	6.20603	6.42847	6.6788	6.22761	6.63455	6.67936	6.23705	7.23712	6.58299	6.2102	6.91108	5.66111	7.03927	6.23431	7.18051	6.64613	6.88954	6.99865	6.62287	6.46261	6.67953	6.14369	6.76502	5.79288	6.94581	5.98992	5.79288	6.36093	7.29242	7.36636	6.34906	6.7442	6.00615	6.00783	6.66415	7.25239	6.84034	5.35823
AQP9	7.16863	6.28701	7.39128	5.60437	3.90661	8.44764	5.4532	6.81495	7.92006	6.55737	6.55996	9.13262	9.1013	7.4194	4.70194	4.60085	8.02264	6.25711	8.73014	9.79059	6.12179	7.59103	5.00087	5.03199	5.51771	7.79215	7.19114	6.9685	8.82468	5.31119	6.09012	5.68988	6.3585	8.03352	4.54954	7.76598	4.36314	5.28931	6.36985	7.85389	7.27735	7.19619	5.40072	5.85224	4.77272	7.88308	5.62863	7.48113	5.83073
ARAP1	6.7322	6.76423	6.35763	6.33294	6.36727	6.95403	6.31546	6.15535	6.96346	6.53428	6.99156	7.06596	7.50498	7.12581	6.53636	6.06549	6.77787	6.70508	7.32278	7.21937	6.26762	7.09239	6.23376	6.26457	6.29001	7.08058	7.04647	6.68631	7.62101	6.2979	6.68559	6.39636	6.84807	6.89345	6.64844	6.8061	6.53261	6.12061	6.99652	7.41223	7.22706	6.9025	6.42838	6.9143	6.62493	6.90641	6.89583	7.06693	6.41041
ARAP2	6.33979	6.85551	7.08628	6.17018	4.2803	7.09751	6.85691	6.02859	7.10369	6.01302	7.32393	5.6747	6.87829	5.79948	6.35544	6.08388	7.60611	7.25606	7.52656	7.95563	5.62366	6.19204	5.83103	6.8587	5.7044	6.93786	6.05213	7.15012	6.85707	6.77705	6.40528	6.01967	6.79356	7.34337	6.13889	7.38103	6.44219	5.59228	6.91626	7.25071	7.06567	6.1723	6.51366	5.91403	6.12753	6.84147	6.06117	6.4862	6.23886
ARFGEF3	3.95776	3.11867	4.27924	3.89942	2.40478	3.82226	3.45772	3.87926	3.29316	4.50631	3.96924	4.09732	3.28674	3.76608	3.5912	3.78942	3.1981	3.57465	4.06074	2.59824	3.29652	3.33163	3.72901	5.79561	3.76542	3.7007	3.66889	3.74991	4.0245	4.21622	3.4951	4.15522	3.29891	3.09866	4.01243	2.95355	3.94932	3.93072	3.07985	3.29859	3.62019	3.73579	3.7441	2.88642	3.94512	3.6398	4.17193	5.23247	4.26183
ARHGAP4	5.95457	6.37875	5.35541	5.96596	4.88465	6.55536	5.56943	5.87593	6.49988	5.94906	6.66376	6.45106	7.05968	6.74755	5.50609	5.39503	6.62947	6.76929	6.52122	6.96784	5.566	6.7598	4.84387	5.25378	5.84663	6.46395	6.5987	6.47719	6.72614	5.38527	6.20716	5.70396	6.38698	6.59287	6.20654	6.65663	5.50526	5.77599	6.32111	6.80313	6.74915	6.36634	5.99741	6.61289	6.27245	6.61961	6.31119	6.78874	5.3261
ARHGAP9	7.18261	7.33455	6.53411	6.7179	5.78256	8.05424	6.63765	6.84301	7.80055	7.14221	7.91174	7.52035	8.40731	7.61821	6.19242	6.02714	8.15716	7.72344	8.00772	8.61689	6.48306	7.63441	5.65613	5.64962	6.30193	7.55426	7.71922	7.57875	8.00413	6.36104	7.29659	6.33699	7.37833	8.12328	6.4276	7.90742	6.1618	6.34834	7.48225	7.854	8.10234	7.00575	7.2854	7.51569	6.53147	7.71321	7.26054	7.99959	6.25726
ARHGAP15	6.87575	7.25899	6.32315	6.78271	6.02121	7.96318	6.39085	5.89153	6.9753	7.13581	7.58169	6.97674	7.08288	6.39461	6.47024	6.62352	7.43966	7.91057	7.50725	8.18267	6.03228	6.90365	6.25913	6.92167	6.74774	6.77966	6.78458	7.01342	7.07876	7.04395	6.57261	6.6386	7.17313	7.40378	7.53386	7.19051	6.49325	6.548	7.66914	7.27294	7.05157	7.05859	7.06542	7.16776	7.73186	7.2311	7.22417	6.99989	6.23999
ARHGAP18	7.54588	8.27878	8.08379	7.49751	7.5144	8.01686	7.61165	7.94425	8.24648	7.95403	8.17174	8.84814	8.73836	8.2413	7.51641	7.17247	8.33687	8.60657	8.50946	9.48137	7.55744	8.89836	7.55792	7.94831	7.36225	8.68535	8.27889	7.73735	8.93226	8.07622	7.95238	7.85852	7.61647	8.27858	8.00202	8.64511	7.51403	7.37012	8.36372	8.74178	8.19463	7.90515	8.09523	7.9001	8.00219	8.38287	7.85363	7.83525	8.19692
ARHGAP19	4.10962	3.92548	3.16573	3.92951	3.83517	4.64743	4.01898	4.09557	4.58485	4.30805	4.47895	4.53739	4.19638	3.60477	4.04737	3.96987	4.08571	4.16968	4.70625	4.6048	3.99817	4.38803	4.06139	4.11175	3.92046	4.35668	4.58587	4.19678	4.27904	4.0278	3.95783	4.09765	4.31428	3.76213	4.3209	4.09765	4.13272	3.76494	4.27538	4.27803	3.2505	4.41962	3.87062	4.27513	4.47802	4.32372	4.05403	3.92289	3.08029
ARHGAP22	7.40727	7.90669	7.50298	7.47931	7.66234	7.706	7.40887	8.8095	7.93438	7.89968	8.04299	8.82349	8.48854	8.68968	7.19107	7.65872	8.02558	7.5473	7.86708	8.41687	7.75658	8.39628	6.68545	6.6044	7.2549	8.27627	8.04525	7.70309	8.60448	7.30081	8.24995	7.63711	7.86557	7.95296	7.35662	8.44895	7.09322	7.03363	7.54488	8.50573	8.13311	7.62682	7.35655	7.89004	7.3074	8.05506	7.80458	8.16792	7.28542
ARHGAP25	7.20437	7.82238	6.51087	6.79333	6.16642	8.27992	6.63981	6.89992	8.05099	7.58819	7.91369	8.05462	8.50846	8.02955	6.30979	6.44019	8.22715	8.01471	8.15835	9.15275	6.2606	8.1547	6.25567	6.18417	6.56362	8.12447	7.86098	8.1005	8.29153	6.61083	7.39861	6.97732	7.79681	8.21863	7.46515	8.23406	6.36543	6.56632	7.8125	8.06265	8.17869	7.11652	7.13112	7.80212	7.52807	8.23201	7.64625	7.89978	6.63347
ARHGAP26	6.14445	6.83618	5.27864	5.81329	6.24523	6.42606	5.67951	5.62936	6.33846	6.34566	6.4097	6.12449	6.97047	6.19735	5.27956	6.01698	6.01807	6.18649	6.61565	7.31141	5.68856	6.59439	6.29204	6.82908	6.47957	6.52097	6.51257	6.16139	6.46139	6.40133	6.31581	6.28631	5.66335	6.08241	5.9125	6.85307	5.26147	6.49547	6.12577	6.57247	6.02261	6.28341	5.89744	6.14414	5.42039	6.18656	6.60264	6.48854	6.27813
ARHGAP27	4.5381	5.0118	3.831	4.49204	3.44078	5.1769	4.04219	4.32951	5.03026	4.7516	5.06501	5.03985	5.23566	4.77377	4.01316	4.23195	4.8843	5.06929	5.04785	5.32467	3.90611	5.1537	3.63794	3.53575	4.28693	4.96446	5.07738	4.82462	5.0745	3.90835	4.71049	4.31589	4.83503	5.00906	5.10392	5.10365	3.99908	4.32225	5.15276	4.94641	4.98973	4.47205	4.45886	4.97889	5.08393	5.14094	4.86235	4.99985	3.94034
ARHGAP30	6.95489	7.88033	6.76379	6.63038	5.86075	7.80852	6.73497	6.96578	8.01858	7.1006	8.01816	7.3223	8.54076	7.91157	6.02751	5.90632	7.99926	7.76842	8.18868	8.78113	6.6109	7.85001	6.18851	5.83691	6.34947	8.03054	7.83182	7.57049	8.56906	6.60375	7.33096	6.67267	7.84215	7.92726	6.70514	8.17138	5.86081	6.22769	7.69304	8.52804	7.99023	6.93334	6.95257	7.52179	6.57127	7.93225	7.32789	7.56668	6.40648
ARHGAP45	6.60741	7.09519	5.75651	6.34123	5.60129	7.43916	5.85928	6.38789	7.49009	6.9295	7.4493	6.90969	7.81845	7.3646	6.09427	5.45684	7.44809	7.25697	7.23214	7.83107	5.87428	7.07379	5.45649	5.40597	6.241	7.33215	7.17075	7.1842	7.46842	5.94501	6.826	6.1461	7.14813	7.42714	6.58291	7.46084	6.01544	6.11327	7.04821	7.40562	7.24102	6.83513	6.46865	7.19105	6.58559	7.54265	7.02301	7.35084	5.86858
ARHGDIB	8.89598	9.37398	8.86141	9.03763	9.15089	9.5495	8.60802	8.992	9.59152	9.2272	9.56554	9.42914	9.81231	9.4413	8.91045	8.68728	9.58602	9.61494	9.62112	10.2414	8.68445	9.74703	8.61816	8.72803	8.86141	9.6465	9.63655	9.40701	9.98356	8.94628	9.31353	9.10366	9.26002	9.56554	9.35419	9.783	8.90427	8.74899	9.52051	9.92038	9.71228	9.24118	9.11449	9.4537	9.40594	9.57204	9.26727	9.43921	8.96982
ARHGEF3	5.1935	4.96712	5.24597	4.38216	3.37058	5.20053	4.99718	3.85477	4.27906	4.68259	5.3641	4.88485	5.30236	4.23346	4.72875	4.72928	5.29408	4.80867	4.83912	4.98218	4.14127	4.62188	3.85629	5.00587	4.39308	4.93236	4.68556	4.94862	4.94917	4.15174	4.07709	4.143	5.10858	5.26332	5.41626	5.21939	4.79115	4.50864	4.73619	4.97894	4.25483	4.89812	4.97054	4.83853	5.5526	4.4321	4.76432	5.33748	4.61
ARHGEF5	5.80178	5.69454	5.96316	4.73517	4.70991	5.56911	5.01606	5.77337	4.37198	5.22089	4.97709	5.30994	5.01273	5.48706	5.53419	5.43392	4.82386	5.50099	5.20835	5.28629	5.44837	5.33384	5.13722	5.05596	5.06975	5.24421	5.22479	5.38574	5.17712	5.50799	4.49617	4.43517	4.02519	5.15324	4.7983	5.14882	5.71249	4.85248	5.01951	5.08654	4.07659	5.3807	5.48452	4.40167	4.6668	4.4652	5.34729	4.60482	5.46933
ARHGEF19	4.87835	5.89928	4.93461	5.18177	4.13832	5.52346	4.91142	5.50698	5.75408	5.05581	5.60821	5.69887	5.76869	5.54952	5.23315	5.26105	5.03964	5.54807	5.15136	5.44808	5.24837	5.93281	5.36508	4.39595	5.62177	5.04133	5.47593	5.51417	5.23312	5.31707	5.68587	5.722	5.37912	5.1121	5.98535	5.71461	5.36942	5.57843	6.08858	5.71392	5.85638	5.8394	5.33447	5.07717	5.96034	5.51162	5.13058	6.16676	5.30614
ARID3A	5.06602	5.68283	4.75669	5.10228	4.50696	5.76364	4.5581	5.05688	5.50085	5.31196	5.63895	5.9106	6.11457	5.50171	5.1461	4.61584	5.47333	5.79093	5.71299	6.79346	4.74823	5.80006	4.89665	4.95227	4.9061	5.59229	5.55462	5.45465	5.85295	4.67159	5.44129	4.8458	5.41373	5.48088	5.45431	5.89736	5.08117	5.06986	5.6378	5.59843	5.90359	4.51408	4.80318	5.32105	5.25456	5.65906	5.2376	5.61201	4.84316
ARL4C	6.95736	7.132	6.91679	6.97781	6.52425	7.81743	6.24861	6.89133	7.49094	6.76078	7.449	7.20707	8.14452	7.68962	7.16121	5.73397	7.99224	7.02875	8.08589	9.08507	6.32728	8.41037	5.79763	6.36022	6.21577	7.31826	7.44253	7.20137	8.47879	6.54593	7.41384	6.61876	6.5823	7.99874	6.2943	8.34443	7.2176	6.10871	7.30335	8.00573	7.37428	7.44791	6.90922	6.93139	6.19536	7.49396	6.61365	7.29302	6.64451
ARL6IP6	4.2104	4.54678	4.48413	3.97474	4.43279	4.40665	3.80539	4.25514	4.16127	4.3682	4.28626	4.5181	3.9243	3.42563	3.82038	3.77729	4.4178	4.63344	4.89906	5.79893	4.35923	4.81195	4.57821	4.67676	4.20165	4.91718	4.67754	4.11518	4.83393	4.84723	4.27796	4.36393	4.28254	4.12048	4.58093	4.73406	4.29084	3.65543	3.8559	4.64085	4.18131	3.63744	4.43168	4.2659	4.69306	4.327	4.12309	3.74029	4.60607
ARL8B	7.45253	7.0709	7.76348	7.25347	7.2958	6.70596	7.41584	6.92781	7.41379	7.46336	7.13254	6.2263	7.09316	6.41801	6.9752	7.35431	7.44147	7.1692	7.41742	8.79851	7.02593	7.03246	7.7762	7.86597	8.10678	7.61304	7.27758	7.02949	8.03177	7.87808	7.66133	6.9007	6.85882	7.31313	6.8892	7.29915	7.081	7.83041	6.9154	7.30322	6.98672	7.57483	7.51677	6.99312	6.95645	7.2585	7.13991	6.81074	7.71472
ARL11	3.31571	4.43804	3.60928	3.49777	2.97437	4.30976	3.31809	2.85132	3.83185	3.82234	3.70656	5.53481	4.94948	4.14121	3.65803	2.21773	3.70342	4.24644	3.7128	5.45603	3.1687	4.29881	2.72475	3.23476	3.55225	3.79468	3.54574	2.96958	4.68769	3.3685	3.93992	3.76323	3.97826	3.99441	3.91158	4.47064	2.74138	3.57173	3.66513	4.50611	5.55406	2.89644	3.55711	4.44846	3.82659	4.47634	4.01407	4.513	3.01507
ARL15	4.77562	4.8981	5.76475	5.22207	4.69492	5.61758	4.80856	4.85208	4.46662	5.34183	4.87654	6.21581	5.39173	5.16022	5.59527	5.51901	5.40025	5.37401	5.43448	4.81869	4.11487	5.38216	4.61582	6.94307	4.79566	4.65015	4.75829	4.65912	5.28692	5.3792	4.5143	4.7972	4.32694	5.67906	5.56126	5.32076	5.28962	5.14442	5.0822	4.95075	4.73598	4.9147	5.21925	4.82421	5.37516	4.72086	5.11043	5.63983	5.22814
ARNTL	6.00861	5.28306	6.13846	6.0796	5.47486	5.80784	5.74505	6.38773	6.55084	4.99333	6.02813	5.91997	6.70649	4.87995	5.89469	5.47656	6.32726	6.55256	5.5804	6.62049	6.59307	5.50057	6.98089	7.06676	6.54682	5.56444	6.54381	5.22547	5.73418	6.43011	6.4245	6.9432	6.67494	6.24957	4.38579	6.11804	5.83499	6.28459	6.71497	6.08382	5.73947	6.67437	5.92273	6.62204	4.72197	5.6426	5.05537	6.18775	6.38087
ARPC1B	8.16946	8.77486	8.72999	8.3091	7.89346	8.56805	8.17933	8.69206	8.66053	8.15085	8.86935	8.72109	9.06707	8.42939	7.78245	8.51047	8.52901	8.86892	9.22286	9.67472	8.72731	9.27838	7.86579	7.93969	7.86511	8.82458	8.58315	8.21879	9.52036	8.48973	8.10669	8.66721	8.40783	8.41853	8.31692	9.2091	7.87081	7.46195	8.65103	9.47467	8.49284	8.28656	8.71704	8.16629	8.31114	8.58514	8.15194	8.60942	8.60629
ARPIN	5.54171	5.88216	5.7175	5.41742	6.31745	6.36823	5.76785	5.59879	5.7075	6.04154	5.58735	5.73963	6.41514	6.94466	6.01044	5.88712	5.64167	5.96535	5.71041	7.03564	5.34743	6.60192	5.87836	5.84953	5.44428	6.24354	5.5339	5.86004	6.39417	5.91582	5.90651	5.77588	6.30984	5.61397	5.94164	6.13893	6.07052	5.62292	5.838	6.04975	6.24364	6.18413	5.60167	6.17341	5.75549	6.01124	6.16173	5.93218	6.01803
ARRB1	6.87898	7.24447	6.44522	5.99855	5.56932	7.22285	6.4577	6.57003	6.99634	6.49342	7.29251	7.33344	7.87203	7.5555	6.44179	6.3658	6.97277	7.15056	7.43797	7.98308	6.13129	7.41264	5.79822	6.1731	6.28292	7.4777	7.07316	7.05523	7.71091	5.65391	6.73654	6.00172	6.84729	7.0182	7.04174	7.25549	6.1724	5.96848	7.24342	7.38682	7.19114	6.77264	6.89826	6.66276	7.20864	6.98838	6.82686	7.13129	5.71301
ARRB2	6.87526	7.57023	6.63632	6.60738	6.46023	7.44802	6.62737	6.65977	7.83952	6.90432	7.42541	8.19155	8.54167	7.58689	6.38506	6.016	7.8381	7.34028	7.9473	8.79526	6.69898	7.4749	6.04465	6.45174	6.28055	7.88557	7.67921	7.33914	8.11354	6.49956	7.11147	6.46074	7.31354	7.82503	6.56066	7.697	6.3487	6.39719	7.31579	8.15537	7.89652	7.33339	6.76571	7.84043	6.6668	7.5179	7.19042	7.23385	6.6326
ARRDC4	6.63883	6.93157	7.53516	6.82312	6.86268	6.70055	6.65987	6.82165	7.02217	6.69386	7.04763	6.21979	7.61054	7.0705	6.33835	6.69863	6.83137	7.04011	6.87268	8.24602	6.89877	6.88473	6.31644	6.79839	6.14139	7.37349	6.85447	7.13606	7.69905	6.65061	6.89891	5.81589	6.6729	6.9386	6.78822	7.64308	6.32457	6.47707	6.28416	7.16175	6.96828	6.23797	6.47081	6.74601	6.98371	6.65336	7.00211	6.72517	6.55883
ARSB	4.42982	4.75339	5.39787	4.59908	5.19446	4.95253	5.39392	5.07946	4.98218	4.61908	5.0936	5.25858	5.69029	5.06204	4.93489	4.69662	4.98122	4.94806	5.09701	5.76286	5.21291	5.86803	4.54643	4.75995	4.68764	5.15719	4.94412	4.67792	5.86731	4.81014	4.83995	4.4241	5.08775	4.98861	4.74605	5.02739	4.90919	4.62486	4.85849	5.52015	5.26107	5.03648	4.77335	4.71542	4.6437	4.63843	4.76476	5.57607	4.40605
ARSG	5.0783	5.22767	4.37867	5.34291	4.68626	5.55931	4.05503	4.97904	5.46686	5.65869	5.31055	5.48603	5.56776	4.8824	5.21142	5.22085	5.24926	5.45911	5.69394	6.40851	5.28527	5.52137	4.69289	4.88675	5.47753	5.0541	5.6135	5.01511	5.6923	4.01352	5.57643	5.15033	5.01833	5.40439	5.25634	5.60049	5.24239	5.36137	5.38852	5.68518	5.09528	5.0512	5.17697	4.91399	5.35637	5.68372	5.33556	5.33349	4.26367
ASAH1	7.64519	8.13513	7.53926	7.65351	7.3579	7.949	7.16759	6.79749	8.61522	7.77305	7.76379	6.57888	8.56156	8.19062	7.58663	6.85483	7.80272	7.91174	8.52741	10.6124	6.95478	7.66015	7.324	7.73981	7.4399	8.73738	7.94014	7.378	9.43241	7.53085	7.67237	7.47219	7.98614	7.71353	7.37034	8.71481	7.55312	7.37404	7.70317	8.52015	8.05696	7.9032	7.49949	7.92864	7.38678	8.57216	7.76515	7.7799	7.63107
ASAP1	5.26187	5.59061	5.18135	4.77729	4.38015	5.68337	5.08674	5.60531	5.20285	5.60337	5.01905	5.86742	5.83252	5.70159	5.1542	5.58509	5.89557	5.88488	5.50263	6.17743	4.54937	6.00685	4.76543	4.82895	4.54534	6.35053	5.46748	5.71372	6.34737	4.75381	5.39997	4.82718	5.34797	5.87355	5.83564	6.00044	5.21359	4.6919	5.32142	5.88049	4.70953	4.5112	5.12165	5.38579	5.85333	5.29145	5.56108	5.18885	3.80266
ASCL2	5.06102	5.72155	5.10281	4.90322	4.00805	5.95053	4.59101	4.77268	6.13702	5.32893	5.7603	5.1701	6.29859	5.78902	4.31872	4.03473	5.78452	6.04506	5.89232	7.23903	4.59629	6.14771	4.82878	3.87505	4.92232	5.91821	6.00367	5.45907	5.92357	4.92878	5.53908	4.91497	5.67875	5.6984	5.13811	6.13191	4.44572	5.03252	5.68916	6.36519	5.94707	5.08718	5.18443	6.30408	4.93509	5.60166	5.46947	5.46806	5.02048
ASF1B	4.31937	3.25535	4.62645	3.62251	4.12667	4.34756	3.80358	4.47418	4.69106	4.28725	4.31975	6.0882	4.49677	4.30455	3.47838	3.74964	3.63622	4.76587	4.85057	5.38992	4.0809	5.32398	3.66683	4.20038	3.74655	4.73613	4.62951	4.35154	5.07741	3.37007	4.42352	3.80574	4.4718	4.33573	3.99179	5.06538	3.74402	4.30483	4.69281	4.95185	5.9371	3.68835	4.61108	4.27277	4.62722	4.52346	4.2611	4.26287	3.59842
ASGR1	4.88266	5.66785	5.46343	4.88287	4.65134	5.64806	5.00939	5.09765	5.32449	5.40277	5.68667	6.12121	6.13327	5.47946	4.67308	4.74172	5.41799	5.75775	5.9818	7.53817	4.77426	6.23337	4.25165	4.43475	5.02289	5.92488	5.47553	5.53825	6.02353	5.16518	5.32175	4.28932	4.94329	5.47356	5.71353	5.95674	4.77962	4.93069	5.47553	5.86653	5.89504	5.18595	5.13417	5.17876	5.53106	5.58428	5.23282	5.36315	4.64276
ASIC1	4.47518	4.44585	4.39601	3.83296	3.28999	4.83102	3.24383	3.46311	3.46385	4.56772	4.16829	4.27899	4.57309	4.47044	4.42576	3.55788	2.85211	5.25506	4.82104	4.47316	3.53717	4.62013	3.44095	3.47215	3.79621	3.82116	4.19366	4.15573	5.51861	3.41448	3.88928	3.79695	4.24409	3.00052	4.87522	4.46947	4.53763	3.63128	4.58238	3.38749	3.48437	3.98783	3.53073	3.79367	4.60496	3.96124	4.51766	3.89168	3.45897
ASPHD1	4.16217	4.85379	5.06067	4.79037	4.68335	4.98071	4.49955	4.40087	5.28902	4.82165	4.80282	5.41258	5.96868	6.1168	4.59715	4.85063	4.87073	4.96233	5.07472	5.48649	4.55551	6.42311	4.23516	4.59889	4.37389	5.34289	5.55734	4.78855	5.90647	4.34187	4.97935	4.2087	4.7779	4.71042	4.60749	5.41603	4.67187	4.66939	4.68109	5.74243	5.34666	5.20744	4.4588	4.8443	4.51384	5.30167	4.69971	5.12584	4.30273
ASPHD2	5.0276	5.33661	5.20735	4.83069	4.19368	5.16127	4.49504	4.93637	5.84802	5.14105	5.30613	5.7975	5.70056	4.94592	4.93251	5.52706	4.96209	5.62091	5.3331	5.95969	5.01721	5.42579	4.64551	4.27424	4.93026	5.6959	5.36723	5.3046	5.24006	3.99688	4.97709	4.44601	5.39305	4.97468	4.67186	5.74697	4.84426	5.10308	5.12048	5.25879	4.92298	4.88051	5.43129	4.82576	5.03698	5.15203	4.89699	5.37878	4.98487
ASPM	2.84225	3.78439	4.40093	3.62872	2.33333	3.55178	2.72762	4.0726	4.15583	3.1172	3.18662	5.85744	4.03937	4.07252	2.81522	2.0586	3.44085	4.57141	4.50812	3.91341	2.01101	5.59898	3.03953	2.89916	2.65196	4.11957	4.4205	3.74675	4.96744	3.93295	3.73881	2.21068	3.74354	3.27816	4.85082	4.58977	3.04584	3.11354	4.16459	3.90442	6.3539	3.53444	2.62275	3.54862	4.49036	3.9202	3.25786	4.04486	4.19429
ASRGL1	5.24103	5.24121	3.83867	5.53983	4.35093	5.64458	5.30254	5.09432	5.51502	5.69076	5.46572	5.80456	5.78333	5.60001	5.02003	5.91306	5.00424	5.42722	5.27223	6.45513	4.6174	5.70704	3.41707	4.46615	5.05072	5.12332	5.22253	5.8879	4.84667	4.42012	5.35433	5.07221	5.37311	5.03068	5.44899	4.92363	4.67516	6.0493	5.70443	4.96792	5.44062	5.0705	5.02436	5.79948	5.90197	5.4126	5.84157	5.70481	4.21156
ASXL2	4.979	5.51451	4.91269	5.25762	4.33374	5.44593	4.9035	5.18789	5.31906	4.88841	5.83492	4.43232	5.43545	4.97032	4.87147	5.14024	5.19014	5.14955	5.73329	6.11238	4.94947	5.57053	5.04103	4.49894	5.07894	5.03191	5.26789	4.84722	5.51467	4.98075	5.37563	5.14571	5.33154	5.38134	5.18855	5.92319	5.02	5.15562	5.54907	5.52656	5.2602	5.06577	5.22018	5.12551	5.18806	5.57552	5.30348	5.38018	5.14885
ATAD5	3.49198	4.38791	3.42008	4.11858	3.53808	3.76452	3.6636	4.05534	4.03236	4.34842	4.06653	5.32721	4.17473	4.52465	3.69655	3.81525	4.47253	3.93954	4.15845	5.1344	3.65307	4.59342	4.07278	4.12443	3.72031	4.09365	4.05983	3.68858	4.54433	3.39707	3.97399	3.4875	3.80942	3.94571	4.25287	3.99676	3.96706	3.55732	3.86756	3.59324	4.88105	3.43893	3.05928	3.99617	4.2381	4.29267	4.15742	4.04036	4.59197
ATF1	5.43769	5.4229	5.89002	5.2407	5.97915	5.28529	5.35989	5.63257	5.21545	5.22178	5.19596	4.50216	4.65433	4.97542	4.98487	5.48178	4.78131	4.98676	5.3744	5.37293	5.32394	4.57997	6.28438	5.78826	5.58571	5.01442	5.09816	4.972	5.22639	6.05037	5.34567	5.29754	5.2305	4.71534	4.95846	5.20571	4.99298	5.57497	5.5048	4.73315	5.06861	5.50784	5.58276	4.88746	4.8147	5.16507	5.39706	4.67165	5.92354
ATF7IP2	3.77838	3.91005	3.70258	4.03775	4.15541	3.98169	3.83286	3.25675	5.00335	4.23537	4.02036	3.19298	5.11889	4.36702	3.41188	3.91961	4.15226	4.41217	4.30795	5.59494	3.67655	5.57254	3.15036	3.41592	4.53166	4.45021	4.76122	4.82925	4.26661	3.20856	4.42346	4.05653	4.21761	4.20043	4.24546	4.60027	3.4624	4.33022	4.49416	5.04702	5.14005	4.73804	4.38337	4.35665	4.36635	4.83005	4.43388	4.43075	3.41219
ATG4C	5.12905	4.91862	5.19037	4.13853	4.68869	5.08294	4.81325	4.67391	5.12473	5.17439	5.42021	4.83943	5.34901	5.31948	4.81475	4.04072	4.909	5.25717	4.96549	6.81694	4.7556	5.17038	5.2839	4.80748	4.99736	5.43844	5.32086	5.24838	5.39213	5.1508	5.15889	4.77073	5.10262	4.79419	4.92239	5.57039	4.69804	5.18493	5.62876	5.15336	5.49015	4.8773	5.34386	4.95561	4.937	4.79238	5.19588	4.88374	5.50869
ATG7	6.52336	6.99759	6.68419	6.70755	6.28361	6.93946	6.74284	6.75373	6.91889	6.69191	7.00532	7.44927	7.65356	7.53828	6.67826	6.95814	7.19582	6.94359	7.01962	7.92792	6.65237	7.14016	6.3647	6.21106	6.73044	7.42646	7.03491	6.88333	7.73892	6.27878	6.88532	6.65568	6.98528	7.13436	6.873	7.09263	6.69098	6.66005	6.64023	7.54188	7.08922	7.25522	6.67266	7.10099	7.00012	7.22454	6.61943	7.17684	6.61118
ATG16L2	6.80221	7.04104	5.58126	6.84522	6.01751	7.23103	6.52171	6.06065	7.24666	6.83129	7.05163	7.1776	7.68145	6.75869	6.61463	6.23055	7.24368	6.89287	7.21589	7.59964	5.68957	6.99717	5.95429	5.64312	6.66837	7.08571	7.11028	6.95736	7.2873	5.95141	7.05411	6.48281	7.13503	7.26875	7.02474	7.14862	6.65746	6.6417	6.70894	7.24307	7.23856	6.64959	6.75835	7.30474	7.00793	7.14769	6.91447	7.34686	5.82472
ATM	4.49078	4.62952	3.74804	4.33789	3.62147	4.87305	4.52926	3.52054	4.68815	4.68986	4.91364	4.24537	4.98626	4.0599	4.41451	4.14756	4.92867	4.98642	4.83127	4.91477	4.09277	4.30641	3.65839	4.12341	4.29006	4.22321	4.84183	4.11412	4.81157	3.96324	4.63093	3.57565	4.28604	4.91394	4.3593	4.0921	4.50071	4.37789	4.56259	4.71037	3.5825	4.14446	4.42366	4.80768	4.45127	4.62682	4.69586	4.39406	3.8932
ATP1B1	7.106	7.31925	7.29454	6.23833	6.39165	6.54054	6.18724	6.41813	7.07291	6.60578	6.57641	4.88177	7.02726	7.32542	6.95755	5.64447	6.85092	6.65112	6.73697	7.88304	5.808	6.88517	5.85006	6.18526	5.94655	7.79876	6.91575	7.12128	7.76375	6.32574	7.02837	6.66343	6.76041	6.81595	5.98381	6.93228	6.89329	5.7162	6.38288	7.4609	7.26139	6.1229	6.54938	6.37316	5.96176	7.55654	6.65777	7.22024	6.55772
ATP1B3	8.57439	7.10353	7.29367	7.19707	7.20954	7.86041	7.59596	7.8265	7.09357	6.85967	7.20781	8.08221	6.89842	6.81636	7.9927	7.59099	7.04738	6.90003	8.67123	7.71249	7.33976	7.74912	7.25826	7.58021	7.4769	7.4951	7.03087	7.14867	7.47467	7.0513	7.27942	7.15221	6.68262	7.12083	7.60862	7.33401	7.9423	7.39064	7.18818	7.41185	6.94995	7.04515	7.69237	6.44229	7.60862	7.07425	7.04515	6.89652	7.0881
ATP2B1	6.3991	6.13976	6.15798	5.98965	5.77571	6.78957	6.09624	5.94734	5.71161	5.54271	6.26154	6.76256	6.21857	5.97181	5.76449	5.6599	7.16122	5.84681	6.79216	6.36745	6.2613	6.42869	5.9602	6.0434	5.98171	5.82367	6.1209	6.34496	6.16166	6.5678	5.92057	5.8207	6.3748	6.95269	6.26106	5.84289	5.7955	5.91024	6.24789	6.95944	5.09385	6.03563	6.16174	6.3625	6.6328	6.34584	6.22555	6.53153	6.78407
ATP5MF	6.63839	7.38755	7.58441	6.86074	6.95852	6.88291	7.00131	7.26668	7.29178	6.59368	7.54767	6.73267	7.18684	7.49013	6.57966	6.59794	6.75049	7.32684	7.16247	8.30835	7.47242	7.37293	7.50152	7.17017	6.98284	7.32404	7.24752	6.85323	7.78682	7.62245	7.27672	7.04461	7.1004	6.92964	7.0335	7.57753	6.81393	6.81769	7.59097	7.27806	7.30017	6.78586	7.64648	6.84179	6.94882	7.25103	6.7709	7.61613	7.53497
ATP6AP2	5.22343	5.21084	4.97959	5.24578	5.32135	5.34996	5.10284	5.17849	5.49573	5.97872	5.28096	5.02771	5.63893	6.17939	5.2941	4.97598	5.22257	5.11236	5.05767	6.21357	4.91392	5.54991	4.55398	5.43764	5.45119	5.66733	5.06585	5.11077	6.20333	5.23997	5.87087	5.45792	5.60889	5.3616	5.28689	6.06573	5.40742	5.54326	5.55236	5.65093	5.70602	5.44681	4.77693	5.5559	4.90612	6.14406	5.62543	6.35941	5.08259
ATP6V1B2	7.00179	7.64445	7.52526	6.86642	6.25854	7.71164	7.08553	7.41501	7.60178	6.25105	7.35991	7.10217	7.83419	6.99282	6.62737	6.85093	7.30801	7.08788	7.87535	9.11142	6.95073	7.37212	6.73339	6.76667	6.69968	8.03072	7.54346	7.06413	8.66531	6.44494	7.0051	6.5668	7.26316	7.50149	6.6745	7.78731	6.7041	6.30259	7.17628	7.95339	7.0374	6.98892	7.06558	7.22169	6.62751	7.41657	6.78799	8.27177	6.50638
ATP6V1C1	7.24966	7.42951	7.79436	7.08262	7.04743	7.36937	7.37159	7.23937	7.54865	7.10472	7.40157	7.51498	7.83608	7.58257	7.01361	7.10844	7.43055	7.25836	7.65235	8.87269	6.9693	7.59696	7.4804	7.54279	7.35371	7.60784	7.5328	7.3517	8.1999	7.54031	7.40587	6.81375	7.32116	7.35071	6.87969	7.78143	6.90138	7.24648	7.36622	7.55493	7.57045	7.44737	7.49473	7.10929	6.92637	7.35089	7.20237	8.12187	7.485
ATP6V1F	7.40202	7.88854	7.80661	7.23586	7.80032	8.02386	7.35944	7.57549	8.16075	7.69866	7.2672	8.02193	8.65209	8.41676	8.06673	7.44441	7.66974	8.03909	8.0909	9.59149	7.44761	8.15215	8.02571	8.18247	7.50161	8.49451	8.33439	7.91475	8.88357	7.73914	7.94683	7.31063	7.99371	7.53575	7.38725	8.00304	7.95518	7.51238	7.58313	8.25839	7.96716	7.71655	7.63767	7.70765	7.20835	8.17638	7.70505	8.26941	7.8652
ATP6V0B	7.53996	8.06382	7.91655	7.45679	7.47699	7.85442	7.49192	7.86391	8.13645	7.09547	8.17795	8.12391	8.63578	8.58673	7.26006	7.25188	8.00646	8.08381	8.26406	9.19413	7.65718	8.26531	7.38404	7.99812	7.79705	8.57887	8.38338	7.87792	8.73331	7.4364	7.94249	7.20856	7.88986	7.9141	7.39345	8.33011	7.18204	7.53658	7.87066	8.61147	8.38983	8.03429	7.85761	7.583	7.66669	8.00181	7.60572	8.7654	7.27745
ATP6V0D2	3.96323	6.90801	5.64456	6.09721	4.7859	6.20173	5.01753	4.00734	6.09158	5.81962	4.99306	5.56205	7.49497	7.04737	4.16557	5.51024	5.16679	5.45577	5.33717	7.50692	3.96055	5.72405	5.49131	5.47137	4.75801	7.47325	6.89641	5.8203	9.39595	6.81458	6.54095	4.77597	6.40051	5.79694	5.54638	6.07878	5.3481	3.53652	4.10764	7.3099	7.10671	5.20143	4.4113	3.79453	4.50659	6.631	5.02939	8.29977	2.82799
ATP8B3	4.02654	3.39843	3.78281	3.34588	3.17427	3.75586	3.99448	3.94742	3.49075	3.96576	4.20089	3.58684	3.97681	3.41431	3.21298	2.72193	4.2053	4.4065	3.86009	4.54813	3.0452	3.50693	3.39902	3.20958	4.2976	3.81243	4.08369	4.24121	3.75567	3.4204	3.8057	4.19857	3.82426	4.28518	3.93823	3.57747	3.34524	4.23449	3.55036	3.35943	3.5706	4.21114	4.54378	4.41526	3.97045	3.85976	3.97808	3.63362	3.32231
ATP8B4	5.31424	6.08	5.98764	5.4756	4.26874	5.52061	5.43236	5.07275	5.95604	5.48211	6.44767	4.02433	6.44512	5.22847	4.98121	5.37776	5.96404	6.24967	6.48188	6.02784	4.74924	5.50617	5.09355	5.74019	4.76713	5.9971	5.77789	5.21299	6.10763	5.44045	5.52834	5.16416	5.78412	5.85671	5.49076	6.09403	4.81843	4.43947	6.42321	6.50238	6.44641	4.91958	6.161	5.78944	5.47371	6.07568	5.84656	6.37794	4.27205
ATP13A2	5.6108	5.90337	5.40411	5.83863	5.13288	5.55031	5.27275	6.11367	5.90713	5.40335	6.10654	6.18239	6.00229	5.98472	5.33494	5.59368	5.54569	5.99259	5.88239	6.09786	5.8067	6.19556	5.58742	4.5822	5.16948	5.88277	5.69181	5.36064	6.22146	4.83202	5.60356	5.69247	5.76875	5.47335	5.96766	6.01262	5.33977	5.08731	6.19689	6.19154	6.02064	5.4292	5.75921	5.35029	6.13833	5.70479	5.76966	5.78942	5.38125
ATPAF2	4.6856	5.13311	5.1352	4.66072	4.88405	4.82977	4.62449	4.91605	4.92514	4.59333	5.069	5.36645	5.45861	5.48095	4.78897	4.52056	5.05897	4.7681	5.34151	6.07585	5.04946	5.36922	5.09389	4.29501	4.70794	5.37893	5.10724	4.55953	5.41569	5.1601	4.94647	4.71937	4.92229	5.10069	4.90129	5.01561	4.89663	4.5144	4.96291	5.71839	5.23589	5.41565	5.19315	5.08544	4.85755	4.89481	4.88735	5.04752	4.919
ATRN	6.20842	6.53065	5.52518	6.3623	5.88899	6.60391	5.82001	6.24103	6.2415	6.50952	6.70607	6.41757	6.68939	6.5862	6.27594	5.72685	6.3687	6.77304	6.61993	7.18491	6.54865	7.16587	5.17856	5.63933	6.1984	6.44079	6.61221	5.75769	7.12875	5.40607	6.36711	6.21324	6.18973	6.39314	6.24722	6.79417	6.19699	5.86322	6.555	6.9213	6.18437	5.90728	5.92552	6.20563	6.21349	6.76649	6.29283	6.86039	5.33448
ATXN7L1	3.40236	2.49318	4.52279	3.3078	4.44182	3.62781	3.38717	3.38536	3.50821	3.5258	3.96559	2.98861	3.48956	3.51079	3.63221	3.25825	3.46363	3.4876	3.40722	3.67764	3.19057	3.57325	4.25124	3.578	3.98451	3.64389	3.44099	3.68619	2.98781	3.48909	3.76209	3.40455	3.81578	3.51594	3.93026	3.67837	3.1248	4.0209	4.00065	2.35658	2.81171	3.86763	3.59127	3.61812	3.66111	3.24875	3.75561	3.50286	3.61026
AURKA	5.51592	5.36442	5.53331	4.9136	4.48496	5.44984	5.11263	6.08283	5.93872	5.05214	5.55015	7.07434	5.92769	5.75429	4.85991	5.2782	5.3135	5.82458	6.13743	6.64786	5.26006	6.5918	5.08704	4.78522	5.08438	6.02223	6.07511	5.72576	6.2711	4.58511	5.3645	5.22255	5.23243	5.43511	5.46503	6.01013	4.61662	5.4682	5.7846	6.11761	6.97022	5.51561	5.25215	4.97941	5.34296	5.80794	5.32377	5.4595	4.07424
AVIL	5.96572	5.42152	4.19064	5.2141	4.41515	5.37966	4.65555	5.02841	5.09904	5.388	5.34147	4.61163	5.66927	5.46311	3.96102	4.69376	5.19087	5.80847	5.59708	5.66798	5.36204	5.36355	3.94407	3.85268	4.60339	4.93366	5.43951	5.14979	5.21224	4.51248	5.58108	4.84819	5.60685	4.94554	5.31392	5.16284	4.2923	4.47728	5.3704	5.03183	5.81608	4.2832	4.50723	5.32051	5.17689	5.21146	5.55445	5.63558	4.24188
AZU1	3.50503	3.51958	3.33005	3.55719	2.91775	3.31992	3.38883	3.36845	3.57335	3.06343	3.90863	3.96806	3.68825	3.44715	3.38254	3.45829	2.96475	3.36863	3.74714	4.56174	3.15695	3.96111	3.08063	3.41459	3.3307	3.5264	3.53434	4.37773	3.57536	3.06543	4.06686	3.41993	3.0998	3.56716	3.43831	3.64559	3.67421	3.35431	3.48818	3.42903	6.82414	3.61418	2.99995	3.48998	3.40445	3.44406	3.75637	3.68898	3.31917
B3GNT2	7.93652	7.90298	8.24875	7.63806	8.07364	8.1365	7.6999	8.28867	7.90371	8.16058	7.88775	7.69576	8.0659	8.07728	8.01115	7.2719	8.15763	8.0771	8.17594	9.44717	7.93958	8.34005	8.09561	8.38134	7.39929	8.71647	8.13056	8.07017	8.87037	8.00017	8.02286	8.113	7.64375	8.11354	7.83476	8.42616	7.82707	7.88103	7.90849	8.2764	7.74242	7.52849	7.88468	8.02367	8.05091	8.15978	7.73027	7.4462	7.69298
B3GNT5	7.24457	6.37755	6.37073	5.80169	5.74693	10.7868	6.32929	6.04973	6.81572	6.18734	6.25037	7.35304	6.90783	6.193	6.35511	6.0335	7.45986	6.36798	7.47101	7.99675	5.75645	7.10304	5.48831	6.6668	5.48664	6.93548	6.51611	6.59237	7.22254	6.7053	6.58971	5.97714	5.8883	7.444	6.27443	6.55852	6.36964	5.50918	6.40665	6.97016	6.32968	6.09498	6.14865	6.21837	6.19479	6.5214	6.13069	6.1523	6.70727
B3GNT7	6.6258	6.46552	7.28166	6.53773	6.09353	5.96649	6.65272	7.22723	6.43291	5.64004	6.82148	7.18357	5.95608	6.86256	5.8721	5.25575	6.5124	6.40161	6.619	6.85421	6.2821	6.95074	5.68259	5.27606	5.96785	6.40441	5.81614	5.82253	6.81872	7.80411	6.95953	6.87702	6.4451	6.71883	6.84825	6.71649	6.35103	7.21214	7.33894	5.71839	6.63149	6.80627	7.20708	6.61466	6.65727	6.4391	6.79429	5.8771	7.22526
BACH1	4.77673	4.23768	5.49541	4.1407	4.06338	4.41567	5.2104	4.37964	4.15529	3.9037	4.32219	4.204	4.28991	3.98326	4.47154	4.56678	4.90409	4.01266	4.49402	5.05627	4.3452	4.60258	4.073	4.37919	3.66019	4.5519	4.0752	4.08615	4.59449	4.33245	3.77983	3.77825	3.84729	4.83825	3.90199	4.61454	4.54548	3.51077	3.91501	4.59791	3.95996	3.76425	4.79328	4.34315	4.00202	4.13546	3.6991	3.95047	4.27284
BAG1	5.52343	5.41954	5.73061	5.74833	6.20679	5.65188	5.81352	5.97983	5.42928	5.96218	5.73862	6.03866	5.58495	5.9574	5.5596	5.98409	5.90565	5.55819	5.47903	5.30724	6.59946	5.32529	6.60625	6.5433	5.54918	5.67598	5.66106	5.72917	5.43842	6.18085	5.57421	5.40929	5.57981	5.78594	5.82095	5.1272	5.65855	5.31467	5.40539	5.42434	6.07585	5.54994	5.63629	5.55856	5.77391	5.80325	5.55578	5.818	6.32565
BAIAP2	5.15015	4.93833	2.89759	4.03028	3.40756	5.2843	4.56436	3.83112	4.15686	4.35047	4.39743	4.13774	5.27577	4.22622	4.92439	4.04449	4.95672	4.34432	4.94323	5.35274	3.96182	4.26703	3.55971	3.52225	4.63969	4.01434	4.69443	4.79424	4.33711	4.66779	4.21827	4.19181	4.2033	4.93106	3.99421	4.35361	5.01601	4.84409	3.91032	4.82823	5.38727	4.61928	4.15833	4.06401	3.75426	4.19707	4.67166	4.05804	3.13306
BAIAP2L1	5.17028	4.48289	4.1428	4.81215	4.31714	5.34904	5.13988	4.77571	4.17362	4.7564	4.74867	5.51958	5.26692	5.07608	5.27595	5.15411	5.17911	5.09713	5.13153	5.69388	4.13377	5.0967	4.30755	3.7963	4.97671	4.39548	5.17582	4.46331	5.02146	4.70053	4.9282	5.19327	4.10461	5.10601	5.48399	5.28762	5.28537	4.97623	5.18523	4.30768	4.29893	4.58549	4.8669	4.58549	5.3223	4.64031	4.67762	5.019	5.625
BAK1	6.60007	6.8211	6.8174	6.4731	6.17366	6.56116	6.68108	6.99402	6.83713	6.07106	6.91984	6.3942	7.10664	7.50521	6.19279	6.50806	6.49174	6.82554	6.77362	7.30308	6.66649	7.23348	5.9819	6.2626	5.90326	6.97924	6.74796	6.65152	7.31882	5.89124	6.63666	6.47931	6.73203	6.51118	6.60784	7.09657	6.20784	5.80447	7.11551	7.16983	7.04578	6.47146	6.52984	6.55818	6.68965	6.69245	6.67718	6.84884	5.77162
BATF	5.03939	5.74959	5.54913	4.74394	4.10772	5.43183	5.54631	5.4326	5.68585	4.77072	6.19334	5.67422	6.32098	5.77229	4.37417	5.07999	5.747	6.11341	5.68621	7.00541	4.80216	5.96155	4.23514	4.86708	4.5087	5.89624	5.11316	5.61493	6.00491	4.87511	5.1903	4.38093	5.54527	5.73733	4.67702	6.27118	4.29003	4.3459	5.54267	5.88206	5.78544	5.16529	5.54761	5.1592	4.67741	5.7716	5.08964	5.61411	4.82284
BATF2	5.43442	5.79281	5.32016	5.34664	5.40771	5.81194	5.18472	5.33667	6.0396	5.80369	5.7774	5.13357	6.12028	5.82807	5.37268	5.27992	6.53761	5.7561	5.26646	6.25495	4.70116	6.34178	5.22327	4.66731	4.76095	6.44066	5.95284	6.15162	5.97545	5.46086	5.5475	5.12438	6.12784	6.54393	5.15603	6.80743	5.49104	4.83887	5.41773	5.90529	5.55008	4.90052	5.43748	5.97202	5.35083	5.57102	5.56657	6.0659	5.31525
BATF3	6.26072	6.21757	7.06453	5.86134	5.72499	6.42302	6.69615	7.14505	6.26284	5.52188	6.26209	6.23313	6.37513	5.97676	6.33881	6.60773	6.3085	6.26973	6.57925	4.6539	6.28966	6.16081	5.10301	5.98045	5.26421	5.86208	6.53598	6.47388	5.98442	5.61402	5.9293	5.45739	5.92579	6.38404	5.45745	6.36627	6.38051	5.11225	6.28212	6.12792	5.61188	5.53536	6.48953	6.12283	5.38598	5.73163	5.88925	6.05615	5.77687
BAZ1A	7.12126	6.91018	7.24963	6.39951	6.16667	6.98757	6.92312	7.22593	6.63637	6.50543	7.02648	7.46209	7.05748	6.50411	6.56607	7.13666	6.85571	7.11395	7.10503	7.86153	6.76561	7.22717	6.29158	7.18561	6.30948	7.01718	6.67894	6.82023	7.26408	6.59614	6.43328	6.44566	6.80161	6.97485	6.77388	7.14337	6.84369	6.19232	6.99992	6.97168	7.42611	6.23769	6.92966	6.48771	6.67464	6.58819	6.33718	6.74562	6.41253
BBS7	5.3213	4.65517	5.79277	5.5023	6.30055	5.12022	5.22519	5.49928	4.84094	5.14123	5.1633	4.88571	4.99723	5.13223	5.50194	5.271	5.06058	4.7519	5.01287	5.09495	5.89198	5.16131	5.51957	5.66417	5.08946	5.21808	5.11855	4.78853	4.91561	4.56712	5.1191	5.44044	4.78946	5.49481	5.32373	4.90385	5.5821	5.21172	4.88354	4.08954	4.36138	4.83353	5.22605	4.74583	5.43158	5.25955	5.13481	4.61727	4.83331
BCAT1	4.5381	5.21651	5.88619	4.45954	4.45397	4.75851	4.24901	4.55435	5.39569	4.71573	5.25875	6.68104	7.12739	6.45204	5.28563	4.33308	5.2779	4.64781	5.61065	6.86453	5.69617	7.05591	4.98363	5.40326	5.16054	6.11246	5.32377	4.14472	7.12268	5.03981	4.715	4.83359	5.18571	5.3119	3.98001	6.06219	4.86916	5.32811	4.53605	6.87306	4.52663	6.22696	4.44859	5.58131	3.84954	5.67769	4.70726	5.07775	3.34431
BCL2A1	7.40548	6.55047	7.59708	5.70113	5.5806	7.78337	6.51743	6.66006	7.90191	6.00649	6.41946	10.6226	8.36048	7.11069	6.34224	5.12855	8.55429	5.71224	8.30415	9.3594	5.35243	7.39798	5.96873	6.50765	5.33739	7.97774	6.74097	6.81159	8.75843	7.09925	6.09945	5.7902	6.6559	8.44591	4.49936	7.13398	6.37568	5.31926	5.8281	7.43588	6.79056	6.87998	6.235	6.24541	4.54523	7.43973	5.7418	6.46211	7.04462
BCL2L13	4.80726	4.8403	5.38856	4.94604	5.19714	4.74003	4.79825	4.75641	4.47367	5.16786	4.99445	4.72035	4.69338	4.66177	4.97438	4.67419	5.36932	4.77029	4.62189	5.15581	5.18381	5.16492	5.39168	5.29702	5.45984	4.88389	4.17598	4.02441	5.07226	4.94474	4.57463	5.0748	4.81669	5.22731	4.64774	5.16237	5.2322	5.14829	4.3121	5.26989	4.78054	4.70113	4.47864	4.68724	4.64872	4.81808	4.66819	4.99445	5.50476
BCL3	6.12765	5.69384	5.30092	5.81779	5.32706	5.73332	5.8657	5.39568	5.04657	5.18896	5.71757	5.71153	5.65702	5.10014	5.7278	6.00348	5.79964	6.10021	5.67804	5.26117	5.28332	5.41698	4.49904	5.09041	5.26043	5.15941	5.23584	5.63742	5.39276	4.784	5.04124	4.86526	5.47662	5.76033	5.5321	5.6792	5.70909	5.27193	5.93311	5.5478	5.07982	5.31827	5.95255	5.03956	5.41443	5.1447	5.28081	5.77404	4.73642
BET1	3.94379	4.63974	5.56239	4.36319	4.97607	4.40956	4.48662	4.88553	4.2414	4.88771	4.70687	5.51416	4.50949	4.19068	3.93674	4.07016	4.15512	4.78725	4.79278	6.10311	4.6061	5.64652	4.86995	4.84444	4.576	4.36653	4.65403	3.68383	4.797	4.82075	4.50675	4.33681	4.26881	4.51017	4.43992	4.81111	4.19191	4.57022	5.28288	4.51036	4.50763	4.12502	5.1988	4.09887	4.30604	4.49815	4.51582	4.18865	5.12985
BHLHE41	7.26255	8.10884	6.30158	7.87405	8.65338	7.31919	7.27675	6.89518	7.87599	7.90352	7.49452	6.31603	7.55141	8.02862	8.69777	7.73787	7.36823	8.13024	7.26902	7.64599	6.90906	6.6601	7.90955	7.11712	8.1149	7.72396	7.77948	7.71412	8.29273	7.15761	7.72919	6.70861	7.97044	7.4331	7.18367	7.21648	8.55119	7.96276	6.50056	7.95153	7.54205	8.11588	7.82672	7.27097	7.21191	7.85616	7.61582	7.52894	7.12868
BID	6.22965	6.7001	6.68131	5.90042	6.35114	6.96036	6.09649	6.37922	6.7893	6.25632	6.80637	7.65432	7.54916	6.83712	6.08126	5.94643	6.90176	6.85003	7.11724	7.78974	5.93324	7.32117	5.54636	6.54141	5.81169	7.10904	6.97056	6.49481	7.36344	6.20614	6.40029	5.8015	6.35605	6.91789	6.4649	7.03103	6.06109	5.86876	6.57886	7.01225	6.89124	6.29954	6.41649	6.40595	6.44288	6.78652	6.27527	6.76704	6.11226
BIN1	6.84307	6.57738	6.76901	5.46139	5.8493	6.33066	6.78558	6.76641	6.27725	6.35334	6.21028	6.50951	6.43922	6.40502	6.82437	5.9808	6.39697	6.82075	6.40634	5.8424	6.64996	6.27975	6.03415	5.85439	6.08001	6.60792	6.01338	6.96122	6.6019	6.47867	6.21797	6.64133	6.52334	6.48308	6.20601	6.33433	6.70866	6.05915	6.72585	6.80255	6.27875	6.66858	6.82481	6.4045	6.38381	6.31583	6.77172	5.87289	6.54941
BIN2	6.16907	7.11876	6.21777	5.80553	5.5124	7.23913	5.53414	5.93064	7.10483	6.53445	6.70073	6.65319	7.63711	6.90162	5.29342	5.55524	7.06035	7.0162	7.5164	8.44869	5.63227	7.27951	5.39943	5.08083	5.74573	7.25096	6.93665	6.64954	7.59976	6.30774	6.4007	6.21084	6.445	7.0583	5.61298	7.37139	5.44423	5.30879	6.60065	7.58242	7.40415	6.25173	6.22089	6.79216	5.66073	7.19106	6.61698	6.97102	5.72646
BIRC7	4.65442	4.57397	5.40971	4.6937	5.59548	4.79326	4.92079	4.59144	4.69077	4.05899	4.49802	4.59195	4.9068	4.89026	4.7792	5.68977	4.26697	4.20431	4.19651	5.40805	4.98499	4.66001	4.67378	5.18552	4.6752	5.15942	4.56779	4.977	5.22478	5.4795	4.66367	5.42585	4.74053	4.59434	4.3416	4.44459	4.3035	4.46491	4.61571	3.89797	4.51785	4.86816	4.55479	4.6102	4.60449	5.3883	4.18252	4.44725	5.51611
BLK	4.02937	3.91899	3.16745	3.39198	3.60565	4.54664	3.56667	3.73027	4.66434	4.2996	4.84985	3.65797	4.31922	4.09023	3.79921	3.95121	4.88585	4.11115	4.40599	4.62255	3.76201	4.90069	3.93917	4.08829	4.16465	4.16058	4.45078	5.39263	4.16995	3.61167	4.2535	3.82191	4.64542	5.0606	3.98983	4.66961	4.02652	3.79213	4.42048	3.94102	4.86225	4.24522	4.44104	4.0101	4.09776	4.88593	4.21965	4.44956	3.64221
BLM	4.43896	5.32292	4.73165	4.76372	4.39502	5.33177	4.12567	5.49434	5.30199	4.92174	5.73545	6.42705	5.80736	5.66096	4.56282	4.62471	5.30427	5.71599	5.92571	6.51701	4.88616	6.33936	4.52984	3.94586	4.94791	5.39398	5.55272	5.54717	5.79244	4.36589	5.09257	4.04084	5.15438	5.3125	5.44923	5.92288	4.27282	5.12345	5.52265	5.40269	6.32589	5.4111	4.7411	4.89588	5.21016	5.36409	4.84083	5.13234	4.22741
BLNK	6.22934	7.03291	6.33942	6.23888	5.63689	7.11229	6.15056	6.28582	6.98891	6.60641	7.35042	6.05625	7.76342	6.99869	5.88323	5.85801	7.32247	7.04181	7.01748	8.44191	5.66299	7.1261	6.04269	5.55029	5.89948	7.51425	7.30958	6.90307	7.81743	5.98176	6.89828	5.63068	6.79806	7.15551	6.28923	7.29792	5.55591	5.58354	6.61893	7.43042	6.44673	6.48804	6.49647	7.27411	6.33743	7.2789	6.88493	6.56603	5.78448
BLOC1S2	8.4331	8.69543	8.18942	8.32634	7.96433	8.62652	8.26882	8.62366	8.80405	7.57528	8.01125	8.42238	8.31798	8.5901	8.08315	8.55555	8.44869	8.50789	8.77672	9.9338	8.61077	8.97815	8.38942	8.99558	8.18121	8.43664	8.68869	8.34633	9.45222	8.51197	7.97093	8.45459	8.54222	8.62599	8.1334	8.49941	8.22095	8.35863	8.40793	8.95921	8.35702	8.59666	8.467	8.36943	7.96406	8.19632	8.46208	8.47887	8.55932
BLOC1S6	5.23049	5.16038	5.80778	4.88651	4.7966	5.04408	5.12099	5.10234	4.80049	5.16272	5.07383	4.28938	4.96323	4.68373	5.0075	4.96676	5.01386	5.31409	5.50405	5.70675	5.32686	4.8737	5.47996	5.11408	4.81628	4.94217	5.07695	4.36089	5.02641	5.70099	5.15612	5.44099	4.74362	4.99126	4.91831	5.27981	4.97332	4.69038	5.09826	4.94879	4.82522	4.82119	5.16984	4.87512	5.06336	5.25977	5.25137	5.05006	5.70393
BLVRA	6.89887	7.64715	7.5905	7.14367	7.65321	7.32411	6.95997	7.32147	7.35625	6.92576	7.25696	6.30311	7.543	7.44085	6.96495	7.0848	6.95084	7.09459	7.41397	8.00793	7.35507	7.03675	7.61546	7.35407	6.99516	7.54437	7.41397	6.84053	7.5871	7.54437	7.40739	7.37867	7.17371	7.15496	6.85695	7.89933	7.10997	7.06402	6.93671	7.32147	7.44223	7.08821	7.18941	7.00434	6.65849	7.35732	7.07293	7.24546	7.65459
BLVRB	7.74745	8.2104	7.79257	7.23176	8.04092	7.91319	7.45007	7.45806	7.89683	7.83592	7.7377	7.21226	8.63119	8.12271	7.42727	7.38069	7.51431	8.08733	7.86327	9.36181	7.84554	7.51106	7.79733	7.66442	7.59229	8.33831	7.38656	7.98902	8.32948	7.8538	7.94325	7.37877	7.849	7.52666	7.52594	8.24079	7.47121	7.73971	7.46633	7.93777	9.30346	7.40542	7.48299	7.90547	7.42405	8.27718	7.94404	8.02285	7.95123
BMF	5.75235	6.51959	5.06341	6.01079	5.78661	6.21262	4.90425	4.94841	6.65325	6.2972	6.67977	5.73407	7.11581	6.84464	6.1804	4.82784	6.30031	6.53129	6.59963	8.0512	5.49945	6.72699	5.49222	5.67178	5.12545	6.89053	6.79992	6.18277	7.37133	5.39579	6.50106	5.4144	6.46691	6.32734	6.64088	6.89379	6.23507	4.84358	6.19859	7.13793	6.4401	5.80474	5.33583	6.75683	6.66567	6.94257	6.26982	6.52523	5.4537
BMP2K	4.66504	5.31321	4.76256	4.80535	4.39311	5.30081	4.89002	5.06677	5.27297	4.58971	4.98051	5.22577	5.93845	5.19143	4.46957	4.65359	5.11362	4.93899	5.73115	6.76262	4.63835	5.37971	4.13959	3.63949	4.28977	5.43223	5.22549	4.92619	5.84789	4.07842	4.95804	4.15829	4.85496	5.3628	4.38171	5.35626	4.63468	4.53585	4.83417	5.53629	5.33142	5.03794	4.88155	5.1439	4.54061	5.26959	4.8242	4.95244	4.86017
BMP4	6.99807	7.16343	7.17227	6.35947	6.90291	6.63555	7.0299	6.42757	6.92836	7.35555	6.21743	6.3421	7.20211	7.49681	6.68054	6.68877	6.71097	7.17122	6.99389	5.58352	6.57903	6.90547	7.09499	6.71224	7.0512	7.76426	7.36831	7.96202	6.55995	6.84899	7.04561	5.89426	7.42337	6.63331	6.33358	7.00327	6.82957	7.03622	6.77227	7.71858	7.47858	6.47042	6.70365	6.51949	6.03366	7.07812	7.58464	6.76035	6.78746
BMP6	3.98957	3.78981	4.88533	4.16578	2.72969	4.38682	3.41479	3.89397	3.69566	4.52437	4.34566	4.43681	4.39834	4.65478	4.2052	3.32384	3.19502	4.72336	4.36486	2.94088	2.52299	5.41535	4.52142	5.05118	4.61937	5.00465	4.97988	5.20103	3.80052	4.5984	4.4578	3.72587	4.66976	3.23263	4.4709	3.74807	4.10834	4.63951	4.44949	5.24595	4.66322	4.16282	3.86836	3.54533	4.25807	4.53089	4.48185	4.86615	4.63969
BMP7	3.47168	3.13302	3.15094	3.25415	2.69134	3.73834	3.88759	2.69344	2.94541	3.7846	3.42634	3.11438	3.73274	4.29342	3.44209	3.20501	3.25203	3.63518	3.6788	2.87785	2.95957	2.99812	3.42548	3.67911	2.96825	3.25495	3.48078	3.53692	4.01268	3.48018	3.93134	3.90444	3.11736	3.28917	3.05476	3.08103	3.76036	2.50755	3.02202	3.75275	2.82772	2.55112	3.10744	3.16701	3.15872	3.59183	3.54847	4.05867	2.64869
BMP8A	4.40212	4.21834	3.72317	4.06763	3.86673	4.68964	3.14532	3.57662	4.58016	3.97731	4.54332	4.34776	4.42973	5.03268	4.29303	4.15751	4.59996	4.63864	4.14393	3.9888	4.02651	3.73132	3.49381	2.83886	3.43454	3.58833	4.96904	5.09399	4.71479	3.32179	4.77565	4.02037	4.70796	5.07225	5.01224	4.7211	4.01698	4.33029	4.58376	3.87243	5.33479	4.05251	4.14938	4.33713	5.04608	5.26962	4.09119	6.6398	3.51
BMP8B	5.33751	5.47659	4.1166	5.85971	4.99921	5.60422	5.65998	4.97779	5.75297	6.1595	5.7663	5.63227	5.82045	5.57486	5.42148	6.09355	5.25437	5.27471	5.37976	4.75385	5.14609	4.97297	4.23058	4.63446	5.40425	5.09586	5.25264	5.5161	5.03991	4.65889	5.61427	5.20963	5.5161	5.34607	5.58786	4.11458	5.1411	6.2104	5.65553	4.83892	5.13637	5.31742	5.23062	5.96312	5.92548	5.6237	6.06457	5.6625	4.26816
BMX	5.12946	4.82533	4.91423	4.2826	3.2031	5.42546	4.76402	4.87851	4.11995	5.09321	5.00324	5.71346	5.56642	5.07482	4.91712	4.4133	4.20758	5.33547	5.55382	3.36898	3.83417	6.86146	5.47812	6.98337	5.48389	6.36976	6.03015	5.77669	4.17515	5.73727	5.11814	4.77159	4.99313	4.40121	5.57473	4.74704	4.92392	5.30759	5.86444	6.07235	5.40349	4.71744	5.19267	4.08788	5.38771	5.12204	5.24864	5.99088	5.79516
BNIP3	6.49645	6.34822	6.88146	6.44089	6.47075	6.6131	6.59025	6.4681	6.59724	6.70377	6.49028	8.03299	7.46312	6.71604	6.7097	6.02753	6.55143	6.80281	6.68489	7.4613	6.42687	7.6803	6.88894	7.22326	6.74233	6.54788	6.93013	6.3883	7.31149	7.0355	6.43523	6.21603	6.3778	6.61257	6.77825	7.31302	6.66116	6.73339	6.78502	6.68628	6.5104	6.61098	6.61174	6.49846	6.73359	6.5492	6.24309	6.38689	6.9769
BOK	6.48296	5.07637	6.05855	5.11141	4.3987	5.28723	5.40834	6.20867	4.46886	5.19039	5.79133	6.01216	5.10023	5.98478	5.87774	5.18433	4.85945	6.24973	5.43916	5.24614	5.46845	6.40431	4.30547	5.68647	4.88443	5.02848	4.93854	5.17247	4.94707	4.92649	4.97348	5.42564	5.32804	4.36255	6.18671	5.88367	5.83817	4.41472	5.96811	5.15886	5.19745	5.60228	5.75586	4.84075	6.25968	4.91128	5.8678	4.97921	5.28132
BORA	4.62141	5.16399	4.43605	4.58267	4.5898	4.99844	4.34734	5.38127	5.23937	4.95846	5.47796	5.87754	5.85572	5.51697	4.0409	4.72906	4.88873	5.50449	5.10147	6.71321	5.37809	5.96499	4.12925	4.32338	4.72921	5.56605	5.50453	5.04886	5.81274	3.60205	5.21331	4.98234	5.05751	5.20138	5.3786	5.6059	4.32593	4.46763	5.45133	5.34005	5.9393	4.99282	4.94886	5.30827	5.46618	5.4651	4.82867	5.38261	4.12309
BRCA1	4.89887	5.67178	5.40751	4.27152	4.63339	4.88702	4.55929	4.52539	5.33212	5.03362	4.7568	6.43636	5.31081	4.9242	4.21913	4.23176	5.11483	5.41571	5.40214	5.80162	4.50539	5.47959	5.07376	5.07463	4.95238	5.20193	5.31184	4.80524	5.34636	5.40397	5.096	4.55021	5.31278	4.89142	5.10958	5.40668	4.59142	4.54587	5.21412	5.24908	6.71732	4.92003	5.09923	4.57181	5.03383	5.13083	4.92119	5.12194	4.44318
BRCA2	3.64263	4.57819	4.5111	3.60764	3.03755	3.82828	5.53414	4.04085	4.36349	3.51705	3.47765	4.59107	4.19538	3.53028	3.93455	4.2086	4.19777	4.14242	4.42637	4.84295	4.19123	4.83899	3.60764	3.41038	3.66686	4.53224	4.03382	3.951	4.255	4.15643	4.41411	4.63995	3.47422	4.48692	3.22173	4.35831	3.76953	3.9539	4.18794	5.28128	5.99423	3.52368	4.03937	3.79389	3.47841	4.05733	4.03283	3.65297	3.98713
BRI3BP	5.20264	5.33997	5.27321	5.10555	5.15863	5.57041	5.05444	5.25476	5.84159	5.69451	6.05654	5.89844	5.76466	5.69724	5.1663	4.7297	5.56576	5.83562	5.66423	6.68571	5.00769	6.03468	4.97092	5.11444	5.29151	5.67625	5.2578	5.32292	5.86578	4.96928	5.54285	4.87911	5.55017	5.57136	5.44904	6.04914	5.0018	4.72115	5.74908	6.15675	5.89061	5.25234	4.90697	6.05429	5.22696	5.88745	5.67077	5.60342	5.02711
BST1	7.59565	7.12117	7.58216	7.17228	7.24113	7.38138	6.6436	6.9093	6.56701	7.35649	6.49856	6.82585	7.4697	6.69086	7.15415	7.26923	6.97995	7.05744	7.7976	8.30425	7.28521	7.45598	7.20808	8.41382	6.80417	7.21558	7.00497	7.02817	7.62769	7.25753	6.26058	7.0725	6.15106	6.84604	6.1765	7.5045	7.10997	6.64393	6.69819	7.45657	6.57182	7.05387	6.99605	6.62652	6.2663	6.34009	7.38765	6.36333	7.12032
BST2	7.06399	7.10856	6.48367	5.9429	6.02014	7.75999	7.10965	6.51168	7.62047	7.04646	7.14995	6.50389	7.61955	6.63248	6.23842	6.04135	7.67484	7.79885	7.44118	8.24921	5.36233	7.28563	5.4032	6.87214	6.12593	8.61128	7.89315	7.85072	7.47459	6.70264	6.72231	6.14413	7.19415	7.5703	7.7612	7.30442	6.36555	6.02125	7.11611	7.68213	6.88168	5.69506	7.21104	7.90359	7.84663	6.64685	7.06542	7.32296	6.60874
BTBD1	7.11582	7.35807	7.63281	7.26099	7.06281	7.40602	7.37366	7.98099	7.16971	7.34553	7.19244	7.37601	7.22931	7.62615	7.15398	7.7129	6.98889	7.36124	7.50162	8.3701	7.61029	7.38854	7.95791	7.98018	7.51076	7.66595	7.43271	6.94697	7.90972	7.96081	7.56758	7.30274	7.19081	6.77003	6.93583	7.60616	6.99203	7.41497	7.66595	7.43572	7.29824	7.4448	7.49909	6.77804	7.25029	7.5383	7.20273	7.39166	7.81251
BTBD11	3.62512	4.08675	3.68436	4.21492	2.60369	4.95072	4.16882	3.00848	3.65215	3.77286	4.3556	4.34766	4.28397	3.72051	3.93154	3.51802	4.54625	5.69209	4.05125	4.80406	3.14951	4.09774	3.29911	3.89206	4.62117	3.42689	4.81189	4.09018	3.79063	3.30105	4.51264	3.1921	4.57176	4.50907	3.8435	4.23944	4.04524	4.03508	4.89949	3.3956	3.56674	3.87222	5.03947	3.43599	3.44952	3.87604	3.61789	5.11982	2.97125
BTK	6.03519	6.7368	6.00063	5.47007	5.49615	6.73901	5.62191	5.95451	6.94504	6.15252	6.84295	6.11156	7.48737	6.77706	5.4639	5.24063	6.81878	6.65717	6.75533	8.10024	5.1939	6.93062	4.53559	4.12114	5.43154	7.24094	6.98046	6.65781	7.65501	4.87863	6.46084	5.8769	6.3944	6.93561	5.81223	6.65755	5.50126	5.38904	6.37611	7.35018	7.13093	6.16842	5.93739	6.95899	5.80223	6.8974	6.11015	6.58705	5.21847
BUB1	3.14595	2.97252	3.76526	2.86081	2.58468	3.28317	1.55579	4.25971	3.58052	3.40036	3.03266	5.86791	3.8335	3.75812	3.12849	2.85113	2.79368	4.10608	4.15496	4.9605	3.05659	5.19318	2.84556	1.78143	2.7351	4.09569	3.87174	3.36962	4.55051	2.74667	3.15588	3.33496	3.05975	2.67826	4.10351	4.39296	1.82832	3.47789	3.46466	3.49919	5.20387	3.51986	3.10051	3.40491	3.84241	3.49609	3.12998	3.58158	2.71523
BUB1B	3.6039	3.2297	4.07474	3.76978	3.26602	3.95038	3.37014	4.66143	4.58515	3.54089	3.67018	6.41634	3.57008	4.22126	3.16711	2.83913	3.54514	4.42599	4.86378	4.12465	2.96762	5.57099	2.79906	2.60633	3.62493	4.20965	4.31448	4.23059	5.10062	3.35834	3.89914	3.73599	3.92318	4.01843	4.39086	4.74516	3.68585	3.86311	4.25318	3.67543	5.93269	4.03307	3.39783	4.01758	4.63625	4.26478	3.57098	4.21455	3.72913
BZW1	6.24509	5.91293	6.92476	5.88378	6.38103	6.2515	6.53621	6.91415	5.95301	5.64973	6.32766	8.30623	6.64087	6.26528	6.33715	6.30661	6.25241	6.3185	6.22277	6.37214	6.86313	6.77449	5.95111	7.21652	6.57462	6.41424	5.78738	6.39091	6.57641	6.3449	5.87898	5.99114	6.23044	6.43255	6.34805	6.31038	6.10833	6.46278	6.2801	6.29378	6.21768	6.01002	6.08243	5.69857	6.41746	6.2598	5.5478	6.49287	6.15288
C1D	4.81608	4.98689	5.84385	4.85082	6.42392	4.75178	5.93777	5.29794	5.36573	5.49059	5.05973	5.77873	5.56372	6.23208	4.94913	5.5677	5.93024	5.18737	4.20929	5.68573	5.78682	5.79161	5.47834	6.6141	5.66169	5.26073	4.88017	4.99464	5.32725	5.88363	5.06519	5.50304	4.91681	5.527	5.34382	4.91601	5.11037	5.64362	4.89296	5.51714	5.9592	5.30764	4.89275	5.7915	5.22957	5.55212	4.79115	5.67693	5.78789
C1GALT1	5.64837	5.97838	6.14104	5.50891	4.63731	6.35732	5.83089	5.69114	5.7297	5.65713	6.43032	6.53722	6.47309	5.57945	4.76164	5.8273	5.89277	6.87504	5.83899	6.45628	6.38316	5.69331	5.27961	6.38565	5.67557	5.82126	5.82232	6.16551	6.14235	5.90923	5.95213	5.21836	6.28987	5.90109	6.04708	6.60857	4.84134	5.92034	7.26752	5.45252	6.25866	5.47466	5.77752	5.74298	5.52094	5.82802	5.81561	7.08269	5.48386
C1orf53	4.99198	5.50999	6.74375	4.69232	5.76351	5.26276	5.24959	5.37111	4.64868	5.48254	5.14525	5.27206	5.36319	5.48933	4.96888	5.168	4.7861	5.66478	5.44077	6.44752	5.93946	6.07875	5.51761	6.05658	5.4447	5.04094	5.50755	5.18431	5.21159	5.83394	5.34765	5.05456	5.14525	4.80808	5.36717	6.06614	4.93576	5.36934	5.75685	5.17253	5.23616	5.42034	5.60336	5.04823	5.01038	4.84756	5.13276	5.33531	5.76154
C1orf74	3.94243	4.59873	4.32412	4.52461	3.7098	4.55124	4.41881	4.69427	4.43748	4.77035	4.55264	4.04387	4.58466	4.50612	4.06442	3.24505	4.09045	5.05836	4.61264	5.63028	4.76802	5.35466	4.77267	3.97997	4.55599	4.88745	4.99074	4.16677	5.10215	4.21216	4.71856	4.34435	4.3662	4.82216	4.81335	4.62375	4.76078	4.02031	4.65339	4.629	4.28083	4.78719	4.90021	5.40441	4.73926	4.90073	4.55124	4.58738	4.60704
C1orf162	7.1969	8.10795	7.52931	6.68995	7.17247	8.18497	7.17317	7.72794	8.3741	7.55528	8.38704	8.04108	9.22876	7.73252	6.63122	6.51258	7.8989	8.41934	8.73392	10.1176	7.64504	8.36933	6.92429	7.10348	7.44835	8.52118	8.20903	7.6423	8.82492	7.48895	8.05793	7.18333	7.73604	7.78133	6.74193	8.22292	6.66188	7.28069	7.81096	8.87727	8.12494	8.08713	7.58332	7.91021	6.73135	7.72671	7.64024	7.38123	7.56022
C1QA	8.18246	9.04623	8.16054	7.0382	7.66744	8.53732	7.22495	7.78616	8.86409	8.01247	8.64618	6.01207	9.72079	8.86409	7.06682	6.49271	8.9575	9.20057	8.77507	9.23066	7.17316	8.66063	7.27804	7.85094	7.20957	9.26947	9.08491	8.38779	9.10309	7.99643	8.19765	7.86954	8.82925	8.94933	7.37116	9.06283	7.14361	7.04442	8.60407	9.3941	8.80001	8.46354	7.62832	8.79645	7.4752	8.41818	8.3426	8.6695	8.07881
C1QB	8.37472	9.60434	8.66433	7.63145	7.89886	8.98366	7.89338	8.65152	9.56677	8.61132	9.20133	6.7152	10.1683	9.55409	7.49774	6.98699	9.51272	9.7731	9.20824	10.1683	8.21647	9.2493	7.94386	8.08218	7.8283	9.93573	9.54689	8.77623	9.55554	8.7568	8.82637	8.84221	9.29364	9.43342	7.80544	9.65431	7.53269	7.76847	9.14299	9.92633	9.58178	9.34178	8.53116	9.20508	7.78702	9.06524	8.86528	9.18544	8.8771
C1QC	8.10484	9.27147	8.02865	7.16547	7.40407	8.85765	8.1807	8.13891	9.14001	8.46958	8.68388	7.47236	10.093	9.21135	7.15862	6.50905	9.31738	9.14745	8.86597	9.87026	7.47789	8.8699	7.31242	7.58517	7.33037	9.68693	8.97603	8.45671	9.3563	8.4665	8.32257	8.0149	8.94936	9.09617	8.22832	9.39549	7.0199	7.41337	8.41383	9.68937	9.29277	8.81558	7.88908	9.15528	8.13427	8.6688	8.65208	8.9301	8.41042
C1QTNF4	4.8001	3.80044	4.332	4.02125	4.28472	4.72533	4.5496	3.91261	4.78129	4.19237	4.77439	3.58761	5.18586	5.05128	4.3025	3.95076	4.18604	4.79157	5.34869	5.77005	3.96583	4.44312	4.18093	5.13269	4.34941	4.49119	4.45747	4.62051	5.55517	3.76478	4.37839	4.43372	4.68717	4.15683	4.15056	4.35851	4.45181	3.97492	4.4847	4.62127	4.39119	4.86769	4.38695	4.76298	4.139	5.00103	4.63289	4.35177	3.96151
C2	7.53122	8.48801	7.28432	6.65945	5.55855	8.04445	6.91013	6.71013	8.05915	7.32278	7.85394	5.33087	9.1175	8.62222	6.27504	6.59767	8.26807	8.33557	8.51863	9.37834	6.78208	8.12425	5.94014	6.52087	6.5555	9.08881	8.63522	7.7405	8.76135	6.78498	7.38562	7.081	7.80545	8.36025	6.95684	8.62281	6.3068	6.28472	8.0337	9.35338	8.36821	7.81817	7.05502	7.45397	6.96419	8.12443	7.76715	7.98793	6.96993
C3AR1	7.69659	8.53142	8.19098	8.1741	8.62643	8.4689	8.2893	8.14484	9.15845	8.6711	8.07815	9.34352	9.8994	9.36804	7.80692	8.68078	8.99431	8.5198	8.55416	9.69881	8.16363	8.41347	7.76097	8.54627	8.51817	8.97946	8.7151	8.96304	9.51877	8.2175	8.33652	8.12168	8.85846	8.75089	8.25168	8.76764	7.19005	8.41527	8.60711	9.06968	9.14297	8.47693	8.10085	9.38676	8.02156	9.10404	8.52084	8.96893	8.63372
C3orf14	6.89612	6.89272	7.66885	6.21509	6.74807	6.91419	6.4377	6.84335	6.92403	7.05939	6.68211	6.16654	6.18582	6.56542	6.40195	6.92822	6.41845	6.71018	6.82872	6.87232	6.90879	7.16297	7.03915	7.42126	6.7851	7.00615	7.37209	6.44521	7.17915	7.11329	7.02512	6.28456	6.4816	6.32169	6.41633	7.07826	6.22364	6.73295	6.66275	7.13962	6.66378	6.62841	6.8298	6.43064	6.52001	6.59541	6.55184	6.26954	6.95166
C3orf38	3.85845	4.02773	4.51332	3.50477	4.15169	4.05249	3.49449	4.1707	4.22753	4.18959	4.1328	3.23857	4.01628	3.95124	3.17941	4.02766	3.72551	3.98597	4.1109	5.11494	4.17572	4.08197	4.81709	4.94065	4.05888	4.47829	4.14214	3.87616	4.39023	4.55062	4.06535	3.901	4.01333	3.46503	3.74574	4.14847	2.9504	3.86146	4.24409	4.14689	3.61598	3.69911	3.96137	3.82564	3.57003	4.01214	3.98182	3.50995	4.19131
C3orf62	4.79811	4.95868	3.75089	4.49216	4.3874	5.03149	4.10375	4.37527	4.20148	4.68566	4.12697	4.33942	4.87968	4.91416	3.86902	4.27563	4.51064	4.38197	4.71122	6.03256	3.57419	4.54136	3.68141	3.916	4.15304	4.71064	5.00511	4.91854	5.18662	3.90252	4.39367	3.82369	4.43269	4.32215	4.42696	4.65987	4.36978	3.01053	4.43435	4.76871	5.03999	4.4573	4.06079	4.90886	4.3982	4.89597	4.70173	4.71141	4.15274
C4orf33	5.86357	5.80514	5.69069	5.54776	6.15899	6.0631	5.39053	5.26061	6.21917	6.36864	5.44897	6.22058	6.03296	6.48826	5.90829	5.70054	6.49344	6.32641	6.02274	6.76413	5.23924	6.52064	5.63827	6.735	5.75205	6.11823	5.62343	6.35153	6.14281	6.15102	5.99623	5.69162	6.18934	6.28426	6.14333	6.46961	6.0055	5.80636	6.03977	6.09105	6.11679	5.43104	5.40065	6.52157	5.99478	6.46394	5.9643	6.19711	6.28173
C5AR1	8.86223	8.54447	8.28807	7.87729	8.30864	9.48669	8.28628	8.02853	8.69434	8.44955	8.11104	8.85395	9.49752	8.82027	8.38374	7.65908	8.98223	7.59504	9.72874	9.89403	8.15142	9.13444	7.20656	8.00796	7.4477	8.50813	8.1218	8.17431	9.09495	8.42965	8.32173	7.75372	8.21354	9.02815	7.12495	9.19094	8.45841	7.82303	8.43242	8.8465	8.98836	9.19524	8.07503	8.25514	6.90608	8.75711	8.35012	8.05271	8.7758
C5AR2	4.31607	4.12327	4.2312	4.34547	3.59453	4.6067	4.40069	4.0979	4.55352	4.25766	4.3597	4.5952	5.00317	4.64374	4.64083	4.12241	5.00578	4.3062	4.85718	4.80945	4.43872	4.48753	2.96519	4.41566	4.28506	4.49219	4.48216	4.30062	4.94572	3.64708	4.3625	3.7949	4.1782	4.59424	3.68132	4.46694	4.32247	4.12753	4.33463	4.56811	4.26893	5.16147	4.29309	4.15715	3.90509	4.57109	4.35326	4.61168	3.94869
C5orf58	2.70272	2.99858	3.34369	2.91601	3.15108	2.87568	3.35543	3.66699	3.22123	2.60664	2.91545	3.17462	3.06606	3.14581	2.40907	3.99208	2.84223	2.88637	2.94116	3.02153	1.80452	2.83899	4.03067	3.93792	2.70848	3.47482	2.90605	3.02595	3.26698	4.11944	3.08011	3.57963	3.02423	2.90758	2.72418	2.57569	2.06027	3.09799	2.89497	2.86335	3.08286	3.00965	3.10387	3.58034	3.11488	3.00444	3.03801	3.03278	3.10755
C11orf45	5.54844	6.05266	5.62945	4.73713	6.39503	5.56036	5.05751	5.26716	6.10168	5.95276	5.45172	4.77902	6.45454	6.22236	5.851	4.85863	5.83869	5.67921	5.85971	7.14863	4.60931	5.82036	4.89307	4.7142	4.77516	6.15245	6.34083	5.26292	6.44489	5.0522	6.01765	4.80899	5.61352	5.76791	4.69818	6.11653	6.01533	4.79432	5.48367	6.38454	5.29833	5.59233	5.66985	5.79151	5.09107	5.56782	5.8714	5.50336	5.92728
C11orf71	4.46977	4.57731	4.96897	4.7272	6.6388	4.69177	4.73618	4.25229	5.04075	4.92043	4.07743	4.45545	4.82033	4.93455	4.76951	4.89356	5.00037	5.04413	4.5027	5.74369	4.33669	5.28327	5.13363	5.56615	5.16561	4.95671	5.57141	5.11313	5.18496	5.15155	4.79008	4.35479	4.96527	4.81379	4.98281	4.95487	4.87775	5.00133	4.5132	4.61918	4.4717	4.56555	4.92043	4.43462	5.20728	4.25993	4.23686	4.57622	4.91849
C12orf45	6.51129	7.04934	7.63354	6.51665	6.70521	6.49344	7.2129	7.42129	6.88381	6.87813	7.21257	6.96357	6.88508	6.98301	6.45597	6.8617	6.84133	7.07896	6.88038	7.18651	6.99647	6.69497	7.12376	6.80288	6.63686	7.05206	6.8701	6.7957	7.1101	7.18774	7.00328	6.51627	7.17528	6.79252	6.5855	6.82266	6.47601	6.53294	6.81955	6.69871	6.58253	6.30585	7.04232	7.06693	6.56943	6.7507	6.74351	6.75939	7.04581
C12orf49	6.25309	6.63124	6.50354	6.18112	4.58145	6.60041	6.05637	7.01476	7.03449	6.16862	6.63834	6.69607	6.78073	7.00369	6.11638	5.82122	6.52707	6.48796	6.73462	7.84219	6.78688	6.85354	6.21027	6.33741	5.54017	7.1431	6.86105	6.46272	7.43209	6.50909	6.81365	6.23096	6.47988	6.12266	6.25594	6.77495	5.66876	5.55155	6.7832	7.39961	5.79681	5.90585	6.32108	6.09596	6.39607	6.53648	6.26721	7.0121	6.52862
C12orf66	3.79813	2.98621	4.75093	3.13359	3.48499	4.22343	3.82199	4.21341	3.78447	3.74414	4.16643	3.48846	3.62059	3.82679	3.49987	4.24262	3.68388	3.66794	4.30375	4.70372	4.02266	4.15178	3.91526	4.50054	4.03454	4.34913	4.28026	3.18097	4.01609	3.2159	3.65297	4.26899	3.33235	3.8532	3.90559	4.25104	4.14769	4.01068	4.10256	3.21695	3.17507	3.44766	4.18839	3.76641	3.84361	3.75711	3.8619	3.78447	3.93029
C12orf76	6.09922	7.02028	6.11932	6.749	6.46548	6.41561	5.86952	6.40792	7.10782	7.18512	6.8503	6.53245	7.08958	6.66489	6.32562	6.25841	6.27193	7.04951	6.60142	7.46914	6.53969	7.09254	6.78448	5.81117	6.70299	7.13938	7.29254	6.59946	7.10631	6.81459	7.02336	6.68494	6.83868	6.29758	7.073	7.16408	6.39359	6.75534	6.93049	6.84942	6.937	6.54299	6.4152	7.02253	7.04058	7.03101	7.11514	6.63669	6.69362
C15orf48	5.70532	6.20282	5.56187	6.22189	7.75889	6.7291	6.17694	4.89006	7.61213	5.6785	5.8559	9.31474	8.63883	7.34496	6.40829	4.12859	7.06458	5.00815	7.88415	8.34939	4.68954	7.16001	4.477	5.04169	4.75919	7.58847	7.55504	6.70088	9.23482	5.73148	6.26452	3.75296	6.05994	7.04205	4.29226	7.21772	6.16589	4.91408	4.89786	7.79238	6.45	6.46013	5.59089	6.31394	4.50404	7.41371	5.30403	6.03198	5.44875
C16orf54	7.76618	7.6063	6.45102	6.93809	5.63261	8.46677	6.14941	6.76737	7.97705	7.66783	7.99101	7.64722	8.27654	7.744	6.10634	5.76111	8.52423	7.69161	8.4335	8.69783	6.58903	7.63411	6.09203	6.22115	6.37169	7.96444	7.84524	8.13476	8.37823	6.12171	7.61903	6.81198	7.63758	8.52196	6.85357	8.21139	6.24005	6.38581	7.67936	8.19298	8.06798	6.88548	7.0065	7.08	6.83563	8.02666	7.66276	7.90541	6.02173
C17orf58	7.96056	7.10181	6.78929	6.65162	6.41359	7.36384	6.66946	6.95175	7.08903	6.90414	7.2003	6.96713	6.96001	6.75001	7.1685	6.77476	6.70012	7.29754	8.34523	7.60765	7.16029	7.25092	7.04402	8.32583	6.93446	7.05538	7.42169	6.90253	7.23396	6.88995	6.80597	7.27867	6.78002	6.63545	7.06488	7.42515	7.25441	6.92943	7.13596	7.15961	6.32189	7.03081	7.25802	6.85501	7.06204	7.07078	7.44791	6.92378	7.02531
C18orf54	4.45701	4.10545	4.75972	4.38319	3.05951	4.45586	3.2522	4.01304	4.99737	4.81427	4.58448	5.1467	4.82833	4.79384	4.1864	3.7922	4.30324	4.98391	4.50876	5.36758	4.08089	5.17299	5.38903	5.30271	4.48381	4.69048	4.88429	4.38319	4.72714	5.24245	4.70236	3.82539	4.11941	4.53866	4.68246	4.59114	4.5463	4.8611	4.6211	3.8502	4.44965	4.24024	4.13264	4.19662	5.04812	4.64731	4.87359	4.59114	5.6677
C19orf33	4.43152	4.59307	4.76702	4.1185	5.02052	4.49722	4.7229	4.64591	4.84084	4.5898	4.82703	4.54888	5.13143	5.91346	4.14461	4.05895	4.77467	5.14055	5.26224	4.93222	4.08405	5.05531	5.50074	6.77643	5.49751	5.10741	5.63648	5.11073	4.93148	5.58395	5.30485	5.07294	4.89296	4.72034	3.94425	4.67412	4.2788	5.48042	4.24126	5.69701	5.56557	5.0663	4.8192	4.34714	3.88086	4.45525	4.83439	5.45348	5.50376
CA2	5.67006	6.43681	6.64163	6.3181	4.52144	7.03252	6.60958	5.20642	6.65807	5.76276	6.32741	7.86082	7.16378	7.30976	5.50547	6.58613	7.59122	6.22594	6.93745	7.5469	4.92072	6.00329	4.79224	5.75459	6.14438	6.71557	7.00597	7.54235	7.2121	4.60485	7.03453	4.69849	6.83091	7.81733	5.75884	6.8179	5.82111	5.90172	6.39867	6.43387	9.85726	6.41006	7.13901	5.47257	5.84867	7.32966	5.53938	8.83907	5.87704
CA12	5.96344	6.95968	7.04236	5.4817	3.3954	6.99902	5.8109	6.09163	6.48729	5.39273	6.81152	7.13371	6.79311	6.11325	6.00692	6.008	5.36723	7.02606	6.43793	5.83208	6.6895	7.9159	4.14173	4.36503	5.57089	6.4472	6.37051	5.31033	7.16932	5.2991	5.64291	5.38715	5.27186	5.66895	6.6631	7.78234	5.95314	5.71791	6.70585	7.65711	4.67923	6.89646	6.4048	5.66934	6.93733	6.0814	6.46738	6.15731	5.02733
CA13	5.56981	4.48794	5.5571	4.59225	3.12229	5.02137	5.60529	5.70017	3.69752	4.1039	5.16265	5.58747	4.66013	4.1603	4.97389	5.66337	5.40847	5.07038	4.93471	5.18414	5.3825	4.25439	3.48872	4.69255	4.33745	4.348	4.47378	4.82079	4.60189	4.33423	4.24342	3.96751	4.65844	5.17251	4.34513	4.79079	4.88663	4.46399	5.02729	3.89093	3.6597	3.97455	5.20534	3.89917	4.50801	4.63513	4.01988	4.61768	4.52575
CABLES1	6.32156	5.72126	5.4216	5.4668	6.13466	5.8252	5.47526	5.37368	5.91102	6.07475	5.72453	5.51955	6.38016	6.19555	6.10118	5.02621	5.77445	5.77622	5.96711	7.49902	5.29525	6.07555	5.67852	6.00196	5.49397	6.10344	5.94719	6.02736	6.16932	5.62581	6.14643	5.50449	5.5119	5.85565	5.64265	5.87655	6.03391	5.54905	5.68045	5.9442	6.04309	5.42392	5.51372	5.55096	5.62992	5.63784	5.88981	5.61244	5.68523
CABP4	4.174	3.61055	3.85295	3.78827	3.10041	3.64607	4.05057	4.4593	3.93396	3.50971	3.99494	4.6611	4.84518	4.17665	4.14077	4.15121	3.83311	4.22182	3.73293	3.91369	3.94779	3.87599	4.23528	4.81764	4.1386	4.40912	4.29431	4.43561	4.22558	4.29561	3.88931	3.49308	3.94574	3.85755	4.55527	3.82443	3.16323	3.5075	4.37939	4.16532	3.80792	3.76846	4.12168	3.9756	4.11691	3.72137	3.98916	4.59845	3.66928
CACNA2D4	4.15899	4.95474	4.18955	4.51458	3.5326	4.61784	4.39757	4.41261	5.11884	4.64951	4.95567	3.98906	6.00228	5.03797	3.81251	3.52148	4.77301	4.92367	4.87745	5.81805	4.21537	4.76823	3.94777	3.36494	4.43872	4.80037	5.16912	4.59126	5.5661	3.72405	4.93176	4.13415	4.45779	4.93259	4.187	5.23527	3.78828	4.3101	4.67006	5.52869	4.67664	5.31031	5.15152	5.257	4.14667	4.73232	4.70231	5.49887	4.12481
CACNG6	3.50542	3.28579	3.12471	3.50188	3.4928	3.87972	3.45074	3.33272	3.78306	4.00359	3.91112	3.27561	3.92742	4.23114	3.71939	3.12958	4.17185	4.11558	3.88266	4.69214	3.00127	4.71834	3.5298	4.65433	3.60982	4.36329	4.13107	4.47099	3.38114	3.59674	4.20977	3.43242	3.84911	4.33726	3.67473	3.80743	3.32829	3.50515	2.53492	4.17208	3.89182	3.17125	3.67582	3.19595	3.50868	3.96093	3.97675	4.61742	3.40411
CADM1	5.13416	5.53542	5.3956	5.12719	5.05373	5.66043	5.42354	4.96393	6.16008	5.37755	5.56892	4.0853	5.99501	6.05238	5.35381	4.97229	5.44192	5.07602	5.4927	7.6377	4.68332	4.14642	5.24701	6.07914	4.90084	5.07	5.85628	6.22514	5.90975	5.73218	6.05166	5.04065	5.5791	5.54496	5.17403	5.63765	5.46926	5.04464	5.275	5.65314	6.08095	5.54238	5.35943	5.64079	4.97419	6.59237	5.40711	6.6586	5.62684
CADM3	5.51361	4.85654	4.50415	4.30152	3.13218	5.78125	5.07712	4.60802	4.61259	5.04706	4.49515	4.80464	6.98463	4.90829	5.01542	4.96736	3.63243	5.26364	5.34271	5.51708	4.98678	5.58025	4.37614	5.1269	4.65918	4.00575	4.85922	5.19805	4.29832	4.97881	4.46963	5.38052	4.44585	3.59821	3.97084	5.1625	5.0083	4.92817	5.4574	4.37508	4.94474	5.64113	4.28775	3.98468	3.9765	4.57509	5.65445	4.01725	5.06261
CALB2	4.94595	3.81326	3.56257	3.63729	3.60106	3.99619	3.04724	3.12286	3.1883	3.11644	3.54769	3.58541	3.72565	3.77725	3.22657	3.35214	4.1346	4.09527	3.93317	4.30642	3.91027	2.89113	2.95225	3.60342	3.36324	3.6602	2.86556	3.27064	3.5188	3.72638	3.44872	3.85054	3.503	3.81194	3.37357	3.73788	3.60178	2.9739	3.38917	3.65865	4.20162	3.31114	3.45088	3.22627	3.27699	3.44317	3.66464	3.77845	3.26105
CALCR	4.33547	4.3533	4.43956	4.29037	3.71045	4.77834	4.08342	3.76295	5.15005	4.30826	4.40567	3.36996	4.51699	4.70066	4.37909	3.41638	4.83856	4.64667	4.47358	5.08735	3.50158	3.86288	4.89509	3.67427	3.71263	4.47908	5.12985	4.39206	4.7831	4.29262	4.981	4.62978	3.64074	4.74037	4.05886	4.44933	4.14447	4.47161	4.41583	4.71465	4.02768	4.07418	4.18408	4.03486	3.39834	4.96551	4.11558	6.27211	5.35216
CALHM2	6.65815	7.02714	6.18219	6.42261	6.63086	6.55973	6.20731	6.06617	6.47871	6.64139	7.16298	4.95823	6.53163	6.83732	6.03952	6.38149	6.38854	7.09151	6.72497	6.99551	6.55643	6.93851	6.62069	5.93885	6.2006	6.66231	6.70757	6.53041	6.87511	6.10604	6.53538	6.41677	6.72117	6.26922	6.88523	6.48682	6.16706	6.15444	6.73237	6.99932	6.79451	6.32245	6.86214	6.77382	6.98718	6.66519	7.13251	6.49937	6.15132
CALHM6	5.04471	5.58554	5.69274	4.83987	5.19789	5.86981	4.99436	5.15432	6.18769	4.78795	6.05133	5.72646	6.05884	5.61824	5.18257	4.37801	5.9699	6.46154	5.65033	6.86551	4.87043	5.50385	5.1948	5.06672	5.08357	5.84877	5.68931	5.64712	5.84011	5.76589	5.16058	4.67408	5.43733	5.87987	4.23316	5.42722	5.13751	4.95899	5.5492	5.83674	5.56413	5.46798	5.47399	5.99496	4.32512	3.78329	5.25726	5.77557	5.69172
CALML4	4.30394	4.9472	4.45382	4.07102	4.0665	4.91908	3.96172	4.66531	4.33402	4.71688	4.71281	4.73383	4.94776	4.56291	3.9812	3.95246	4.57971	4.91271	4.99777	5.58537	4.52069	4.69233	3.84596	4.27084	4.25889	4.89923	4.81611	4.88555	4.9577	4.42978	4.30551	4.49813	4.15246	4.65342	4.57843	4.8627	3.94074	4.29315	4.73831	4.85345	4.56697	4.23554	4.43615	4.61969	4.60404	4.52293	4.81112	4.48097	4.2231
CALR	6.10171	6.23801	6.81124	6.19997	5.88138	6.2619	6.34176	6.73325	6.54429	6.85736	6.68217	7.09735	7.18048	7.24421	6.09238	6.31013	6.36754	7.32421	6.3779	8.31848	6.48467	7.25459	5.55118	5.98119	6.18214	7.12647	6.65933	6.19638	7.15611	5.81517	6.70073	6.59203	6.24866	6.33453	6.67883	6.86616	6.05691	6.41913	7.16628	6.70441	6.81453	6.3133	7.20484	6.026	6.59594	6.32042	6.50634	6.5829	5.78151
CAMK1D	7.36185	7.34783	6.87315	7.84037	6.91565	7.56926	6.98498	7.03435	7.56748	7.58146	7.37459	7.04385	7.49664	7.56544	7.76683	7.73735	7.60856	7.29136	7.50627	8.20154	7.2231	7.48372	6.88473	6.25069	7.24622	7.57554	7.78124	7.28478	8.091	5.95355	7.80639	7.36661	7.19162	7.47465	7.00437	7.59663	7.79457	7.13011	7.25458	7.91697	7.27224	7.41181	7.67892	7.40909	6.87473	7.41162	7.36282	7.20148	6.94486
CAMK2N2	4.15648	3.45768	4.23091	4.25482	4.52245	4.0764	4.11264	4.49224	4.31662	4.10255	4.35059	5.17495	4.45284	4.60414	4.25973	4.5066	4.49341	4.57846	4.44471	4.36119	3.87712	5.13221	3.55032	3.421	4.17676	4.37927	4.51059	4.2192	4.44285	3.58484	4.40103	3.74461	3.86941	4.37101	4.59205	4.40659	4.35468	3.96179	4.57043	4.35828	4.46781	4.09792	4.36645	3.37439	4.64922	4.25111	4.21605	4.267	3.47757
CAMP	5.00357	4.41832	4.63269	4.70271	3.91356	5.68734	4.67802	4.65154	5.60699	4.53602	4.94133	5.93033	6.59564	4.94189	5.00887	4.34094	5.64597	4.80006	5.65142	7.24487	4.41187	5.24306	5.01165	5.81365	4.90317	5.64568	5.06657	6.48	5.84113	5.35495	6.05405	5.77618	4.84977	5.53911	4.00802	4.26389	4.96441	4.69091	4.67497	5.70613	8.99039	6.07884	4.83627	4.33348	4.14251	5.22995	4.8658	6.01705	5.34755
CAPG	7.61394	8.50991	8.12352	7.5551	7.36817	8.74963	7.48362	8.12848	9.34683	8.40507	8.44589	7.93846	9.48561	9.70053	7.97298	7.76592	8.49652	7.81762	9.16244	10.3472	7.48613	8.41901	7.78449	7.77093	7.86956	9.59988	8.61028	8.44817	10.2643	7.55013	8.84592	7.92158	9.07317	8.38671	7.65095	8.83954	7.92015	7.83209	7.62734	9.24597	8.52084	8.78272	7.79573	8.39147	7.74958	9.52933	8.35333	8.46987	7.4331
CAPN3	7.1405	7.13598	5.84539	7.22205	6.63081	7.26256	6.96002	6.99256	7.56585	7.21984	7.15125	6.57916	7.56693	7.3921	7.22765	7.18076	7.33512	7.21865	7.15747	7.01776	6.70508	6.85804	5.98139	4.49698	7.29527	7.25079	7.49456	7.1395	7.32941	5.59878	7.28963	7.25324	7.47984	7.29277	7.25615	7.07498	7.15166	7.06795	7.18043	7.25464	7.24708	7.44929	7.10071	7.464	7.20574	7.53596	7.27967	7.40776	5.5361
CAPN15	5.19813	5.3339	4.52519	5.19223	3.98872	5.32868	4.97128	5.41441	5.27476	5.24828	5.50671	5.41562	5.55225	5.2926	4.95938	5.08362	5.29957	5.42049	5.31211	5.57973	4.89192	5.40214	4.31339	4.25503	4.78422	5.31321	5.30425	5.21375	5.45748	4.28617	5.15017	4.81377	5.22123	5.38766	5.34454	5.46008	5.01748	4.74557	5.52211	5.45623	5.47137	4.98582	5.11942	5.1495	5.26396	5.33473	5.24613	5.38139	4.20326
CAPNS2	3.61603	4.31747	3.93751	3.62995	4.32966	3.90451	4.04352	4.63301	3.90184	4.00816	3.80721	3.87756	4.14319	4.1025	4.33608	4.24228	3.57585	3.40276	4.33485	4.07018	3.98825	3.89103	4.40814	4.39248	3.50214	4.26628	3.94335	3.89308	4.35015	4.1131	4.06582	3.83986	3.70638	3.87786	3.19202	3.65344	3.83999	4.41685	4.28302	3.81627	4.13418	3.22497	4.25051	3.83416	4.00314	3.97801	4.02633	3.8082	3.77466
CARD6	6.92039	7.65592	7.17246	6.75726	5.2428	7.86427	6.54528	6.45467	7.34681	7.21888	7.49738	7.45324	7.82693	6.9654	6.01926	7.17459	7.0141	7.8205	7.47167	8.10018	6.60777	7.42537	7.1374	7.56266	6.67861	7.37493	7.54508	7.16094	7.64277	7.01814	7.04769	6.59143	7.171	6.89655	7.47723	7.50085	6.00516	6.67548	7.71646	7.43722	6.92083	6.66732	7.01681	7.21094	7.50096	7.2095	7.33867	7.33174	7.07996
CARD8	7.57334	7.57802	6.71624	7.29753	6.22551	8.16324	7.08081	6.84167	7.80364	7.71481	7.95975	8.44039	8.07352	7.0652	6.82024	7.07089	7.64666	7.80417	8.23822	8.05265	6.57915	8.29399	6.62603	6.69307	7.04788	7.48123	7.72008	7.65153	7.54088	6.95198	7.44624	7.12196	7.69255	7.93265	8.42473	8.39065	7.0504	7.11874	7.7782	7.39897	8.08902	7.24767	7.40682	7.7485	8.32053	8.2536	7.85284	7.5633	6.98905
CARD9	5.53024	5.90427	5.2943	5.22772	3.65633	6.21866	5.1428	5.93636	6.38107	5.9917	6.44299	5.57135	7.13603	6.41385	5.16678	4.24436	5.89968	6.38029	6.49412	6.98598	5.38588	6.51669	4.59781	3.07106	5.12998	6.27883	6.54059	5.62298	6.60241	4.11403	6.01786	5.20808	5.92339	5.89977	5.1639	6.34386	5.07758	5.26209	6.03084	6.55328	6.49048	5.96569	5.77678	6.32807	5.25291	6.1831	6.03309	6.01289	4.95203
CARD16	3.9424	4.80408	4.58199	3.22259	4.45957	5.06157	4.23943	3.52588	4.99225	4.20928	4.7058	4.84613	5.41831	4.32043	3.77741	3.53384	4.92957	5.24132	4.87993	5.86526	3.00528	5.11152	3.8508	5.00658	3.33633	5.22166	5.00648	4.66191	4.80688	4.45087	4.5921	3.56194	4.4168	4.90447	3.84209	5.24625	3.65783	3.43574	4.84985	5.08532	4.80851	3.91751	4.55889	4.95499	4.21156	4.60935	4.28908	5.0233	4.35641
CARD17	2.30993	2.95457	2.88427	1.75437	2.25824	2.9338	2.41267	2.2185	2.95436	2.2885	2.8378	2.75169	3.27529	2.57555	2.23212	2.05631	2.78194	3.00988	2.58078	3.43502	1.48303	2.93671	2.31353	3.01596	2.05308	3.05831	2.87174	2.74963	2.87026	2.62133	2.86958	2.25681	2.64075	2.8345	2.14762	3.03617	2.12308	2.16538	2.72963	2.80826	2.673	2.21222	2.6505	2.78303	2.15654	2.49203	2.42753	2.83537	2.63136
CARNMT1	2.48828	2.21536	3.05789	2.50781	3.17737	2.69514	2.96973	2.73404	2.3791	3.03522	3.04819	3.27598	2.54603	2.75425	2.67637	2.97779	2.32879	2.91998	2.69265	2.83368	3.13036	2.94412	2.10776	2.52846	2.23267	2.55065	2.27537	3.05936	2.52392	1.5374	2.55372	2.06011	2.23813	2.92347	2.87711	3.41019	2.54448	3.01671	2.9975	2.32369	2.40682	2.77573	2.66159	2.9571	2.93378	2.48634	2.41144	2.68126	2.23813
CASP3	7.5118	6.95594	7.04355	6.68771	6.37576	7.3332	6.95206	7.06197	6.72339	6.84849	6.87584	7.10966	6.81692	6.47715	6.46637	6.82079	7.32076	7.20085	7.50683	7.6199	6.86947	7.69521	6.56559	6.92816	6.16461	6.88307	6.8777	7.14871	7.10775	6.75851	6.60453	6.63015	6.62268	7.26073	6.99454	7.13693	6.62648	6.02685	6.88362	7.09461	6.9822	6.43651	6.81928	6.48655	6.98747	6.56267	6.74854	6.61133	6.83744
CASP5	3.86049	4.44212	4.82596	3.67829	3.72478	4.95148	4.20621	3.78654	4.03888	4.16542	4.51547	4.88274	4.52023	4.01347	3.45177	4.81555	4.5846	5.20833	5.07688	5.40731	3.77871	5.1305	3.21551	4.87817	3.52135	4.57884	4.57364	4.43875	4.57922	3.88111	3.48816	3.01344	3.92762	4.47673	3.81866	4.9053	3.51416	3.26957	4.4431	4.39288	3.73876	3.662	4.6183	4.40092	4.04336	4.0552	4.22866	4.2496	3.79938
CASP8	4.2295	4.7271	4.51553	4.46708	4.06206	5.40849	4.37661	4.35021	4.61084	4.55747	4.80697	5.65338	5.31768	5.11782	4.31967	4.2735	5.50191	4.70537	4.83125	5.82073	4.73848	5.00648	4.29557	4.04366	4.47824	4.80909	4.2985	4.51684	5.18343	4.09856	4.61084	4.13488	4.78226	5.51205	5.1616	5.19605	4.43955	4.49836	4.49703	4.41626	4.95805	4.33558	4.34524	5.23249	5.07889	5.12057	4.78562	5.00071	4.77017
CAT	5.78218	5.83606	5.47446	4.92915	5.6062	6.07087	5.62588	4.84737	5.55596	5.73286	5.89055	5.41577	6.00257	5.96097	5.43872	4.99522	5.60549	6.01981	5.84061	6.38938	5.13107	5.78323	5.36118	5.72399	5.33577	5.84265	5.46084	5.89841	5.72421	5.46537	5.57942	5.40425	5.86513	5.71234	5.97367	5.76174	5.47478	5.3623	5.83398	5.41515	6.64702	5.13289	5.04928	5.95398	5.96469	5.71499	5.68511	5.67527	5.67413
CATSPER1	4.72198	5.05183	5.50547	5.14074	4.17515	5.04356	4.94849	5.47797	5.64902	4.97016	5.30774	6.07115	6.33119	5.73932	3.80334	3.86326	5.43709	4.93019	5.63916	6.82633	4.62086	5.70786	4.68134	4.08108	4.57863	5.81716	5.4553	4.68099	6.11072	4.86482	5.36048	4.50077	5.07317	5.16736	4.50828	5.64328	4.15306	4.70915	4.87056	5.80986	5.64581	5.35739	4.86036	5.56712	4.80172	5.61286	4.90568	5.38999	5.2012
CATSPERE	3.93979	3.35086	4.04085	4.05495	3.92283	3.95035	4.10463	3.87775	3.70128	4.79732	3.92383	2.71775	4.10642	3.96116	4.17967	3.85143	3.69245	4.16617	4.19886	4.5459	4.29945	5.05353	3.80378	3.03704	4.04178	4.67694	4.41791	3.52669	4.39349	3.03158	4.24237	4.27615	3.68668	3.768	4.63737	4.56614	4.11388	4.25976	4.3111	3.67583	3.2044	4.13547	4.04054	3.92383	4.19518	4.08778	3.75175	3.52669	2.86028
CBLN3	5.10185	5.92383	4.92937	4.80628	5.28377	6.15424	5.10417	4.84672	5.45571	6.50032	4.99473	5.20382	6.16652	5.92965	5.77327	4.87886	5.65033	6.45808	6.02793	6.00504	5.29492	6.17803	5.65917	5.27516	5.71407	5.61632	6.51762	6.05985	6.30305	5.24924	5.82338	5.2504	5.38507	5.53482	6.50867	6.47382	5.78985	5.74037	5.82613	5.37778	5.74228	5.42265	5.61168	6.17686	6.39003	6.03179	6.41758	5.83994	5.31774
CCBE1	2.95273	3.08053	3.39727	2.63937	2.25316	3.02863	3.53806	2.79744	3.71184	3.48858	2.84871	3.76332	3.90469	3.3818	2.96307	2.17288	2.85888	3.1371	3.09354	3.60448	3.08256	4.46623	3.89478	4.08653	2.9598	2.47619	2.87003	3.13297	3.19096	4.11679	3.64198	2.11162	3.36609	2.94976	2.98996	3.7978	2.94413	2.36285	3.11864	3.41061	3.06795	2.21381	2.55119	3.50837	2.81739	2.95339	2.89858	3.71395	4.22626
CCDC15	4.58189	4.49136	4.04048	4.6808	3.06983	4.73171	4.65259	4.02251	4.77897	3.79309	4.79803	5.76379	4.78014	4.08635	4.58189	4.46086	4.80608	4.48351	4.94305	5.64358	4.57487	5.19828	4.56892	4.89898	4.74333	4.69115	5.02407	5.01713	5.10418	3.91592	4.80928	4.30771	4.90746	4.41052	5.00957	4.75843	4.52026	4.75723	4.70689	4.12027	5.22423	4.03131	4.4023	3.8543	4.43764	4.81156	4.53403	4.21531	4.49637
CCDC18	3.6734	3.79437	3.70552	3.11237	1.82385	3.76529	3.48841	3.59663	3.77924	3.58222	3.8045	4.39862	3.96775	3.57155	3.49954	3.7636	3.88004	4.06766	3.84325	4.48663	3.70768	4.26315	3.04581	3.28896	3.48687	3.73145	3.60551	3.22129	3.84691	3.58669	3.56369	3.79384	3.53523	3.66784	3.59287	3.80378	3.40104	3.67032	3.68031	4.08042	3.75683	3.74898	3.47853	3.43427	3.59997	3.6334	3.86183	3.62949	2.77213
CCDC34	5.06258	5.54587	6.31911	4.95473	5.35959	5.3619	5.3083	5.29812	5.05718	5.24777	5.57054	6.51773	5.10151	5.20174	5.16625	5.14351	5.08561	5.72712	5.82051	5.74142	5.73912	5.95502	5.60995	5.93203	5.13014	5.39607	5.4504	5.22713	5.62684	5.76611	5.56098	4.90345	4.8835	5.29259	5.45158	5.71525	5.23434	4.85976	5.51467	5.23598	6.03024	5.09484	5.79449	5.07753	5.22885	5.14448	5.44415	5.06371	6.04752
CCDC43	6.6314	6.76218	7.30617	7.04532	6.87764	6.98375	7.02251	7.29468	6.81349	7.01916	6.89907	7.34675	6.70404	6.596	6.52529	7.19897	6.25837	6.81676	6.75718	7.92984	7.60488	7.28457	7.60201	7.36836	6.70846	6.91908	7.00138	6.92363	6.93932	6.55573	6.75459	6.8245	5.96576	6.57733	6.8081	7.22945	6.42654	6.74014	7.06431	6.51784	5.88121	6.93945	7.13203	6.49986	6.56121	6.9409	6.96496	7.02845	6.73467
CCDC71	4.98472	5.28895	4.35354	5.38838	5.36143	5.29785	4.9914	5.44534	5.19984	5.36153	5.07555	5.35411	5.29114	6.00034	4.88045	5.28887	4.93351	5.36391	5.09842	5.41906	5.42254	5.51996	3.83962	3.91714	4.88039	5.11161	5.36304	4.9251	5.61968	3.76841	5.08879	4.88592	5.17535	4.91636	5.43744	5.19984	4.8182	4.97127	5.20548	5.26325	5.58059	5.21602	5.16964	5.16879	5.1577	5.05517	5.34403	4.53197	4.6749
CCDC88A	4.83841	5.52232	4.73837	5.18668	4.6695	4.72297	5.11125	5.22114	5.90278	4.96384	5.41491	4.15321	5.74736	5.71101	4.65331	4.8276	5.29598	4.71555	5.81474	6.93302	5.25832	5.10552	5.29224	5.1039	4.60582	5.82281	5.59393	5.31997	6.9172	5.58814	5.48055	4.90142	5.30309	5.33758	5.21211	5.23657	4.24833	4.78173	5.29727	5.73624	5.31483	4.9535	5.53781	5.57226	4.82397	5.7753	5.32271	5.01434	5.35324
CCDC88B	5.34176	6.22783	5.4377	6.11998	5.46686	6.44223	5.56861	5.68359	6.46864	6.22326	6.64886	7.1472	6.83685	6.45614	5.55365	5.10304	6.87501	6.51439	6.56225	7.0522	5.08232	6.37806	4.97236	5.00174	5.52453	6.1722	6.41541	6.56876	6.69346	5.47239	6.29692	5.67299	6.35644	6.86697	6.15122	6.57558	5.66028	5.57659	5.71973	6.41997	7.17413	5.95895	6.10994	6.34157	6.12546	6.68367	6.45186	6.51328	5.61634
CCDC93	7.17127	7.03411	6.01193	6.84693	5.83572	6.79978	6.58213	7.39658	7.0236	7.02964	7.12291	7.21005	7.12242	6.56082	6.49638	6.70855	7.12363	7.09444	7.27948	8.16111	6.62298	7.09993	6.80337	5.95258	6.67698	7.1704	7.52248	6.37178	7.45983	6.53252	6.87323	6.47885	6.97682	7.03554	6.79455	7.18646	6.52913	6.41349	6.988	7.64808	6.83237	6.35516	6.61327	7.12951	7.07266	7.12512	7.21174	6.95645	6.21977
CCDC103	4.42647	5.08738	4.84931	4.67545	3.74677	4.48897	5.20385	4.67228	4.19877	4.73004	4.42368	5.09296	4.79701	5.27577	4.88557	4.93182	4.62368	4.93664	4.96974	5.26282	4.76829	5.26818	3.59204	4.58965	4.56608	5.2575	4.71493	4.66112	5.4214	3.63252	4.87558	4.12609	4.25602	4.45077	5.01321	5.01525	4.66592	3.58014	4.95303	5.1053	4.55386	4.00508	4.73843	4.83813	4.91244	4.78181	4.74293	4.87271	4.76515
CCDC125	5.44067	5.29336	5.44497	5.73273	5.71451	5.72981	5.20499	5.10216	5.52641	5.94869	5.12485	6.24906	5.95002	6.10335	5.4739	5.49307	6.12782	5.76404	5.58664	7.0247	4.75325	5.44353	5.38199	6.03645	5.38256	6.22125	5.28872	5.78497	5.84659	5.78209	5.66769	5.77018	5.8305	5.98176	5.3697	5.88447	5.3637	5.78843	5.1155	5.56987	6.05857	5.96516	4.93371	5.86761	5.41393	6.05196	5.5292	5.73807	5.43196
CCDC127	6.28251	6.3602	6.68815	6.19069	5.99097	6.39809	6.29602	6.593	6.43946	6.27759	6.74259	5.99349	6.66146	6.86846	6.16798	5.89241	6.48158	6.47107	6.53293	7.00162	6.43615	6.52645	6.94017	5.6427	6.68623	6.77887	6.80364	6.36599	6.93729	6.69197	6.76966	5.91996	6.50493	6.50549	6.88076	6.73917	6.31793	6.6359	6.68019	6.43756	6.52904	6.30939	6.42701	6.11254	6.74476	6.3481	6.73422	6.32062	6.72679
CCDC167	5.82997	6.11429	6.81638	5.72354	6.25634	5.57902	6.33713	6.71421	6.23805	5.77816	6.14503	6.55284	6.11224	6.5835	5.95096	6.05464	6.03044	6.51234	6.38615	7.23516	6.27961	6.90897	5.73253	6.2073	5.37482	6.18273	6.13292	6.21951	6.50551	6.34565	6.18282	6.36586	5.91389	6.13205	6.09208	6.59363	5.98435	5.31372	6.69007	6.508	6.65323	5.79432	6.84409	5.44204	6.25634	5.99149	5.6695	5.86053	6.41298
CCDC170	4.18626	4.8517	3.54144	3.8206	3.08913	4.90489	5.12217	3.80049	4.84208	4.44301	4.44613	3.38327	4.63726	4.58518	3.48707	4.86624	4.28789	5.39081	4.69422	5.35667	4.05827	4.15577	4.63082	4.5355	3.93325	4.15919	4.7107	3.98043	4.85129	4.9892	4.53125	3.94971	4.49483	4.30991	4.42608	4.57572	3.34636	4.4044	4.6518	4.9695	4.15456	4.37595	4.29731	4.62115	4.41548	4.35049	4.11836	4.21554	4.59808
CCL7	4.97343	4.66878	7.77361	4.27748	3.54206	5.07762	5.09273	6.47034	4.5976	4.58089	5.15366	7.06344	6.06504	3.77474	3.1233	3.96475	5.14143	4.0159	5.81313	6.59659	5.70683	5.22478	2.75413	3.51826	3.62128	5.21159	5.31547	4.12759	6.86354	3.32907	4.15996	2.97053	3.24796	5.02485	3.03984	6.30327	3.34996	3.03224	4.75537	5.66176	5.08228	2.53433	4.08692	4.02051	3.27536	4.83033	3.9872	4.48444	3.80023
CCL8	9.288	9.09654	7.6724	7.59646	6.61632	9.12127	7.83999	7.03877	8.98848	8.43005	8.05679	6.81883	9.1068	7.6691	8.93865	7.60181	9.55008	7.75652	9.2063	9.07553	6.4916	8.1663	6.06617	6.09536	5.59537	9.22139	8.54648	9.23801	9.30147	7.06444	8.28729	6.38487	8.18397	9.49531	6.9701	9.3657	8.9437	6.16497	8.0205	8.75789	7.9661	6.50592	7.61105	7.9838	6.71918	7.2861	8.44435	7.57697	6.81758
CCL13	6.76225	7.51383	7.8852	6.30988	4.27963	8.32408	5.92029	5.7951	5.44642	6.84846	6.92012	4.0635	9.0941	7.65793	4.92624	5.73818	6.97682	7.37756	11.0511	6.13816	4.32085	8.18594	5.18328	6.24981	6.36356	8.12134	7.77659	6.13483	7.94195	4.59851	7.79606	5.69481	6.76135	7.3762	7.296	8.89219	4.89088	6.37532	7.47892	9.00124	6.78875	5.21693	7.17809	5.05983	7.17229	5.44016	7.56179	6.75003	4.8662
CCL18	7.87435	9.95742	8.61939	8.36026	5.44465	9.74821	6.83319	6.73884	8.94525	10.0218	8.49434	7.5729	10.5156	9.77264	5.48762	5.84377	8.74209	8.60502	11.6639	10.7859	6.96698	9.88703	4.98237	5.79681	7.47652	10.8941	9.99634	9.48233	11.2512	6.63832	9.51877	7.56839	9.7134	8.76208	7.1574	10.0126	5.48927	7.46857	7.76974	11.2406	9.56195	9.15516	7.20639	7.59669	7.09084	9.8268	9.56244	8.97208	6.7176
CCL20	3.7324	4.85787	4.97154	4.02691	4.81356	4.21892	5.33016	3.98751	4.16001	3.68772	3.76971	8.69181	5.25408	3.97908	6.84471	3.43513	4.32113	3.9689	5.08665	6.04923	3.28005	3.14495	3.29142	3.60081	3.48061	4.08031	4.26174	3.89102	4.8367	5.056	3.57497	3.23001	3.92367	4.36565	3.23946	4.71367	6.65199	3.35337	3.4977	4.6634	5.03049	4.06169	4.03439	4.22019	3.02607	3.8217	3.42953	3.46231	4.47704
CCL23	5.46552	6.03624	6.49029	4.44707	4.05673	6.09073	7.73802	7.52204	4.76772	6.16322	6.82381	6.79208	7.73507	5.74768	4.64339	5.8844	5.03925	6.71362	8.23954	7.28141	5.54157	5.96533	5.30569	5.68391	5.68199	5.65754	5.6523	5.88513	5.68541	6.45256	5.61927	6.51197	5.23604	5.18856	6.19764	6.49818	4.97825	6.07886	6.21008	6.42774	5.90692	5.48702	6.77434	5.49067	5.6566	4.96025	5.48735	5.62978	6.13026
CCL26	4.99202	4.62572	5.30992	5.15372	4.60584	4.95387	4.65512	4.85183	5.12657	4.65347	4.93823	6.29928	5.07484	5.68056	4.64674	4.7042	4.82115	5.02234	8.93491	5.52747	5.03367	5.66	5.06926	4.97468	4.90732	5.02502	4.9337	4.58171	5.00734	4.78403	5.05059	4.15765	4.58213	4.88567	4.72075	5.62657	4.78066	4.32974	4.66535	5.00682	4.68733	4.50108	4.7042	4.98903	4.90885	4.75944	5.31353	4.67223	4.8234
CCNA2	3.9972	3.86861	4.4726	3.97522	3.51977	4.2834	3.5952	4.49611	4.66742	3.98322	4.4025	6.08788	4.78983	4.70448	3.00053	3.39427	4.27328	4.65639	4.68151	4.48059	3.91613	5.61307	3.53472	3.9216	4.54517	4.61992	4.54356	4.49794	5.29407	3.46354	4.16295	3.45939	4.49633	4.29139	4.55363	4.61454	3.92766	4.00963	4.60183	4.22492	5.81396	4.11682	3.64264	4.02644	4.40792	4.56595	4.29139	4.51682	4.01157
CCNB1	4.26819	5.03103	5.17971	3.75013	4.02244	4.63014	3.98951	5.44274	5.04888	4.13748	4.08858	6.88469	4.81868	5.09118	4.03879	3.72035	4.28543	5.10956	5.69719	5.4637	4.53331	6.27748	4.21001	3.98984	3.6961	5.0003	4.97879	4.83268	5.57357	4.85311	4.3599	3.49337	4.58723	3.98037	4.81443	5.17712	3.92956	3.79029	4.75157	5.12775	6.3039	4.06887	4.37905	3.67424	4.71174	4.49192	4.15582	4.61099	4.52457
CCNB2	4.65126	4.70101	5.19489	4.55317	3.8875	5.01472	4.00561	5.65813	5.91578	5.01625	4.47852	7.38704	5.60287	5.70257	4.12025	3.76989	5.07498	5.82833	5.98036	5.66416	4.31394	6.68064	4.52278	4.47368	4.50553	5.61554	5.57716	5.13178	6.25172	5.54293	4.98906	4.89187	5.28345	5.07245	5.77996	5.72541	4.10069	4.36191	5.264	5.46591	7.46464	4.88017	3.3637	4.85708	5.76248	5.35508	4.66887	5.29433	5.19577
CCNE1	5.81051	5.85951	5.8328	5.49284	5.81558	5.58739	5.55518	5.5489	5.52214	5.52299	5.18636	7.57148	5.87446	6.51231	5.5376	4.99801	5.2813	5.71884	5.76276	6.86224	5.57743	7.14503	5.58295	5.27252	5.51029	5.82715	5.7192	5.95832	6.5181	5.6496	5.35388	5.53578	5.07934	5.39775	5.48723	6.21149	5.61903	5.5107	5.76905	5.89691	8.55127	5.20574	5.33161	4.80249	5.70531	5.61915	5.34309	5.14614	5.25984
CCNE2	4.04378	3.34664	4.31851	3.45909	4.33888	3.687	3.49541	3.90345	3.92911	3.17069	3.84057	5.04178	3.79584	3.26153	3.48632	3.29787	4.22455	4.14479	4.26646	4.46983	3.47606	4.26977	4.55478	3.03217	4.18576	11.3438	3.78824	3.68374	3.86182	4.20187	3.35037	3.25642	3.74113	3.66433	4.04438	4.29643	3.66811	3.8879	3.59505	3.49753	4.27048	3.86236	4.01476	3.40657	4.01352	3.97748	3.80952	3.74297	4.64329
CCNJ	3.72552	3.83343	4.09501	3.43749	2.84199	3.35799	3.54406	4.1019	3.68848	3.69381	3.61883	3.62004	3.96406	3.70625	2.63201	3.58991	3.62568	3.7812	3.68208	4.69511	3.95791	3.79884	3.64005	3.95395	2.87543	3.87067	3.51816	3.60696	3.60696	3.24405	3.73951	3.49021	3.29136	3.30778	3.54601	3.78497	2.75801	3.02624	3.71589	3.31198	3.83379	2.76181	3.59056	3.21353	3.66445	3.46983	3.74813	3.33628	2.97069
CCNYL1	6.69423	7.18499	7.2956	6.73981	6.74983	6.63806	7.48059	7.68093	6.58979	6.89197	6.64027	6.97421	6.69857	6.7356	7.29122	7.32815	6.7032	6.23278	6.89652	7.6273	7.23846	7.12596	7.07397	6.94142	6.38502	6.88832	6.76127	6.43145	7.12173	7.10547	6.81989	7.05302	6.78697	6.74977	6.14395	6.86664	7.17371	6.59867	6.52686	6.87525	7.02883	6.3786	7.31169	6.23824	6.35538	6.70794	6.85304	6.39184	6.43633
CCR1	6.28778	7.18045	6.3131	5.54453	3.96829	6.95532	5.69156	6.35889	6.73082	6.34675	7.07198	6.0262	8.13766	6.97749	4.10368	5.00131	7.30364	7.00706	6.84886	8.70263	5.89742	7.40062	4.61676	4.90888	5.29588	7.54755	6.89451	6.12232	7.76394	5.68564	6.4717	5.31036	6.50916	7.2614	5.0573	7.6432	4.07605	5.35377	6.32587	7.12671	6.78954	5.90641	6.0891	6.32792	5.08465	6.9853	6.51182	7.10173	5.83097
CCR5	4.33471	5.54783	4.36383	4.29684	3.52719	5.45887	4.0531	4.33694	5.55077	4.99076	5.90309	3.81548	5.57851	5.48514	3.75392	3.43559	5.59617	5.64737	5.8711	6.27844	4.30373	5.73275	3.72279	3.3096	3.61939	5.92512	5.33564	5.40424	6.26314	4.27279	5.10546	3.93291	5.35572	5.63534	4.71109	6.08324	3.58406	3.66172	5.11292	5.99211	5.29781	4.73717	4.71255	5.00749	4.82047	5.45012	5.31488	5.01436	4.2579
CCR6	4.82228	4.78057	2.53949	4.96126	3.52186	5.07184	4.89447	4.52694	5.42174	4.95203	4.79647	3.78463	4.88372	4.15989	4.63679	4.85863	4.70341	4.47688	4.69571	4.40115	4.33249	4.26956	3.15242	3.12013	4.2965	4.04567	5.16533	4.58639	4.35876	3.84796	4.70671	4.6296	4.46318	4.44882	4.32504	3.9987	4.27845	5.02651	5.1503	4.42067	3.6888	4.28111	4.60103	5.15984	4.89707	5.04997	5.45347	4.70355	3.34789
CCSAP	6.9181	7.21744	6.63475	6.99338	6.56396	7.1085	6.64389	6.29191	7.46275	6.92689	6.83539	5.83157	7.29166	6.86894	6.69228	6.8949	6.87615	6.97057	7.1843	8.15777	6.5368	6.91731	7.00565	6.56379	7.13837	7.0604	7.30084	7.05546	7.33564	6.8769	7.16845	6.62373	7.1417	6.93776	6.61469	7.15738	6.6829	7.17144	6.72433	7.27476	7.25275	7.05998	6.65134	7.18619	6.49864	7.16683	7.12594	7.05097	6.76158
CCT4	6.75213	6.77206	7.65964	6.87275	6.89093	6.65737	6.80108	7.41872	6.65543	6.89884	7.14261	7.33139	6.3753	6.38724	6.37622	6.91846	6.37373	6.79019	6.77418	7.23374	6.69768	6.94648	7.45044	7.32802	7.1268	6.69161	6.67574	6.56611	6.52035	7.13296	7.07484	6.49523	6.74374	6.50667	7.26	6.76937	6.53976	6.98296	6.99742	6.23867	6.6075	6.34117	7.00482	6.66238	7.08574	6.69347	6.82938	6.69161	7.28072
CD2	4.18885	4.85418	3.52891	4.47307	3.71902	5.32399	3.61932	3.60577	5.33779	4.60808	5.66551	2.57726	5.40141	5.11886	3.94722	3.54187	5.56402	5.44191	4.94993	4.4738	3.4508	5.05702	3.3042	3.65535	3.9183	4.89633	4.85942	5.27875	5.34746	3.76643	4.81594	4.15577	5.25375	5.50275	4.50754	5.69334	3.94583	3.82567	5.13056	5.4003	5.18612	4.70254	4.38191	4.64196	4.55437	5.33627	5.03223	5.04267	3.86706
CD4	7.17637	8.05226	7.13526	7.41793	7.47631	7.76229	7.45092	7.41089	8.0617	7.16812	8.08649	6.72663	8.7334	8.31481	6.98479	7.88559	7.95232	7.67682	8.06769	8.40552	7.41493	7.83863	7.27386	7.13821	6.86721	8.27122	7.75506	8.03387	8.81238	7.28343	7.48758	8.04486	8.0955	7.84079	7.11837	7.96812	6.9508	7.78407	7.89146	8.61553	8.36902	7.52627	7.22842	8.29488	7.33802	7.80349	7.81602	8.10331	7.72163
CD6	5.06059	5.87535	4.14172	5.18447	4.89025	6.28626	4.56294	4.83519	6.35083	5.58725	6.5803	5.29179	6.27709	6.16094	5.37597	4.36642	6.87034	6.10388	5.91933	5.57909	3.99629	5.8861	4.72827	3.95071	4.83519	5.95854	5.48345	6.33433	6.2315	4.10998	5.52379	4.77538	6.17354	6.72095	5.45341	6.65724	5.45346	4.72957	5.61505	6.43311	6.31042	5.82827	5.53745	5.39696	5.25492	6.2271	5.95343	5.65526	5.34488
CD14	9.16635	9.93614	9.06474	9.18759	7.84031	9.7766	9.04847	9.33464	9.76233	8.98452	9.95849	8.6562	10.5237	9.88671	8.23524	8.59192	9.91686	10.0953	9.99456	10.7407	8.89067	10.0207	7.8467	8.40297	8.58045	9.98894	10.2309	9.01586	10.2827	8.67491	9.6308	8.44588	9.34497	9.90562	8.57139	10.2344	8.21653	8.46012	9.83679	10.3598	10.0097	9.37323	9.51351	9.66991	8.67595	9.70921	9.51887	9.66081	8.59779
CD22	5.01054	5.99693	4.58562	5.27737	4.72182	5.05158	3.87798	4.68402	4.49622	4.89069	5.77987	5.60047	5.55766	5.09831	4.69724	4.37034	5.41048	5.18518	5.49419	7.35582	4.35555	5.25616	5.24321	4.69674	4.8053	6.49775	5.09945	5.53312	6.30301	4.4559	4.60737	5.07649	5.03499	5.24184	4.12797	5.49904	4.47621	4.04897	4.49797	6.96823	4.42119	5.25276	4.60737	4.44746	4.3665	5.99594	5.17605	5.42558	5.1859
CD28	2.94645	4.06321	3.46364	2.87648	3.22542	4.04035	2.36513	3.04303	3.96524	3.31007	3.50112	1.86345	4.50973	3.90802	2.38183	2.06579	4.24471	3.62022	3.80583	4.6732	2.4181	3.62556	2.45135	3.12097	2.32447	4.1729	3.68748	3.60536	4.53698	2.79298	3.30943	2.39681	3.60291	4.24391	2.63983	4.30314	2.42568	2.43927	3.62062	4.71513	3.63795	3.78794	3.24635	4.04157	2.64159	4.23153	3.50196	3.16819	2.78413
CD33	6.35947	7.46166	6.54738	5.82306	5.61984	7.11366	5.67927	6.60272	7.39619	6.756	7.31097	5.81641	8.14043	7.17322	5.60725	5.35512	7.11128	7.6131	7.56586	8.73224	6.30762	7.43299	5.5567	5.79237	5.8283	7.49679	7.62533	6.47801	7.96568	6.28545	7.02414	5.67752	6.82575	7.02927	5.39363	7.55125	5.70333	5.85425	7.05049	7.70113	7.48507	6.7948	6.49588	7.0981	5.49728	7.25462	6.86098	7.42984	6.14575
CD36	7.3591	6.72861	6.71649	5.30207	4.07722	7.66348	7.51131	5.37551	7.50827	7.91763	7.71375	6.4721	8.92533	8.34953	5.49076	5.02223	6.72229	8.16955	8.06993	9.74302	5.05616	7.59303	5.40611	6.60162	6.77134	8.29748	7.62033	7.4472	9.53559	6.37029	6.96234	6.2609	7.37521	6.68129	8.81795	7.53399	5.56171	6.73926	7.77279	8.40388	8.8899	6.82747	6.53888	6.97377	8.75147	7.99201	7.07916	6.62928	6.36664
CD37	6.25142	7.17842	6.65147	6.20135	5.27645	7.28206	5.95128	6.43679	7.51163	6.7227	6.96981	6.26871	7.91603	7.20659	5.97298	5.08562	7.74911	7.04902	7.65031	8.68664	5.73205	7.07638	5.92374	5.40081	5.87587	7.72554	7.3492	7.45868	8.25104	6.38852	6.80181	5.97124	7.09713	7.73625	5.92469	7.63805	6.1511	5.7667	6.85355	7.96626	7.35512	6.94907	6.70203	7.3344	5.76437	7.56602	6.81262	7.02108	6.46572
CD38	4.17275	4.28878	4.58377	3.61718	3.16942	4.98591	3.67514	4.36379	4.40516	4.06483	5.83234	3.26052	6.06388	3.81097	3.44054	3.72259	4.82313	5.21464	4.98665	6.55332	4.8512	4.61937	3.65063	4.29658	3.2486	3.88378	4.06478	5.08316	4.5358	4.08964	3.19088	4.04119	4.47879	4.73028	3.53805	5.22516	3.26755	3.31527	4.13576	4.25825	4.80615	4.19096	4.45708	3.79693	3.20545	3.76104	4.4052	4.22897	4.80661
CD40	7.45887	7.99227	7.36119	7.16501	7.24229	7.63223	7.47383	7.26421	7.71808	7.15591	7.92865	7.85184	8.23569	7.808	7.38657	7.59866	7.71311	7.82828	8.23299	7.43976	7.08655	7.5254	7.55382	7.0907	7.19272	7.56404	7.96975	7.17001	8.53873	7.68263	7.33182	7.572	7.66706	7.57546	8.10376	7.9471	7.47436	7.31129	7.73093	8.05121	7.54331	7.34412	7.71069	7.29843	7.8047	7.13594	7.39475	7.01653	7.55475
CD48	6.23031	6.84976	7.28649	4.47721	5.29991	7.65836	5.18325	5.95352	7.75294	6.28018	8.15065	6.48939	7.62684	6.72071	6.36883	5.18293	7.8899	7.31509	7.57433	8.47394	5.82203	7.02619	5.99282	6.42316	6.29887	7.71662	7.22734	7.61419	7.9175	6.97332	6.11174	6.42239	7.48397	7.58004	6.04354	7.52841	5.91382	5.85566	7.35784	7.8384	6.46976	7.15891	6.46813	6.93964	5.97681	7.84794	5.98395	7.29591	6.7253
CD52	7.01007	8.01792	7.72055	7.02616	6.94254	8.48244	6.38782	6.99785	8.95372	8.34047	8.96366	7.76299	9.41663	9.57708	6.1986	5.53962	8.99016	8.32852	8.44954	9.99611	6.32408	8.96431	6.41649	7.40089	6.48995	9.65997	8.67039	9.076	9.87191	7.1661	8.25009	6.33038	8.35386	9.00705	7.23472	9.04689	6.19703	6.50769	7.93454	9.29902	8.58064	7.92577	7.36066	7.43638	7.33824	9.2647	8.12285	7.87071	7.18449
CD53	8.36352	9.00058	8.45919	6.77585	7.58813	9.0454	7.96258	8.27743	9.07702	8.37344	9.21087	9.75494	9.73926	9.11675	7.75295	7.04237	9.355	9.09854	9.43835	9.98411	7.93348	9.15254	7.5088	7.77308	7.83815	9.42184	8.8989	8.78084	9.7123	8.25552	8.40827	8.03235	8.84046	9.26856	8.19702	9.32531	7.76017	7.70683	8.69023	9.62091	9.08756	8.9452	8.43376	9.0207	8.17972	9.03158	8.57045	8.76314	8.19504
CD55	8.17398	7.14962	7.62714	7.60983	7.86947	7.75911	7.74146	7.83626	7.2595	7.57204	7.31546	8.76046	7.87611	8.36462	8.32167	7.35704	8.24604	7.25381	8.51443	7.46956	7.46248	8.07825	7.02621	9.01331	7.45711	7.44951	7.62337	7.85614	8.11997	7.39325	7.85992	7.45824	7.18074	8.21113	7.2146	7.28123	8.26393	7.49618	6.58913	7.7976	7.80667	7.36089	7.43483	6.96328	7.27939	7.04617	7.67024	7.42444	7.31808
CD58	6.70148	6.61091	7.30559	6.81901	7.18209	6.73816	6.81328	7.55443	6.64845	6.59065	6.86919	6.29899	7.0581	6.66187	6.86037	6.8746	6.87405	6.34156	7.08171	7.70463	7.08918	6.78426	7.01857	7.70359	6.4838	7.00078	7.17203	6.27532	7.48905	7.33177	6.78498	7.45065	6.71177	6.72991	6.15431	6.92864	6.78383	6.62779	6.45116	7.15699	6.60626	6.78267	6.95445	6.64558	6.26302	6.80506	6.61312	6.95582	7.3062
CD59	9.04456	8.77156	9.01139	8.43216	8.17928	8.9097	8.52153	9.78279	7.97696	8.36908	8.73767	9.07121	8.45218	8.38554	8.78444	8.74422	8.41647	8.61551	9.09538	8.19791	9.07713	9.34063	8.64131	9.11567	8.16144	8.92881	9.0008	8.47865	8.77487	8.86061	8.39711	8.72267	8.15633	8.44466	8.73743	8.79045	8.62584	8.28351	8.88098	8.95302	8.23935	8.00453	8.51072	7.918	8.83134	8.44226	8.30018	8.76007	8.84782
CD68	6.74673	7.80636	7.38761	6.49672	6.11045	7.70944	6.80333	6.81854	8.09784	7.39197	7.70259	8.46448	9.36245	9.17755	5.90614	5.86586	8.39461	7.75718	8.18842	9.90974	7.12256	8.40038	5.95648	6.62298	6.47858	8.97626	7.99703	7.97693	9.44761	7.10821	7.74243	6.7404	7.84906	8.32894	6.84516	8.45221	5.87648	6.72196	7.08654	8.67567	8.54267	7.99922	6.75497	7.8594	6.79716	8.36114	7.36565	8.45941	6.90208
CD72	4.86586	6.35394	5.057	4.2578	4.63884	6.1299	4.52637	4.61969	6.53123	5.0286	5.97383	4.14915	6.87214	6.18025	4.94589	4.18968	6.30165	6.71966	6.37543	7.5519	4.46033	6.34916	4.29432	3.71269	4.61904	6.17701	6.07786	5.78095	6.87804	4.31024	5.82062	4.71604	6.00578	6.17906	5.60889	6.21552	4.56371	4.44825	6.14097	6.70833	6.44581	6.71163	5.13492	6.23715	5.49493	6.29672	5.72281	6.40713	4.5085
CD74	9.57895	10.2191	9.34249	9.37247	9.32488	10.0766	9.38235	9.23966	10.0203	9.70998	9.88653	8.93111	10.3285	9.85187	9.74232	9.20133	9.99377	10.07	10.2401	10.1814	8.87559	9.87651	9.018	9.15574	9.28115	10.0776	9.93939	9.66056	10.5271	9.16064	9.65775	9.43269	10.0496	9.98657	9.36818	10.2818	9.75074	9.13351	9.92171	10.6395	9.82571	9.84264	9.6387	9.90473	9.401	10.0921	9.8479	9.85146	9.15447
CD80	4.85395	5.00699	5.01726	4.76962	4.77027	5.84314	4.84836	4.42034	6.04477	4.78319	5.21022	3.62424	6.68446	4.88165	5.02662	4.432	5.19267	4.63947	6.17056	7.29056	4.55353	6.62813	3.91	4.73395	4.7177	6.81726	5.87308	4.54698	8.00526	3.54925	5.57768	4.41722	5.93054	6.08731	5.04437	6.21978	4.95243	4.52128	5.10509	6.29709	4.48773	4.24402	5.63892	5.64955	4.98628	5.82055	5.5958	5.82929	4.30546
CD83	9.03386	8.02188	6.90422	6.94873	7.94599	8.74775	8.00544	6.59323	8.77016	7.8009	7.87491	6.81445	9.04276	8.2783	8.53229	6.27577	9.59406	6.76262	9.40738	9.24909	6.29141	7.76038	7.03389	7.95742	6.57052	9.00609	8.67642	8.9976	9.41544	7.6999	8.51975	6.70282	8.24187	9.63204	6.49816	7.99476	8.5185	6.38774	7.35715	8.86328	8.4659	8.37696	7.45392	7.98465	6.35384	8.45379	7.89613	7.59318	7.62697
CD84	4.1154	5.46265	4.62091	4.56208	4.01352	5.19929	4.50585	4.36672	5.42869	5.15168	5.10801	4.13113	6.12244	6.15906	3.75997	4.08239	5.44156	4.88678	5.79371	6.94801	3.86395	5.88441	3.41271	3.67265	3.67799	5.76776	5.57952	5.18104	6.56859	4.49082	5.42916	3.75606	5.28161	5.52651	4.08568	5.87981	3.87898	3.96534	4.69879	6.32402	5.8707	4.92409	4.00104	5.09289	3.66761	5.95268	5.11844	6.61392	3.84547
CD86	5.96192	7.76077	7.74521	8.41003	8.10412	6.42464	7.20908	7.53214	7.68664	7.69689	6.3163	9.31075	7.2998	7.25814	6.17306	9.06404	8.01845	6.77349	6.13943	6.40926	9.2708	6.46996	6.55793	8.91567	6.51862	7.24747	5.62632	8.6675	6.37082	7.46288	7.43255	8.79268	8.06741	8.00948	8.59343	7.18002	6.10347	7.53013	6.14496	5.35211	7.62377	7.91052	6.12917	9.19895	7.67205	8.50073	5.60206	6.94149	7.32268
CD109	5.86335	6.35366	5.6332	6.02089	5.63549	6.14346	5.15081	5.25178	6.68994	6.49422	5.58191	5.64469	6.00993	6.6662	6.67905	5.55112	5.80851	5.11063	5.96798	5.61812	5.35908	6.39494	4.97404	5.95491	5.56723	6.5071	6.61373	6.08622	7.3361	5.3061	6.97673	6.30687	6.01135	5.75794	5.09568	6.73173	6.62327	5.54848	5.52631	6.29779	6.43175	5.79125	5.9249	5.61626	5.12921	6.5496	6.41174	6.50756	5.40624
CD163	5.112	6.87235	5.65822	4.57933	3.33011	6.58502	4.19085	6.52073	6.77051	5.56151	6.44483	5.66655	7.81322	6.01443	3.34115	3.85289	6.07638	7.17388	7.22127	8.31001	6.23719	6.98964	4.87184	5.74278	5.6701	6.80501	6.79494	5.29925	6.94138	6.43048	5.84844	6.05361	5.57192	6.00647	4.30088	7.16744	3.38835	5.44441	6.28788	7.16232	6.41262	6.8006	5.4355	6.04574	4.34277	6.2113	5.70548	6.12364	6.36154
CD163L1	6.24863	6.86253	5.18866	5.22886	4.12515	6.46928	4.95144	5.07396	6.21355	6.33575	7.03629	4.74799	7.3471	6.68351	4.95906	4.92622	6.7014	7.12303	6.78255	6.89765	4.77189	7.62801	4.73174	5.27953	4.80084	6.99126	7.13459	6.13568	7.25781	4.20966	5.98158	5.17509	6.11589	6.60305	5.629	7.67472	5.01272	4.97748	6.90461	7.61403	6.43223	5.52475	5.39523	5.67372	5.90887	6.35912	6.60706	6.34179	4.1726
CD164	6.1733	6.13575	6.92409	6.13837	6.28355	6.13047	5.82053	6.46108	6.32671	5.72795	6.26933	4.34929	5.87211	5.39671	5.96547	5.91726	5.60958	5.95478	6.43688	6.9153	6.40981	5.59059	6.2319	6.43836	6.18899	6.05252	6.43331	5.76615	6.63745	6.51836	5.86737	6.50914	6.05762	5.54097	5.75526	6.28506	5.87466	6.11132	5.84927	6.23561	5.47051	6.27014	6.29786	5.66248	5.89958	5.95872	5.63872	5.75412	6.55753
CD180	5.81608	7.2045	5.74282	5.83912	5.25267	6.73017	5.79632	6.07319	6.69277	5.98179	7.41417	5.69246	7.27912	6.96815	5.77764	4.41623	6.84859	6.71662	7.54384	9.65876	5.98019	7.75429	5.74185	6.02334	5.27408	8.4251	7.36685	6.6556	8.41519	5.56627	6.2578	5.48969	6.71607	6.94665	5.28395	7.3121	5.64624	5.70299	6.50007	7.91881	6.47494	6.09811	5.76202	6.57055	5.83912	7.28814	6.51646	6.42169	5.79028
CD200R1	3.85362	5.31596	4.37311	3.61459	4.00118	4.74601	3.4787	3.72683	4.17941	4.26384	4.95193	3.92608	4.90962	3.94663	3.0474	3.01294	4.70117	5.25418	5.53094	5.00288	3.94636	4.32192	3.79287	4.29466	3.90519	4.84904	4.2504	3.79837	4.48251	4.79985	4.1735	4.11168	4.49984	4.39734	4.20232	4.68569	3.39703	3.47399	4.59523	5.10453	4.781	3.87277	3.99557	3.8545	4.15261	4.08268	4.24028	4.36373	5.01969
CD209	6.57844	7.49058	8.04771	6.44949	6.34984	7.71956	7.18651	6.64726	6.11688	7.10155	7.80251	6.55712	8.8763	8.50767	5.38907	6.31182	7.0194	8.77211	7.36543	6.5145	6.90945	8.24399	5.59605	6.20126	6.5129	6.50561	6.25455	7.24626	7.15101	6.63345	6.93449	7.01614	7.25635	7.1313	7.97452	7.65512	5.40538	6.34215	8.28491	7.00558	8.7997	6.75169	6.41809	6.46079	7.76782	6.58723	6.779	7.97079	7.02499
CD244	5.36083	5.58723	5.58308	5.48196	4.28765	5.85971	4.81715	5.17963	5.30037	5.06242	6.2903	4.64826	6.40519	5.69277	5.78096	4.0241	5.84917	5.89035	5.77831	7.61127	4.55956	6.18907	4.56647	5.32695	4.75732	5.98937	5.98727	5.77671	6.47107	3.94767	5.04624	4.48913	5.77052	6.19633	5.54459	6.20852	5.99447	4.77765	6.15252	5.96972	4.78826	5.67804	5.31396	5.73485	5.50487	6.22017	5.48428	6.15768	4.28967
CD274	6.16401	5.07576	6.89226	5.46009	6.3157	6.13702	7.68567	6.31904	5.5894	5.78683	5.84452	6.45781	6.20836	5.43828	7.16305	6.05041	6.77609	5.63039	6.09092	5.9094	5.42769	6.32248	4.87169	4.90411	5.49413	6.30147	5.97555	5.61402	6.61604	5.14858	5.65816	5.66499	5.85694	6.60737	5.55797	6.12646	6.98421	5.8802	5.4785	6.36041	4.94048	5.85726	6.23595	5.67331	5.69517	5.76555	5.37183	5.3247	4.9045
CD276	7.0073	6.69986	7.01165	6.68492	6.99133	6.88227	7.07055	7.1528	7.26311	6.91528	7.09703	7.60706	7.16172	8.32877	7.1864	6.60487	6.86377	6.9144	6.95146	6.99354	6.96732	7.77571	6.61343	6.40618	6.75492	7.30913	6.81768	6.87589	7.75121	6.3569	7.27052	7.21516	7.13751	6.90808	6.87129	7.11609	7.19067	6.87607	7.09552	7.12957	7.75821	7.14015	6.88424	6.83831	7.00577	7.07507	6.98774	7.12815	5.93311
CD300A	6.40762	7.05901	6.83938	6.2296	5.8076	7.60816	5.97338	6.52681	7.6371	6.98023	7.44145	8.72533	8.53865	7.79681	6.03871	5.67125	7.00412	7.32913	8.05474	9.27617	6.69048	8.28308	6.3236	5.81991	6.34847	8.11561	7.62416	7.09834	8.9796	5.82036	6.85592	6.44448	7.03172	7.23642	6.1514	7.55955	5.97597	6.03447	7.25192	8.46027	7.53116	7.26981	7.05889	7.04418	6.08858	7.78805	6.85356	7.18452	5.95067
CD300C	4.96967	6.00983	5.55904	4.53126	4.74358	5.59416	4.9584	4.89202	5.71199	4.99656	5.9481	5.67292	6.57414	6.18052	3.89967	4.56288	5.47001	5.4617	6.54671	7.35857	4.85306	6.18892	4.4721	3.96366	4.4274	6.32461	5.93526	5.09021	7.13883	4.425	5.59144	4.7577	5.33045	5.49826	4.3498	6.08337	4.47104	4.42368	5.47604	6.90408	6.10553	5.18527	5.44956	4.93725	4.04013	5.64582	4.7318	6.00172	3.95061
CD300LB	5.5758	6.14263	5.6868	4.817	5.59619	4.77224	4.44623	5.88823	5.37346	4.66522	5.27019	6.64299	6.47445	7.70687	5.22392	4.50271	6.87729	4.29473	6.03927	6.47664	5.38188	5.04618	5.38896	4.87458	5.27019	6.25266	5.04008	5.13957	6.03219	6.61188	4.55364	6.2303	5.35095	5.37741	4.80433	5.66975	5.44583	5.0594	5.0413	7.35479	4.80974	4.86701	5.62562	5.22673	4.34802	5.65083	5.35852	5.85631	5.45119
CD300LF	5.78987	6.01121	5.28534	4.8297	4.02058	6.45407	5.3746	5.25559	6.62051	6.02837	6.23276	6.30362	7.21673	6.72281	5.17681	4.73815	6.79992	6.10424	6.96102	9.05227	4.95741	7.32233	4.9863	4.39972	5.35529	7.13854	6.56557	6.31508	7.52294	5.45263	5.96558	5.39859	6.02761	6.80952	5.44004	6.82421	5.13353	5.08529	5.92736	6.78915	6.9035	6.41745	5.62801	5.49181	5.44542	7.10621	5.66264	6.39395	5.12827
CDC6	3.99075	4.03399	3.81491	4.26634	2.97804	3.61761	5.84522	4.23306	4.21794	3.25073	3.11017	4.64679	3.68384	3.04203	3.8118	3.5895	3.9788	4.13867	4.1454	3.76488	4.17868	3.91774	4.86961	4.99675	3.57527	4.21594	3.78159	3.21031	3.47433	4.63204	3.20145	4.22498	4.34574	3.84072	4.08116	3.76208	3.43673	3.60009	4.46239	4.5933	4.24759	4.38264	4.34232	4.84394	4.57584	3.78277	4.39347	3.683	4.61764
CDC7	5.52355	5.84309	5.37604	5.30804	3.34464	5.27412	5.87474	5.28818	4.46204	5.1383	5.88856	6.62106	5.33282	4.73877	5.13613	5.81949	5.73202	6.16968	5.82762	6.09575	5.79991	6.18747	3.73737	4.50276	4.53269	5.15124	5.27239	5.75455	5.33517	4.69386	5.10972	4.03325	5.28359	5.83848	5.93726	6.74103	4.91754	3.76351	6.05221	5.08717	6.85426	4.20246	5.9725	4.69901	5.74335	5.53459	5.14057	5.69126	4.50382
CDC20	4.68598	4.38982	4.72356	5.26087	5.21406	4.11557	4.71299	5.02175	4.42169	3.81107	3.83404	6.55924	4.54828	5.38405	4.74687	4.64939	3.95145	4.33815	4.49517	3.93856	5.0326	5.23692	4.12309	3.48975	4.60779	4.50475	4.04508	4.62437	5.0073	5.063	4.41778	6.29451	4.3561	3.86913	4.57435	4.40557	4.64182	4.6433	4.02927	4.77676	5.77785	5.03354	4.94929	4.91587	5.11713	4.65948	4.54119	4.77576	4.49767
CDC25A	3.71865	3.06401	4.07729	3.09989	3.04138	3.46886	3.515	4.02106	3.60986	3.45151	3.54134	4.78755	3.5334	3.49344	3.40013	3.03821	3.02684	4.07536	3.66281	3.5725	3.4587	4.32056	4.05042	3.87066	3.10668	4.12762	3.55061	3.7212	3.93841	3.41396	3.54155	3.7768	3.26262	3.61188	3.2663	3.85895	3.84991	3.21585	3.65041	3.40137	3.99566	3.1432	3.80133	3.13456	3.57502	3.63133	3.64846	3.54394	3.22884
CDC42SE1	6.684	5.66475	5.92147	6.12034	6.25351	6.63911	6.06889	6.1195	6.45784	6.29832	6.08335	6.70589	5.55725	5.4234	6.17757	6.13802	6.2389	6.15169	6.55968	6.92888	5.97013	5.92375	5.57447	6.33874	5.72071	6.06777	5.86346	5.92398	6.33821	5.28604	5.96087	6.42665	5.90767	5.99488	5.60445	6.17251	6.10117	5.55161	5.86677	6.25809	5.46525	5.77163	6.31215	5.24614	5.19041	5.97194	5.37931	5.94373	5.22559
CDC45	4.2125	4.39186	5.03887	4.27251	4.09679	5.02559	4.01735	5.42817	5.08529	4.38392	4.56301	7.19079	5.27924	4.69746	4.22987	4.03388	4.66402	5.20793	5.52385	4.93483	4.63519	6.22855	4.49437	5.14942	4.84987	5.23638	5.36425	4.90142	5.60035	4.62115	4.90592	4.26769	4.81114	4.55875	4.91076	5.58049	4.07201	4.7426	5.00532	5.35043	6.62491	4.36186	4.70748	3.81032	5.15718	4.81411	4.52167	5.04532	4.54531
CDCA2	3.27914	2.91464	3.80691	2.48774	2.80085	3.60605	2.71766	4.29989	4.21631	3.03852	3.43676	5.90639	4.32339	4.34954	2.50912	3.12718	3.23082	4.50361	4.4337	4.2731	3.11604	5.30916	2.38505	2.97017	3.2214	4.15177	4.35652	3.74231	4.64529	3.30239	3.45343	3.09315	3.61994	3.41919	4.27243	4.5057	2.48678	2.90025	4.01545	3.83784	6.24889	3.07184	3.13519	3.13409	3.98568	3.99718	3.45897	3.76	3.33113
CDCA3	4.17455	3.96825	5.01052	4.35289	3.35995	4.48351	4.57277	5.26626	4.97787	4.13727	4.45839	6.62963	4.94927	4.83052	4.26011	4.27511	4.29754	5.10124	5.22769	5.21746	4.35386	5.65538	4.642	5.35505	4.49566	5.04544	4.93613	4.85987	5.36901	5.40862	4.2293	4.49025	4.71593	4.56216	4.27073	4.83952	4.1407	4.04622	4.75833	4.29374	6.60674	4.53961	4.5003	4.49523	4.78061	4.87277	4.26841	4.68681	4.5442
CDCA4	6.80717	6.45562	5.82812	6.39033	6.83978	6.65636	6.32813	7.40813	7.03422	6.89098	6.88033	7.40703	6.80882	6.83968	6.67534	6.11611	6.22654	6.97212	6.9236	6.46161	6.75028	7.11541	7.05717	6.2685	6.77777	6.99745	6.89852	6.76855	7.01386	6.38258	7.07972	6.89212	6.46577	6.71811	6.96532	7.00124	6.56895	6.55012	7.05733	6.19657	6.71424	6.50847	6.87563	6.77199	6.79279	6.78096	6.50818	6.5042	6.61138
CDCA5	4.86903	5.09668	5.25291	4.31252	2.98956	5.01148	4.38222	5.66929	5.63331	4.83428	4.77171	7.39201	5.60184	5.5854	4.37319	3.89122	5.06971	5.71331	5.61131	5.46061	4.63264	6.46092	4.86398	4.48567	4.7484	5.67904	5.35897	5.66438	5.97132	5.33579	5.23068	4.60064	5.34477	5.034	5.27552	5.70669	4.56522	4.7617	5.24048	5.59014	7.18714	5.06124	4.75448	5.08797	5.53006	5.42509	4.79115	5.34771	4.56375
CDCA7	3.39636	4.33902	3.91369	4.00234	2.50183	4.471	4.0131	4.38839	4.10501	4.44962	4.929	5.02357	4.17818	4.20929	3.38213	4.49243	3.82501	5.50388	5.01222	4.49785	3.45212	5.04423	1.98387	2.45026	3.76368	3.74729	4.28435	4.52831	4.3577	2.28308	3.98827	3.31486	4.22503	3.73586	5.54792	4.88812	3.29086	3.59719	5.55338	3.59246	4.90867	3.537	4.60261	3.60927	5.4803	4.19211	3.85974	4.12879	3.05513
CDCA8	4.63953	5.0717	4.87036	4.65591	3.09292	4.94644	4.20407	5.4987	5.45904	4.75322	4.92151	7.06687	5.44275	5.16484	4.38799	4.14022	4.78268	5.50271	5.49431	5.83229	4.25177	6.34186	4.77548	4.45419	4.62727	5.55046	5.2131	5.14978	5.96781	4.42847	5.17856	4.69217	5.07499	4.79957	5.62355	5.82454	4.44567	4.4556	5.1193	5.42714	7.24573	4.96207	4.61577	5.0163	5.61256	5.33743	4.77637	5.26645	4.47287
CDCP1	5.19828	6.67914	6.39717	5.60201	5.50226	5.68423	6.5752	6.92954	6.06034	5.2464	5.89886	7.3208	7.88528	6.6204	5.48145	5.08569	6.18485	5.46671	6.51733	8.00253	5.44209	7.3325	4.76057	5.29377	4.91208	6.86967	6.42987	4.84458	6.79422	5.7402	5.84344	4.97874	5.58857	6.03978	5.48284	6.76987	5.5135	5.21743	5.65375	6.83176	6.37643	4.70349	6.02654	5.58651	4.10909	5.68946	5.18148	5.48025	5.10453
CDH3	5.28369	6.52958	4.91118	4.60044	3.6531	5.35919	4.34675	4.75121	5.62417	4.44155	5.248	3.29158	7.34719	4.97927	4.67663	6.07525	5.31539	5.73183	4.96999	5.18002	5.82929	4.19884	4.4923	4.69237	4.22054	4.71014	4.67729	6.05335	6.5434	5.65813	4.535	5.21307	5.05757	5.13891	5.48333	5.61803	4.82854	4.33517	5.29503	6.47048	4.61578	6.70492	4.80466	5.87765	5.74599	5.25319	5.53784	4.61082	3.37333
CDH15	4.2865	4.46151	3.8458	4.20074	4.50628	5.11247	4.71157	4.77191	5.25209	4.45213	5.00667	4.34871	5.01031	5.53953	4.70159	4.4685	5.04382	5.02201	4.62535	4.90548	4.81913	5.63384	4.38207	4.56719	4.56861	5.05274	4.90179	6.0096	4.64258	4.26054	4.83645	4.72803	5.08222	5.14664	4.50328	5.34741	4.70203	4.56695	4.78981	4.63727	5.99772	4.55194	4.70058	4.14498	4.6064	5.18697	4.65919	6.59207	4.02087
CDH23	5.37879	5.10609	4.66045	5.40241	4.55259	6.29109	5.37263	5.54191	5.34088	5.84557	5.85297	4.65553	6.11318	6.77557	5.64633	4.94347	4.95832	5.97089	6.41311	6.47788	5.74686	5.70805	4.95438	5.54655	5.03678	5.9414	6.96673	5.26076	7.36111	5.02932	6.27497	5.33063	5.55053	5.82286	5.90209	6.16268	5.10609	5.27057	5.60998	7.10937	5.32049	5.75208	5.28031	5.38167	5.27526	6.11129	5.64306	6.08216	5.21222
CDK1	3.91206	5.0045	5.84479	4.00217	4.2032	4.4767	2.90859	5.17561	4.90534	4.47587	4.07836	7.102	4.58352	4.99631	4.27236	4.08765	4.32032	5.16272	5.29744	5.1412	4.86489	5.95401	4.71738	4.63091	4.48239	5.0718	4.75197	4.90762	5.56778	5.45249	4.93359	3.73742	4.85301	4.61967	5.01537	5.14297	3.86931	4.55131	4.96155	5.10384	6.98199	4.56019	4.07284	4.65336	4.86566	4.80885	4.02121	4.52884	5.10896
CDK5	5.57873	5.90577	6.08563	5.52974	6.07124	5.65492	5.88546	6.00321	5.66816	5.36772	6.05495	6.50848	6.29524	6.75845	5.56651	5.46886	5.55956	6.21156	6.32408	6.69595	5.62623	6.5761	5.75815	5.8281	5.31053	6.29197	6.18646	5.74913	6.56231	5.9016	5.90326	5.84615	5.63293	5.75146	5.97145	6.35574	5.54706	5.10121	6.06	6.54292	6.38828	5.86398	5.97431	6.05443	6.14764	5.98145	5.74017	6.54619	5.96829
CDK5R1	5.95917	6.05107	5.35028	5.27302	4.97911	5.93994	4.99833	6.13416	6.06577	5.6325	5.79693	5.3551	6.09829	5.93075	5.1287	5.17409	5.94364	6.23196	5.62403	6.78722	5.47836	5.96712	5.61866	4.8936	5.29445	5.78622	5.84279	5.99747	5.97064	5.07761	5.67264	5.07698	5.66888	5.89101	5.73785	6.29908	5.24516	5.24835	5.87959	5.66724	6.27249	5.35683	5.40072	5.0873	5.56989	5.8229	5.47471	5.827	6.00539
CDK16	7.40176	6.94184	6.60148	7.4393	6.24533	7.00617	6.83223	7.43661	7.00025	7.20273	7.20656	7.22233	6.96363	7.53889	7.24715	7.25904	7.10327	7.38688	7.14076	6.46736	7.00777	7.55642	6.27138	6.38971	7.04198	7.05611	7.02437	7.1597	6.94714	6.42094	7.26302	7.04622	7.06567	7.22867	7.6438	7.14166	7.39407	7.11397	7.30832	6.78384	7.30059	6.95977	7.08073	6.64306	7.36549	7.10905	7.00999	7.34574	6.39489
CDKN3	4.60077	4.96908	6.81012	5.83062	4.05253	4.82225	5.44746	5.64931	4.42415	4.28152	5.22141	6.72624	4.71066	4.60684	4.2539	6.62753	4.33765	5.88793	5.48119	5.03596	5.63352	5.5667	4.63093	4.67061	5.238	4.74542	4.88687	4.22912	5.15039	5.53987	4.41342	4.09114	5.06962	4.22869	5.05806	5.25763	4.07542	5.30823	6.12055	4.88491	5.76428	4.87291	6.30385	4.12089	5.1266	4.57271	4.16685	4.72706	5.34074
CDT1	3.36764	3.44008	3.33169	3.49973	2.99172	3.6766	3.22391	3.95484	3.9901	3.52251	3.63131	5.02259	4.07319	4.34229	2.93071	2.60098	3.66148	4.1369	3.95194	3.86639	3.41516	4.75393	3.28834	3.25559	3.54775	4.18857	4.07891	4.00059	4.35406	3.42412	3.83015	3.60358	3.83965	3.53438	4.06822	4.43066	3.0787	3.56033	3.64117	4.16579	5.45547	3.43181	3.45709	3.60358	4.11349	3.85695	3.43141	4.01764	3.60192
CEACAM4	4.64579	4.74059	4.23467	4.47023	3.76473	5.14457	4.94175	4.31061	4.35425	4.53931	4.28564	5.41388	4.8256	4.77528	4.15975	4.52326	4.8353	4.60015	4.97932	5.30256	4.46953	4.8143	4.03103	4.95353	4.17104	4.30653	4.44891	4.63559	4.45394	4.8548	4.11942	3.88408	4.65383	4.63235	4.08796	4.33436	4.50103	4.17723	4.64863	4.46995	5.59296	4.07459	4.06329	4.01213	4.20817	4.21551	4.31535	4.71044	3.6338
CEBPA	6.86263	7.1318	5.896	5.31452	4.63675	6.80003	5.70271	5.87004	7.37364	6.54899	7.10889	5.16112	7.43041	7.52077	5.32059	4.47009	6.69824	7.39903	7.01294	8.64885	5.55555	7.10889	5.53772	5.76874	5.45416	7.84083	7.16588	6.97266	8.10816	5.7525	6.5234	6.32663	6.98529	6.69487	6.06803	7.49222	5.411	5.29398	6.68332	7.87769	7.37673	6.55727	5.77685	6.99788	6.15851	7.22361	6.66395	6.64213	5.85272
CEBPE	4.90427	5.33639	5.04092	4.75856	5.12542	5.31781	4.55154	4.92584	5.55757	4.9217	5.29651	5.54361	5.85727	5.8365	4.45877	4.2118	5.55932	4.97364	5.79896	6.80276	4.80512	5.76559	4.56658	4.48041	4.82667	5.45875	5.5792	5.29866	5.89457	4.71066	5.26499	4.69989	4.99711	5.42166	4.60329	5.71156	4.62192	4.85461	5.26846	5.77684	7.0345	4.8169	4.69916	5.4049	4.52108	5.45875	4.83777	5.46429	5.07342
CELSR1	6.81656	7.05056	6.38067	6.49076	5.01628	7.12333	6.49723	5.62679	7.16223	6.85665	6.77217	6.97146	8.3762	7.58901	6.28662	6.00983	6.57913	6.5691	7.35929	8.89674	5.54421	7.20385	5.68656	6.60542	5.87588	7.66578	7.60896	7.15959	8.77212	5.51547	7.37137	6.3293	6.91033	6.69749	7.30313	7.6185	6.38678	5.9895	6.49149	7.66288	7.31351	6.43907	6.52363	6.83991	7.38549	7.34695	7.28344	7.06605	5.29697
CELSR3	5.29253	5.29992	5.14798	5.04525	5.25957	5.52008	5.11389	5.10196	5.27649	5.5612	5.37028	5.80017	5.48681	5.19336	5.40674	4.76582	5.51263	5.40343	5.4283	5.32527	4.88782	5.6678	5.58486	4.13611	5.38149	5.46745	5.36506	4.96877	5.25288	5.72386	4.95479	5.36389	5.61828	5.73337	5.00436	5.4465	5.34855	5.14047	5.00325	6.49534	5.7301	4.73255	5.48456	5.29309	5.16606	5.38947	5.31503	5.10208	3.984
CEMIP	6.8101	8.53225	7.03015	8.77523	6.71857	7.88682	7.05955	6.62884	7.27427	6.91647	7.66872	9.03583	8.71648	7.89762	6.89935	7.45761	7.09188	7.23448	7.52179	9.29273	6.54616	6.32875	6.11641	5.46357	6.60822	6.7183	7.87426	6.63189	9.39053	5.73319	8.42523	6.16505	7.52765	7.22815	5.33522	8.89609	7.03468	6.48316	7.57314	7.75652	8.2199	6.15398	8.19854	6.6083	5.56666	7.20671	6.7666	7.82956	5.23141
CENPA	3.94217	4.72977	5.2704	5.57359	4.52561	4.87074	3.34858	5.24051	4.8058	4.92194	4.51727	7.0826	5.28104	5.27281	5.74115	4.06545	4.46362	5.55161	5.27006	6.61799	4.23749	6.1549	4.59986	4.49761	4.72441	5.21913	5.5176	4.40448	6.19157	4.65701	4.18798	2.87843	5.19745	3.66382	4.99839	5.7709	3.9654	4.43947	5.1076	4.81965	6.59474	4.82286	3.96062	4.79229	5.17217	5.19889	4.34829	4.66921	5.17967
CENPBD1	6.02337	6.42367	6.08904	6.04448	5.35139	6.2197	5.75778	6.19272	6.57138	6.397	6.63043	6.33239	6.8444	6.62127	5.52363	5.71595	6.07449	6.73708	6.36423	7.24891	6.26789	6.46573	6.2774	5.54843	5.97477	6.63387	6.71187	6.21673	6.7741	6.33446	6.4211	5.96865	6.3484	6.25528	6.64409	6.66274	5.67401	5.67432	6.35111	6.55345	6.55094	5.97078	6.06916	6.55305	6.59417	6.71022	6.36056	6.56952	6.17898
CENPE	4.15797	3.91116	4.20508	4.00913	3.64318	4.42079	3.85855	4.32995	4.5784	3.97765	4.17845	6.18149	4.37507	4.44733	3.63452	2.97278	4.05507	4.99624	5.15645	5.97808	4.43265	6.0464	4.22454	4.15829	3.30481	4.83725	5.11196	4.21392	5.37825	5.09504	4.24557	4.21197	4.17046	4.90823	4.85892	5.24007	3.98111	3.75091	4.39633	5.26931	6.54942	4.19182	4.08033	3.76581	4.71857	4.19411	4.29302	3.742	5.04358
CENPF	2.56652	3.18476	3.18732	2.47851	1.72098	3.094	1.83903	3.33934	3.55598	2.73159	2.78616	4.73159	3.44199	3.4125	2.2836	2.08075	2.94365	3.80358	3.86703	3.72814	1.91545	4.41433	1.90497	2.14156	2.07633	3.32296	3.42283	3.03657	4.01287	3.14715	3.16647	2.77852	3.11967	3.00373	3.60646	3.72112	2.34419	2.3068	3.4009	3.49207	4.99016	2.71519	2.47473	2.91682	3.62425	3.30597	2.74542	3.2731	3.26007
CENPH	4.39093	5.07493	4.39114	4.22325	4.47101	4.65744	5.0094	4.73852	4.57416	4.48118	4.41163	6.13065	4.21632	4.24881	4.16991	4.09368	4.58419	4.51373	5.0512	5.52059	4.67362	5.05299	4.75807	4.52261	3.89159	4.65519	4.85104	4.64421	5.06265	5.3472	4.18361	4.16916	4.64473	4.17835	4.52664	4.9277	4.66452	4.13846	4.52491	5.14956	6.07974	3.98992	4.99979	4.0681	4.88918	4.9048	4.50518	4.23231	3.48291
CENPM	3.91563	4.48218	4.84492	4.1249	4.77528	4.17598	4.15754	4.96223	4.84866	3.91531	4.10455	5.86436	4.5544	4.85408	3.88892	3.921	4.04781	4.67723	4.79822	4.76311	4.02969	5.16383	4.03108	3.74123	4.05753	4.56894	4.54707	4.59766	4.96261	4.91031	3.85082	3.27503	4.69286	4.29461	4.51673	4.67056	3.97618	3.83703	4.55078	4.5595	5.88086	4.19449	3.82901	3.85252	4.39519	4.35685	4.05322	4.2445	4.25863
CENPN	4.11915	4.21462	5.18605	3.83258	3.64404	4.33802	4.19025	5.00334	3.76568	3.74196	3.89267	5.03711	3.84292	3.53083	4.01118	4.39952	3.6338	4.5703	4.51086	4.41897	4.54162	5.05673	4.57186	5.0989	3.81391	4.03137	3.91749	3.6984	4.17223	5.22805	3.89542	3.92903	3.5768	3.87706	3.88256	4.03844	4.34847	3.51877	3.85504	4.67597	5.14688	4.23335	4.18672	3.524	3.86375	3.36231	4.10892	3.4594	5.26599
[truncated: 1,947 more rows]
[truncated: 436 more columns]

## Sheet: 2D.All pink module genes
	If turquoise module member?	GSM2696609	GSM2696610	GSM2696611	GSM2696613	GSM2696616	GSM2696619	GSM2696624	GSM2696625	GSM2696626	GSM2696629	GSM2696631	GSM2696632	GSM2696633	GSM2696634	GSM2696635	GSM2696636	GSM2696638	GSM2696639	GSM2696640	GSM2696641	GSM2696642	GSM2696644	GSM2696648	GSM2696650	GSM2696651	GSM2696654	GSM2696655	GSM2696656	GSM2696659	GSM2696660	GSM2696661	GSM2696662	GSM2696664	GSM2696665	GSM2696666	GSM2696668	GSM2696669	GSM2696671	GSM2696672	GSM2696676	GSM2696677	GSM2696678	GSM2696682	GSM2696683	GSM2696684	GSM2696685	GSM2696687	GSM2696690
[truncated: 198 more rows]
[truncated: 437 more columns]
